# Supplementary material for: Genome-wide SNP and InDel analysis of three Philippine mango species inferred from whole-genome sequencing
Source: J Genet Eng Biotechnol. 2022 Mar 11;20:46. doi: 10.1186/s43141-022-00326-3 (PMC8917249; doi:10.1186/s43141-022-00326-3)
Supplement: Supplementary file 4 — Additional file 4: Supplemental File 2. GO enrichment analysis results. [file 43141_2022_326_MOESM4_ESM.xlsx]

## Sheet: Sheet1
Supplemental File 2. GO enrichment analysis results
GO ID	Biological process	Alphonso												Tommy Atkins
		M. odorata ref SNP		M. altissima ref SNP		M. indica ref SNP		M. odorata ref Indel		M. altissima ref Indel		M. indica ref Indel		M. odorata TA SNP		M. altissima TA SNP		M. indica TA SNP		M. odorata TA Indel		M. altissima TA Indel		M. indica TA Indel
		Num	FDR	Num	FDR	Num	FDR	Num	FDR	Num	FDR	Num	FDR	Num	FDR	Num	FDR	Num	FDR	Num	FDR	Num	FDR	Num	FDR
GO:0032502	developmental process	108	0.00011	99	1.3e-06	78	0.00022	229	2e-18	224	5.3e-22	173	1.2e-10	145	2.5e-13	123	3.9e-12	105	6.6e-12	165	4.6e-11	156	3e-11	155	3.1e-14
GO:0032501	multicellular organismal process	129	3.4e-12	119	3.1e-15	87	2.7e-08	244	2.6e-28	240	4.3e-33	186	8.3e-18	156	1.3e-20	126	5.2e-16	112	3.5e-17	167	7.6e-15	160	1.2e-15	155	1.5e-17
GO:0050789	regulation of biological process	261	4.6e-35	226	1.7e-35	176	1.6e-23	526	3.1e-95	466	7.4e-82	410	3.1e-66	320	2.6e-59	272	3.4e-53	215	1.1e-40	384	2.6e-63	347	3.2e-55	335	9.5e-60
GO:0002376	immune system process	14	1	19	0.023	13	0.34	37	0.0024	33	0.0058	29	0.021	19	0.22	16	0.27	17	0.025	29	0.0072	23	0.11	26	0.0051
GO:0000003	reproduction	69	8.7e-06	73	1.1e-10	51	2.3e-05	137	2.8e-15	131	1.9e-16	107	1.6e-10	99	1.1e-15	76	9.4e-11	65	2.6e-10	98	2e-09	95	3.4e-10	92	2.3e-11
GO:0016043	cellular component organization	138	5.9e-37	121	3.6e-36	98	5.2e-28	282	8.2e-90	257	4.5e-83	239	3e-78	192	1.2e-70	150	1.3e-52	117	7e-40	259	3.5e-99	224	4.9e-81	201	3.5e-72
GO:0048511	rhythmic process	7	0.089	7	0.031	-		10	0.077	9	0.11	7	0.41	8	0.033	7	0.041	-		7	0.3	9	0.026	7	0.13
GO:0065007	biological regulation	312	8.7e-48	273	2.3e-49	212	8.9e-33	609	2.5e-117	537	1.6e-99	466	1.7e-77	378	3.8e-77	316	4.1e-66	242	2.5e-46	444	7.8e-78	399	8.2e-67	387	3.9e-73
GO:0048518	positive regulation of biological process	40	5.7e-14	33	6.8e-12	37	6e-17	74	1.2e-26	78	4.6e-32	64	4.2e-24	52	6.4e-22	36	2.9e-13	31	2.8e-12	57	7.3e-21	58	3.4e-23	48	7.7e-18
GO:0048519	negative regulation of biological process	36	5.4e-06	37	1.3e-08	28	7.9e-06	76	4e-16	68	2.5e-14	69	1.9e-16	37	4.4e-06	35	4.9e-07	28	1.1e-05	85	1.4e-27	69	8e-20	69	6e-22
GO:0016265	death	6	1	6	1	-		14	1	11	1	8	1	13	0.92	11	0.96	13	0.074	14	1	8	1	9	1
GO:0051704	multi-organism process	68	2.8e-12	70	1.1e-17	48	2.1e-09	136	1.2e-29	122	1.6e-26	112	2.8e-24	67	3e-11	59	5.3e-11	59	9.1e-15	105	3.2e-23	89	1.3e-17	88	1.3e-19
GO:0009987	cellular process	984	1.90E-318	780	6.6e-245	659	6.3e-207	1686	0	1533	0	1400	0	1050	0	841	3.9e-272	707	9.8e-253	1314	0	1229	0	1119	0
GO:0022414	reproductive process	69	4.5e-06	73	4.3e-11	51	1.3e-05	134	6.6e-15	127	1.2e-15	102	1.9e-09	97	2.1e-15	76	3.8e-11	65	1.1e-10	95	6.1e-09	92	1.2e-09	89	9.6e-11
GO:0008152	metabolic process	905	3.1e-271	726	1.2e-217	627	1.6e-197	1502	0	1363	0	1273	0	918	7.6e-263	750	5.2e-210	612	1.3e-175	1159	0	1090	1.30E-317	997	1.5e-295
GO:0051234	establishment of localization	188	2.7e-43	137	1.5e-27	117	5.6e-24	329	1.5e-76	293	3.6e-67	262	1.1e-57	193	7.5e-44	167	1e-40	135	4e-33	259	1.9e-62	244	1.1e-60	219	7.2e-54
GO:0051179	localization	195	5.7e-45	143	4.7e-29	122	3.2e-25	335	3.5e-76	302	9.2e-69	268	6e-58	198	2.4e-44	168	2.2e-39	136	3.8e-32	263	9.2e-62	245	1.7e-58	221	1.6e-52
GO:0040007	growth	18	0.16	24	0.00012	18	0.0039	53	6.4e-10	50	5e-10	42	1.8e-07	29	5.2e-05	24	0.00029	17	0.012	38	1.3e-06	27	0.0033	29	0.00015
GO:0050896	response to stimulus	316	2e-52	263	7.2e-47	214	1.3e-35	577	2.8e-106	516	1.1e-93	477	4.6e-87	296	3.1e-40	273	2.6e-46	232	2.3e-43	411	9.9e-66	365	2.2e-54	339	6.2e-53
GO:0044085	cellular component biogenesis	71	6.1e-20	49	1.2e-11	50	7.2e-15	139	1.3e-43	131	3.9e-43	126	2.3e-43	100	5.1e-38	64	3.5e-19	45	8.5e-12	141	1.5e-57	124	7.4e-49	90	5.1e-29
GO:0016032	viral reproduction	-		-		-		5	0.018	-		5	0.0085	-		-		-		-		-		-
