# Supplementary material for: Genome-wide SNP and InDel analysis of three Philippine mango species inferred from whole-genome sequencing
Source: J Genet Eng Biotechnol. 2022 Mar 11;20:46. doi: 10.1186/s43141-022-00326-3 (PMC8917249; doi:10.1186/s43141-022-00326-3)
Supplement: Supplementary file 5 — Additional file 5: Supplemental File 3. A_Alphonso Blast2GO results. B_Tommy Atkins Blast2GO results. [file 43141_2022_326_MOESM5_ESM.zip]

Archive with 2 entries (2 files):
- Supplemental File 3A_Alphonso Blast2GO resultsR2.xlsx
- Supplemental File 3B_TommyAtkins Blast2GO resultsR2.xlsx
