# Supplementary material for: Genome-wide SNP and InDel analysis of three Philippine mango species inferred from whole-genome sequencing
Source: J Genet Eng Biotechnol. 2022 Mar 11;20:46. doi: 10.1186/s43141-022-00326-3 (PMC8917249; doi:10.1186/s43141-022-00326-3)
Supplement: Supplementary file 5 — Additional file 5: Supplemental File 3. A_Alphonso Blast2GO results. B_Tommy Atkins Blast2GO results. [file 43141_2022_326_MOESM5_ESM.zip › Supplemental File 3A_Alphonso Blast2GO resultsR2.xlsx]

## Sheet: mango_all_Alphonso
Supplemental File 3A. Blast2GO annotation of mango using Alphonso genome
	e-Value		Tags	Length	#Hits	Description	SeqName	sim mean	#GO	GO IDs	GO Names	Enzyme Codes	Enzyme Names
M.altissima_ref_INDEL		TRUE	[NO-BLAST]	171		---NA---	Mi01G0000200
M.altissima_ref_INDEL	7.16908e-81	TRUE	[BLASTED, MAPPED, ANNOTATED]	301	14	RecName: Full=Omega-3 fatty acid desaturase, chloroplastic; Flags: Precursor	Mi01G0000800	51.17	4	P:GO:0006633; F:GO:0016717; C:GO:0009941; C:GO:0042170	P:fatty acid biosynthetic process; F:oxidoreductase activity, acting on paired donors, with oxidation of a pair of donors resulting in the reduction of molecular oxygen to two molecules of water; C:chloroplast envelope; C:plastid membrane	EC:1.14.19	Acting on paired donors, with incorporation or reduction of molecular oxygen. The oxygen incorporated need not be derived from O(2)
M.altissima_ref_INDEL	0	TRUE	[BLASTED, MAPPED, ANNOTATED]	462	20	RecName: Full=Protein trichome birefringence-like 3	Mi01G0001300	61.99	14	P:GO:0009827; P:GO:0009834; P:GO:0030244; P:GO:0045489; P:GO:0045492; P:GO:0045893; P:GO:0050826; P:GO:1990937; F:GO:1990538; C:GO:0000139; C:GO:0005768; C:GO:0005802; C:GO:0005886; C:GO:0016021	P:plant-type cell wall modification; P:plant-type secondary cell wall biogenesis; P:cellulose biosynthetic process; P:pectin biosynthetic process; P:xylan biosynthetic process; P:positive regulation of transcription, DNA-templated; P:response to freezing; P:xylan acetylation; F:xylan O-acetyltransferase activity; C:Golgi membrane; C:endosome; C:trans-Golgi network; C:plasma membrane; C:integral c…	EC:2.3.1	Acyltransferases
M.altissima_ref_INDEL	3.61308e-134	TRUE	[BLASTED, MAPPED, ANNOTATED]	476	2	RecName: Full=DnaJ protein ERDJ3A; AltName: Full=Chaperone protein dnaJ 63; Short=AtDjA63; Short=AtJ63; AltName: Full=Endoplasmic reticulum dnaJ domain-containing protein 3A; Short=AtERdj3A; AltName: Full=Protein SCJ1 homolog ERDJ3A; AltName: Full=Protein THERMOSENSITIVE MALE STERILE 1; Flags: Precursor	Mi01G0002100	60.34	7	P:GO:0009860; P:GO:0034605; F:GO:0005515; F:GO:0016491; C:GO:0005773; C:GO:0005788; C:GO:0009506	P:pollen tube growth; P:cellular response to heat; F:protein binding; F:oxidoreductase activity; C:vacuole; C:endoplasmic reticulum lumen; C:plasmodesma	EC:1	Oxidoreductases
M.altissima_ref_INDEL	8.55791e-75	TRUE	[BLASTED, MAPPED, ANNOTATED]	161	20	RecName: Full=Pyruvate decarboxylase 1; Short=PDC	Mi01G0002200	75.27	8	P:GO:0001666; P:GO:0009987; P:GO:0034059; F:GO:0000287; F:GO:0004737; F:GO:0030976; F:GO:0042802; C:GO:0005829	P:response to hypoxia; P:cellular process; P:response to anoxia; F:magnesium ion binding; F:pyruvate decarboxylase activity; F:thiamine pyrophosphate binding; F:identical protein binding; C:cytosol	EC:4.1.1.1	Pyruvate decarboxylase
M.altissima_ref_INDEL	1.28897e-32	TRUE	[BLASTED, MAPPED, ANNOTATED]	230	20	RecName: Full=Transcription factor bHLH140; AltName: Full=Basic helix-loop-helix protein 140; Short=AtbHLH140; Short=bHLH 140; AltName: Full=Transcription factor EN 122; AltName: Full=bHLH transcription factor bHLH140	Mi01G0002700	75.63	32	P:GO:0000012; P:GO:0006302; P:GO:0006357; P:GO:0006790; P:GO:0009150; P:GO:0009733; P:GO:0010047; P:GO:0010197; P:GO:0010500; P:GO:0045893; P:GO:0048235; P:GO:0048462; P:GO:0048586; P:GO:0048587; P:GO:0048766; P:GO:0048767; P:GO:0080126; P:GO:2000012; P:GO:2000032; F:GO:0000166; F:GO:0000978; F:GO:0000981; F:GO:0003697; F:GO:0003725; F:GO:0030983; F:GO:0033699; F:GO:0043167; F:GO:0046983; F:GO:00…	P:single strand break repair; P:double-strand break repair; P:regulation of transcription by RNA polymerase II; P:sulfur compound metabolic process; P:purine ribonucleotide metabolic process; P:response to auxin; P:fruit dehiscence; P:polar nucleus fusion; P:transmitting tissue development; P:positive regulation of transcription, DNA-templated; P:pollen sperm cell differentiation; P:carpel format…	EC:3.6.2.1; EC:3.1.11; EC:3.1.15	Adenylylsulfatase; Acting on ester bonds; Acting on ester bonds
M.altissima_ref_INDEL	8.36804e-33	TRUE	[BLASTED, MAPPED, ANNOTATED]	258	3	RecName: Full=Ethylene-overproduction protein 1; AltName: Full=Protein ETHYLENE OVERPRODUCER 1; Short=Protein ETO1	Mi01G0003200	72.79	2	P:GO:0010364; F:GO:0005515	P:regulation of ethylene biosynthetic process; F:protein binding
M.altissima_ref_INDEL	6.9833e-56	TRUE	[BLASTED, MAPPED, ANNOTATED]	284	1	RecName: Full=Kinetochore protein SPC24 homolog; Short=AtSPC24; AltName: Full=Protein MERISTEM UNSTRUCTURED	Mi01G0003400	69.85	6	P:GO:0009933; P:GO:0051781; P:GO:0051983; F:GO:0005515; C:GO:0000776; C:GO:0005634	P:meristem structural organization; P:positive regulation of cell division; P:regulation of chromosome segregation; F:protein binding; C:kinetochore; C:nucleus
M.altissima_ref_INDEL	0	TRUE	[BLASTED, MAPPED, ANNOTATED]	545	1	RecName: Full=Protein TIC 56, chloroplastic; AltName: Full=Translocon at the inner envelope membrane of chloroplasts 56; Short=AtTIC56; Flags: Precursor	Mi01G0003800	85.34	4	P:GO:0045037; F:GO:0005515; F:GO:0008320; C:GO:0009706	P:protein import into chloroplast stroma; F:protein binding; F:protein transmembrane transporter activity; C:chloroplast inner membrane	EC:7	Translocases
M.altissima_ref_INDEL	1.59251e-132	TRUE	[BLASTED, MAPPED, ANNOTATED]	298	20	RecName: Full=Protein trichome birefringence-like 34	Mi01G0004600	61.86	13	P:GO:0007623; P:GO:0009620; P:GO:0009827; P:GO:0009834; P:GO:0030244; P:GO:0045489; P:GO:0045492; P:GO:0045893; P:GO:0050826; P:GO:1990937; F:GO:1990538; C:GO:0005794; C:GO:0005886	P:circadian rhythm; P:response to fungus; P:plant-type cell wall modification; P:plant-type secondary cell wall biogenesis; P:cellulose biosynthetic process; P:pectin biosynthetic process; P:xylan biosynthetic process; P:positive regulation of transcription, DNA-templated; P:response to freezing; P:xylan acetylation; F:xylan O-acetyltransferase activity; C:Golgi apparatus; C:plasma membrane	EC:2.3.1	Acyltransferases
M.altissima_ref_INDEL	0	TRUE	[BLASTED, MAPPED, ANNOTATED]	612	20	RecName: Full=O-fucosyltransferase 28; Short=O-FucT-28; AltName: Full=O-fucosyltransferase family protein	Mi01G0007800	61.96	12	P:GO:0007155; P:GO:0010214; P:GO:0010395; P:GO:0034645; P:GO:0045489; P:GO:0080157; F:GO:0008194; C:GO:0005634; C:GO:0005768; C:GO:0005802; C:GO:0009507; C:GO:0016020	P:cell adhesion; P:seed coat development; P:rhamnogalacturonan I metabolic process; P:cellular macromolecule biosynthetic process; P:pectin biosynthetic process; P:regulation of plant-type cell wall organization or biogenesis; F:UDP-glycosyltransferase activity; C:nucleus; C:endosome; C:trans-Golgi network; C:chloroplast; C:membrane	EC:2.4	Glycosyltransferases
M.altissima_ref_INDEL	0	TRUE	[BLASTED, MAPPED, ANNOTATED]	817	16	RecName: Full=Neutral ceramidase; Short=N-CDase; Short=NCDase; AltName: Full=Acylsphingosine deacylase 2; AltName: Full=N-acylsphingosine amidohydrolase 2; Contains: RecName: Full=Neutral ceramidase soluble form	Mi01G0008000	62.15	25	P:GO:0007346; P:GO:0016079; P:GO:0034599; P:GO:0042759; P:GO:0044241; P:GO:0046512; P:GO:0046513; P:GO:0046514; P:GO:0071345; P:GO:0090156; P:GO:2001234; F:GO:0005509; F:GO:0008270; F:GO:0070774; F:GO:0071633; F:GO:0102121; C:GO:0000139; C:GO:0005739; C:GO:0005774; C:GO:0005789; C:GO:0005887; C:GO:0009506; C:GO:0016324; C:GO:0045121; C:GO:0070062	P:regulation of mitotic cell cycle; P:synaptic vesicle exocytosis; P:cellular response to oxidative stress; P:long-chain fatty acid biosynthetic process; P:lipid digestion; P:sphingosine biosynthetic process; P:ceramide biosynthetic process; P:ceramide catabolic process; P:cellular response to cytokine stimulus; P:cellular sphingolipid homeostasis; P:negative regulation of apoptotic signaling pat…	EC:3.5.1.23; EC:3.2.1	Ceramidase; Glycosylases
M.altissima_ref_INDEL	2.44611e-164	TRUE	[BLASTED, MAPPED, ANNOTATED]	280	20	RecName: Full=Mitochondrial uncoupling protein 2; Short=UCP 2; AltName: Full=Solute carrier family 25 member 8	Mi01G0008100	64.7	36	P:GO:0000303; P:GO:0001666; P:GO:0003333; P:GO:0006631; P:GO:0007565; P:GO:0007568; P:GO:0007584; P:GO:0007585; P:GO:0009409; P:GO:0009853; P:GO:0010942; P:GO:0014823; P:GO:0019222; P:GO:0032869; P:GO:0034198; P:GO:0043066; P:GO:0051384; P:GO:0051881; P:GO:0061179; P:GO:0070542; P:GO:0097421; P:GO:1902600; P:GO:1990542; P:GO:1990845; F:GO:0005515; F:GO:0015078; F:GO:0015171; F:GO:0017077; F:GO:00…	P:response to superoxide; P:response to hypoxia; P:amino acid transmembrane transport; P:fatty acid metabolic process; P:female pregnancy; P:aging; P:response to nutrient; P:respiratory gaseous exchange by respiratory system; P:response to cold; P:photorespiration; P:positive regulation of cell death; P:response to activity; P:regulation of metabolic process; P:cellular response to insulin stimul…	EC:7	Translocases
M.altissima_ref_INDEL	1.33333e-30	TRUE	[BLASTED, MAPPED, ANNOTATED]	208	6	RecName: Full=Clathrin light chain 3	Mi01G0012500	58.98	8	P:GO:0016192; F:GO:0042802; C:GO:0005829; C:GO:0005886; C:GO:0009504; C:GO:0009941; C:GO:0012505; C:GO:0030125	P:vesicle-mediated transport; F:identical protein binding; C:cytosol; C:plasma membrane; C:cell plate; C:chloroplast envelope; C:endomembrane system; C:clathrin vesicle coat
M.altissima_ref_INDEL	4.59541e-163	TRUE	[BLASTED, MAPPED, ANNOTATED]	279	20	RecName: Full=Serine/threonine-protein phosphatase PP1-alpha catalytic subunit; Short=PP-1A	Mi01G0014900	85.51	56	P:GO:0000165; P:GO:0000398; P:GO:0005979; P:GO:0005981; P:GO:0006325; P:GO:0006468; P:GO:0007084; P:GO:0009740; P:GO:0010161; P:GO:0010288; P:GO:0030182; P:GO:0030324; P:GO:0032091; P:GO:0032922; P:GO:0036496; P:GO:0040008; P:GO:0043153; P:GO:0046822; P:GO:0048754; P:GO:0051301; P:GO:0051321; P:GO:0060252; P:GO:0070262; P:GO:0098609; P:GO:1904886; P:GO:2001241; F:GO:0005521; F:GO:0008022; F:GO:00…	P:MAPK cascade; P:mRNA splicing, via spliceosome; P:regulation of glycogen biosynthetic process; P:regulation of glycogen catabolic process; P:chromatin organization; P:protein phosphorylation; P:mitotic nuclear membrane reassembly; P:gibberellic acid mediated signaling pathway; P:red light signaling pathway; P:response to lead ion; P:neuron differentiation; P:lung development; P:negative regulat…	EC:3.1.3.16	Protein-serine/threonine phosphatase
M.altissima_ref_INDEL	0	TRUE	[BLASTED, MAPPED, ANNOTATED]	632	20	RecName: Full=BTB/POZ domain-containing protein At3g08570	Mi01G0017000	59.81	15	P:GO:0009638; P:GO:0009860; P:GO:0009904; P:GO:0009911; P:GO:0009958; P:GO:0010051; P:GO:0010229; P:GO:0010540; P:GO:0042742; P:GO:0045176; P:GO:0048825; F:GO:0005515; C:GO:0005634; C:GO:0005770; C:GO:0005886	P:phototropism; P:pollen tube growth; P:chloroplast accumulation movement; P:positive regulation of flower development; P:positive gravitropism; P:xylem and phloem pattern formation; P:inflorescence development; P:basipetal auxin transport; P:defense response to bacterium; P:apical protein localization; P:cotyledon development; F:protein binding; C:nucleus; C:late endosome; C:plasma membrane
M.altissima_ref_INDEL		TRUE	[NO-BLAST]	84		---NA---	Mi01G0017400
M.altissima_ref_INDEL	0	TRUE	[BLASTED, MAPPED, ANNOTATED]	728	8	RecName: Full=Vacuolar-sorting receptor 1; Short=AtVSR1; AltName: Full=BP80-like protein b; Short=AtBP80b; AltName: Full=Epidermal growth factor receptor-like protein 1; Short=AtELP; Short=AtELP1; AltName: Full=Spot 3 protein; Flags: Precursor	Mi01G0018900	70	13	P:GO:0006511; P:GO:0006623; P:GO:0006896; F:GO:0005515; F:GO:0009940; F:GO:0061630; C:GO:0005770; C:GO:0005773; C:GO:0005783; C:GO:0005802; C:GO:0005886; C:GO:0017119; C:GO:0098588	P:ubiquitin-dependent protein catabolic process; P:protein targeting to vacuole; P:Golgi to vacuole transport; F:protein binding; F:amino-terminal vacuolar sorting propeptide binding; F:ubiquitin protein ligase activity; C:late endosome; C:vacuole; C:endoplasmic reticulum; C:trans-Golgi network; C:plasma membrane; C:Golgi transport complex; C:bounding membrane of organelle	EC:2	Transferases
M.altissima_ref_INDEL		TRUE	[NO-BLAST]	203		---NA---	Mi01G0025000
M.altissima_ref_INDEL	5.76804e-106	TRUE	[BLASTED, MAPPED, ANNOTATED]	535	20	RecName: Full=G-type lectin S-receptor-like serine/threonine-protein kinase LECRK2; Short=OsLecRK2; Flags: Precursor	Mi01G0026100	40.99	4	P:GO:0009987; P:GO:0050896; F:GO:0004672; F:GO:0005488	P:cellular process; P:response to stimulus; F:protein kinase activity; F:binding	EC:2.7.1	Transferring phosphorus-containing groups
M.altissima_ref_INDEL		TRUE	[NO-BLAST]	102		---NA---	Mi01G0026900
M.altissima_ref_INDEL	3.13064e-55	TRUE	[BLASTED, MAPPED, ANNOTATED]	248	4	RecName: Full=Mitochondrial acidic protein MAM33; Flags: Precursor	Mi01G0027200	53.26	2	P:GO:0009987; C:GO:0005739	P:cellular process; C:mitochondrion
M.altissima_ref_INDEL	1.90229e-62	TRUE	[BLASTED, MAPPED, ANNOTATED]	255	20	RecName: Full=CASP-like protein 5B3; Short=OsCASPL5B3	Mi01G0027700	68.91	2	C:GO:0005886; C:GO:0016021	C:plasma membrane; C:integral component of membrane
M.altissima_ref_INDEL	8.93409e-41	TRUE	[BLASTED, MAPPED, ANNOTATED]	153	20	RecName: Full=Ribulose bisphosphate carboxylase/oxygenase activase, chloroplastic; Short=RA; Short=RuBisCO activase; Flags: Precursor	Mi01G0028900	79.43	18	P:GO:0009409; P:GO:0009416; P:GO:0009753; P:GO:0010150; P:GO:0042742; P:GO:0050790; F:GO:0003729; F:GO:0005524; F:GO:0042802; F:GO:0043531; F:GO:0046863; C:GO:0005618; C:GO:0005634; C:GO:0009535; C:GO:0009941; C:GO:0010287; C:GO:0010319; C:GO:0048046	P:response to cold; P:response to light stimulus; P:response to jasmonic acid; P:leaf senescence; P:defense response to bacterium; P:regulation of catalytic activity; F:mRNA binding; F:ATP binding; F:identical protein binding; F:ADP binding; F:ribulose-1,5-bisphosphate carboxylase/oxygenase activator activity; C:cell wall; C:nucleus; C:chloroplast thylakoid membrane; C:chloroplast envelope; C:pla…
M.altissima_ref_INDEL	2.85574e-63	TRUE	[BLASTED, MAPPED, ANNOTATED]	226	20	RecName: Full=L-type lectin-domain containing receptor kinase IV.1; Short=Arabidopsis thaliana lectin-receptor kinase e; Short=AthlecRK-e; Short=LecRK-IV.1; AltName: Full=Lectin Receptor Kinase 1; Flags: Precursor	Mi01G0029200	61.49	18	P:GO:0002229; P:GO:0009555; P:GO:0009751; P:GO:0042742; P:GO:0046777; P:GO:0050832; P:GO:0071369; P:GO:0071472; P:GO:0140426; P:GO:1901001; F:GO:0004675; F:GO:0005524; F:GO:0043621; F:GO:0045028; F:GO:0070403; C:GO:0005739; C:GO:0005886; C:GO:0009506	P:defense response to oomycetes; P:pollen development; P:response to salicylic acid; P:defense response to bacterium; P:protein autophosphorylation; P:defense response to fungus; P:cellular response to ethylene stimulus; P:cellular response to salt stress; P:PAMP-triggered immunity signalling pathway; P:negative regulation of response to salt stress; F:transmembrane receptor protein serine/threon…	EC:2.7.11.30	Receptor protein serine/threonine kinase
M.altissima_ref_INDEL	0.00032043	TRUE	[BLASTED, MAPPED]	113	2	RecName: Full=S-norcoclaurine synthase 1; Short=CjNCS1	Mi01G0030500	63.1	7	P:GO:0009820; P:GO:0010150; F:GO:0016491; F:GO:0016682; F:GO:0016829; F:GO:0046872; F:GO:0050474	P:alkaloid metabolic process; P:leaf senescence; F:oxidoreductase activity; F:oxidoreductase activity, acting on diphenols and related substances as donors, oxygen as acceptor; F:lyase activity; F:metal ion binding; F:(S)-norcoclaurine synthase activity
M.altissima_ref_INDEL	6.66673e-17	TRUE	[BLASTED, MAPPED, ANNOTATED]	387	8	RecName: Full=Hsp70 nucleotide exchange factor fes1	Mi01G0030600	49.07	1	C:GO:0005622	C:intracellular anatomical structure
M.altissima_ref_INDEL	2.38938e-21	TRUE	[BLASTED, MAPPED, ANNOTATED]	102	2	RecName: Full=Cyclin-dependent protein kinase inhibitor SMR4; AltName: Full=Protein SIAMESE-RELATED 4	Mi01G0031500	67.05	3	P:GO:0045839; F:GO:0005515; C:GO:0005634	P:negative regulation of mitotic nuclear division; F:protein binding; C:nucleus
M.altissima_ref_INDEL	3.53707e-30	TRUE	[BLASTED, MAPPED, ANNOTATED]	130	5	RecName: Full=ATP-dependent zinc metalloprotease FTSH 3, mitochondrial; Short=OsFTSH3; Flags: Precursor	Mi01G0031700	73.45	8	P:GO:0034982; P:GO:0065003; F:GO:0004176; F:GO:0004222; F:GO:0005524; F:GO:0008270; C:GO:0005745; C:GO:0009535	P:mitochondrial protein processing; P:protein-containing complex assembly; F:ATP-dependent peptidase activity; F:metalloendopeptidase activity; F:ATP binding; F:zinc ion binding; C:m-AAA complex; C:chloroplast thylakoid membrane	EC:3.4.24	Acting on peptide bonds (peptidases)
M.altissima_ref_INDEL	2.05214e-52	TRUE	[BLASTED, MAPPED, ANNOTATED]	158	20	RecName: Full=Putative membrane protein insertion efficiency factor	Mi01G0032100	72.57	1	C:GO:0005886	C:plasma membrane
M.altissima_ref_INDEL	6.38564e-49	TRUE	[BLASTED, MAPPED, ANNOTATED]	637	7	RecName: Full=Telomere repeat-binding protein 3; AltName: Full=Protein TRF-LIKE 9; AltName: Full=Telomeric DNA-binding protein 2; Short=AtTBP2	Mi01G0032300	49.33	5	P:GO:0050794; F:GO:0005515; F:GO:0042162; C:GO:0005694; C:GO:0016020	P:regulation of cellular process; F:protein binding; F:telomeric DNA binding; C:chromosome; C:membrane
M.altissima_ref_INDEL	6.35819e-105	TRUE	[BLASTED, MAPPED, ANNOTATED]	672	9	RecName: Full=Squamosa promoter-binding-like protein 1	Mi01G0032400	59.73	7	P:GO:0042742; P:GO:0045893; F:GO:0000976; F:GO:0003700; F:GO:0005515; C:GO:0005634; C:GO:0005886	P:defense response to bacterium; P:positive regulation of transcription, DNA-templated; F:transcription cis-regulatory region binding; F:DNA-binding transcription factor activity; F:protein binding; C:nucleus; C:plasma membrane
M.altissima_ref_INDEL	0	TRUE	[BLASTED, MAPPED, ANNOTATED]	668	20	RecName: Full=Kinesin-like protein KIF22	Mi01G0034200	56.9	27	P:GO:0000073; P:GO:0001756; P:GO:0001966; P:GO:0007420; P:GO:0015031; P:GO:0016192; P:GO:0021952; P:GO:0044782; P:GO:0048592; P:GO:0051228; P:GO:0051656; P:GO:0098971; F:GO:0003777; F:GO:0008017; F:GO:0097159; F:GO:1901363; C:GO:0000785; C:GO:0005634; C:GO:0005819; C:GO:0005871; C:GO:0005874; C:GO:0005930; C:GO:0009507; C:GO:0030425; C:GO:0032391; C:GO:0036064; C:GO:1990075	P:initial mitotic spindle pole body separation; P:somitogenesis; P:thigmotaxis; P:brain development; P:protein transport; P:vesicle-mediated transport; P:central nervous system projection neuron axonogenesis; P:cilium organization; P:eye morphogenesis; P:mitotic spindle disassembly; P:establishment of organelle localization; P:anterograde dendritic transport of neurotransmitter receptor complex; …
M.altissima_ref_INDEL	1.30854e-118	TRUE	[BLASTED, MAPPED, ANNOTATED]	334	20	RecName: Full=Probable tRNA pseudouridine synthase B; AltName: Full=tRNA pseudouridine(55) synthase; Short=Psi55 synthase; AltName: Full=tRNA pseudouridylate synthase; AltName: Full=tRNA-uridine isomerase	Mi01G0035200	80.48	38	P:GO:0000454; P:GO:0000455; P:GO:0000495; P:GO:0006897; P:GO:0006974; P:GO:0006979; P:GO:0007049; P:GO:0007281; P:GO:0008284; P:GO:0030010; P:GO:0031120; P:GO:0032212; P:GO:0035220; P:GO:0046689; P:GO:0048315; P:GO:0051211; P:GO:0051301; P:GO:0051973; P:GO:0090666; P:GO:0090669; P:GO:1904851; P:GO:1904874; P:GO:1990481; F:GO:0003677; F:GO:0003720; F:GO:0004730; F:GO:0005515; F:GO:0009982; F:GO:00…	P:snoRNA guided rRNA pseudouridine synthesis; P:enzyme-directed rRNA pseudouridine synthesis; P:box H/ACA RNA 3'-end processing; P:endocytosis; P:cellular response to DNA damage stimulus; P:response to oxidative stress; P:cell cycle; P:germ cell development; P:positive regulation of cell population proliferation; P:establishment of cell polarity; P:snRNA pseudouridine synthesis; P:positive regula…	EC:4.2.1.70; EC:5.4; EC:2.7.7.49	Pseudouridylate synthase; Intramolecular transferases; RNA-directed DNA polymerase
M.altissima_ref_INDEL	0	TRUE	[BLASTED, MAPPED, ANNOTATED]	423	20	RecName: Full=Synaptojanin-1; AltName: Full=Synaptic inositol 1,4,5-trisphosphate 5-phosphatase 1	Mi01G0038100	61.59	58	P:GO:0001505; P:GO:0001701; P:GO:0003008; P:GO:0006661; P:GO:0006811; P:GO:0006836; P:GO:0007283; P:GO:0007399; P:GO:0009737; P:GO:0009845; P:GO:0009932; P:GO:0010067; P:GO:0010305; P:GO:0010588; P:GO:0016050; P:GO:0030317; P:GO:0032957; P:GO:0040012; P:GO:0043087; P:GO:0046855; P:GO:0046856; P:GO:0048016; P:GO:0048488; P:GO:0048489; P:GO:0048766; P:GO:0051050; P:GO:0051094; P:GO:0051130; P:GO:00…	P:regulation of neurotransmitter levels; P:in utero embryonic development; P:system process; P:phosphatidylinositol biosynthetic process; P:ion transport; P:neurotransmitter transport; P:spermatogenesis; P:nervous system development; P:response to abscisic acid; P:seed germination; P:cell tip growth; P:procambium histogenesis; P:leaf vascular tissue pattern formation; P:cotyledon vascular tissue …	EC:3.1.3.36; EC:3.1.3.56	Phosphoinositide 5-phosphatase; Inositol-polyphosphate 5-phosphatase
M.altissima_ref_INDEL	2.75277e-50	TRUE	[BLASTED, MAPPED, ANNOTATED]	307	19	RecName: Full=Protein SODIUM POTASSIUM ROOT DEFECTIVE 2; Short=NaKR2; AltName: Full=Heavy metal-associated plant protein 3; Short=AtHPP03	Mi01G0039300	58.42	8	P:GO:0006810; P:GO:0006878; P:GO:0046686; P:GO:0048731; F:GO:0019904; C:GO:0005634; C:GO:0009506; C:GO:0009507	P:transport; P:cellular copper ion homeostasis; P:response to cadmium ion; P:system development; F:protein domain specific binding; C:nucleus; C:plasmodesma; C:chloroplast
M.altissima_ref_INDEL	4.40106e-11	TRUE	[BLASTED, MAPPED, ANNOTATED]	159	20	RecName: Full=UDP-glycosyltransferase 79B30; AltName: Full=Flavonol 3-O-glucoside/galactoside (1-	Mi01G0041000	58.57	3	F:GO:0005515; F:GO:0008194; C:GO:0005829	F:protein binding; F:UDP-glycosyltransferase activity; C:cytosol	EC:2.4	Glycosyltransferases
M.altissima_ref_INDEL	1.45372e-43	TRUE	[BLASTED, MAPPED, ANNOTATED]	194	19	RecName: Full=Probable protein phosphatase 2C 34; Short=OsPP2C34; AltName: Full=BTH-induced protein phosphatase 2C 2; Short=OsBIPP2C2	Mi01G0042200	71.15	10	P:GO:0006470; P:GO:1900036; P:GO:1900056; P:GO:1900425; F:GO:0005515; F:GO:0046872; F:GO:0106306; F:GO:0106307; C:GO:0005737; C:GO:0005886	P:protein dephosphorylation; P:positive regulation of cellular response to heat; P:negative regulation of leaf senescence; P:negative regulation of defense response to bacterium; F:protein binding; F:metal ion binding; F:protein serine phosphatase activity; F:protein threonine phosphatase activity; C:cytoplasm; C:plasma membrane	EC:3.1.3.16	Protein-serine/threonine phosphatase
M.altissima_ref_INDEL	2.55684e-43	TRUE	[BLASTED, MAPPED, ANNOTATED]	253	1	RecName: Full=Protein MODIFIER OF SNC1 11	Mi01G0042300	61.88	3	P:GO:0016973; F:GO:0005515; C:GO:0005634	P:poly(A)+ mRNA export from nucleus; F:protein binding; C:nucleus
M.altissima_ref_INDEL	2.26251e-11	TRUE	[BLASTED, MAPPED, ANNOTATED]	156	1	RecName: Full=Pentatricopeptide repeat-containing protein At3g09650, chloroplastic; AltName: Full=Protein HIGH CHLOROPHYLL FLUORESCENCE 152; Flags: Precursor	Mi01G0044100	58.33	3	P:GO:0006397; F:GO:0003729; C:GO:0009570	P:mRNA processing; F:mRNA binding; C:chloroplast stroma
M.altissima_ref_INDEL		TRUE	[NO-BLAST]	110		---NA---	Mi01G0046700
M.altissima_ref_INDEL	1.45528e-41	TRUE	[BLASTED, MAPPED, ANNOTATED]	327	8	RecName: Full=Translin; AltName: Full=Component 3 of promoter of RISC; Short=C3PO	Mi01G0050400	55.62	7	P:GO:0090304; F:GO:0003697; F:GO:0003729; F:GO:0042802; F:GO:0043565; C:GO:0005654; C:GO:0005783	P:nucleic acid metabolic process; F:single-stranded DNA binding; F:mRNA binding; F:identical protein binding; F:sequence-specific DNA binding; C:nucleoplasm; C:endoplasmic reticulum
M.altissima_ref_INDEL	0	TRUE	[BLASTED, MAPPED, ANNOTATED]	1667	20	RecName: Full=Transitional endoplasmic reticulum ATPase; Short=TER ATPase; AltName: Full=15S Mg(2+)-ATPase p97 subunit; AltName: Full=Valosin-containing protein; Short=VCP	Mi01G0051200	89.05	89	P:GO:0006302; P:GO:0006734; P:GO:0006888; P:GO:0006919; P:GO:0007030; P:GO:0007040; P:GO:0007626; P:GO:0008340; P:GO:0010506; P:GO:0010918; P:GO:0016320; P:GO:0016567; P:GO:0019079; P:GO:0019985; P:GO:0030433; P:GO:0030968; P:GO:0030970; P:GO:0031334; P:GO:0031648; P:GO:0032436; P:GO:0032510; P:GO:0034504; P:GO:0034605; P:GO:0035096; P:GO:0035617; P:GO:0036297; P:GO:0042981; P:GO:0043009; P:GO:00…	P:double-strand break repair; P:NADH metabolic process; P:endoplasmic reticulum to Golgi vesicle-mediated transport; P:activation of cysteine-type endopeptidase activity involved in apoptotic process; P:Golgi organization; P:lysosome organization; P:locomotory behavior; P:determination of adult lifespan; P:regulation of autophagy; P:positive regulation of mitochondrial membrane potential; P:endop…	EC:3.6.1	Acting on acid anhydrides
M.altissima_ref_INDEL	9.93852e-07	TRUE	[BLASTED, MAPPED, ANNOTATED]	158	1	RecName: Full=Retrovirus-related Pol polyprotein from transposon TNT 1-94; Includes: RecName: Full=Protease; Includes: RecName: Full=Reverse transcriptase; Includes: RecName: Full=Endonuclease	Mi01G0051700	56.34	1	F:GO:0016787	F:hydrolase activity	EC:3	Hydrolases
M.altissima_ref_INDEL	3.57495e-11	TRUE	[BLASTED, MAPPED, ANNOTATED]	239	8	RecName: Full=Heavy metal-associated isoprenylated plant protein 6; Short=AtHIP06; AltName: Full=Cadmium induced protein CdI19; Flags: Precursor	Mi01G0052000	61.39	3	P:GO:0009910; F:GO:0008270; C:GO:0005730	P:negative regulation of flower development; F:zinc ion binding; C:nucleolus
M.altissima_ref_INDEL	1.20831e-16	TRUE	[BLASTED, MAPPED]	447	2	RecName: Full=Heavy metal-associated isoprenylated plant protein 5; Short=AtHIP05; AltName: Full=Farnesylated protein 2; Short=AtFP2; Flags: Precursor	Mi01G0052100	48.71	7	P:GO:0009910; F:GO:0005507; F:GO:0008270; F:GO:0046872; C:GO:0005634; C:GO:0005730; C:GO:0005737	P:negative regulation of flower development; F:copper ion binding; F:zinc ion binding; F:metal ion binding; C:nucleus; C:nucleolus; C:cytoplasm
M.altissima_ref_INDEL	4.19323e-84	TRUE	[BLASTED, MAPPED, ANNOTATED]	196	20	RecName: Full=S-adenosylmethionine synthase 2; Short=AdoMet synthase 2; AltName: Full=Methionine adenosyltransferase 2; Short=MAT 2	Mi01G0053200	91.57	10	P:GO:0006556; P:GO:0006730; P:GO:0009409; F:GO:0003729; F:GO:0004478; F:GO:0005524; F:GO:0046872; C:GO:0005618; C:GO:0005829; C:GO:0009506	P:S-adenosylmethionine biosynthetic process; P:one-carbon metabolic process; P:response to cold; F:mRNA binding; F:methionine adenosyltransferase activity; F:ATP binding; F:metal ion binding; C:cell wall; C:cytosol; C:plasmodesma	EC:2.5.1.6	Methionine adenosyltransferase
M.altissima_ref_INDEL	7.86192e-148	TRUE	[BLASTED, MAPPED, ANNOTATED]	283	10	RecName: Full=E3 ubiquitin-protein ligase RZFP34; AltName: Full=CHY zinc-finger and RING protein 1; AltName: Full=RING zinc-finger protein 34; AltName: Full=RZFP34 protein homolog; Short=AtRZPF34	Mi01G0055100	64.54	17	P:GO:0010039; P:GO:0010106; P:GO:0031398; P:GO:0034756; P:GO:0051865; P:GO:0098711; P:GO:1900425; P:GO:1901485; P:GO:1902456; F:GO:0002039; F:GO:0008270; F:GO:0042803; F:GO:0061630; C:GO:0000151; C:GO:0005654; C:GO:0005783; C:GO:0005829	P:response to iron ion; P:cellular response to iron ion starvation; P:positive regulation of protein ubiquitination; P:regulation of iron ion transport; P:protein autoubiquitination; P:iron ion import across plasma membrane; P:negative regulation of defense response to bacterium; P:positive regulation of transcription factor catabolic process; P:regulation of stomatal opening; F:p53 binding; F:zi…	EC:2	Transferases
M.altissima_ref_INDEL	6.56243e-44	TRUE	[BLASTED, MAPPED, ANNOTATED]	139	20	RecName: Full=Trans-cinnamate 4-monooxygenase; AltName: Full=Cinnamic acid 4-hydroxylase; Short=C4H; Short=CA4H; AltName: Full=Cytochrome P450 73; AltName: Full=Cytochrome P450C4H	Mi01G0061700	58.54	12	P:GO:0006744; P:GO:0009555; P:GO:0009808; P:GO:0080167; F:GO:0016710; F:GO:0042802; C:GO:0005774; C:GO:0005783; C:GO:0005794; C:GO:0005886; C:GO:0009505; C:GO:0009506	P:ubiquinone biosynthetic process; P:pollen development; P:lignin metabolic process; P:response to karrikin; F:trans-cinnamate 4-monooxygenase activity; F:identical protein binding; C:vacuolar membrane; C:endoplasmic reticulum; C:Golgi apparatus; C:plasma membrane; C:plant-type cell wall; C:plasmodesma	EC:1.14.14.91; EC:1.14.13	Trans-cinnamate 4-monooxygenase; Acting on paired donors, with incorporation or reduction of molecular oxygen. The oxygen incorporated need not be derived from O(2)
M.altissima_ref_INDEL		TRUE	[NO-BLAST]	262		---NA---	Mi01G0064400
M.altissima_ref_INDEL	0	TRUE	[BLASTED, MAPPED, ANNOTATED]	445	20	RecName: Full=Enolase; AltName: Full=2-phospho-D-glycerate hydro-lyase; AltName: Full=2-phosphoglycerate dehydratase	Mi01G0064900	87.72	31	P:GO:0000122; P:GO:0001701; P:GO:0009615; P:GO:0010756; P:GO:0030308; P:GO:0032889; P:GO:0045933; P:GO:0051099; P:GO:0061621; P:GO:0070371; P:GO:0098761; P:GO:1903298; P:GO:2001171; F:GO:0000287; F:GO:0000977; F:GO:0001227; F:GO:0003723; F:GO:0004634; F:GO:0031072; F:GO:0042803; F:GO:0044877; F:GO:0051020; C:GO:0000015; C:GO:0005634; C:GO:0005740; C:GO:0009986; C:GO:0019897; C:GO:0030426; C:GO:00…	P:negative regulation of transcription by RNA polymerase II; P:in utero embryonic development; P:response to virus; P:positive regulation of plasminogen activation; P:negative regulation of cell growth; P:regulation of vacuole fusion, non-autophagic; P:positive regulation of muscle contraction; P:positive regulation of binding; P:canonical glycolysis; P:ERK1 and ERK2 cascade; P:cellular response …	EC:4.2.1.11	Phosphopyruvate hydratase
M.altissima_ref_INDEL	0	TRUE	[BLASTED, MAPPED, ANNOTATED]	2065	12	RecName: Full=Endonuclease III; AltName: Full=DNA-(apurinic or apyrimidinic site) lyase	Mi01G0065300	61.58	18	P:GO:0006284; P:GO:0006306; P:GO:0006349; P:GO:0009793; P:GO:0010216; P:GO:0031936; P:GO:0048229; P:GO:0050832; P:GO:0080111; F:GO:0003677; F:GO:0005515; F:GO:0019104; F:GO:0046872; F:GO:0051539; F:GO:0051747; F:GO:0140078; C:GO:0005730; C:GO:0043078	P:base-excision repair; P:DNA methylation; P:regulation of gene expression by genetic imprinting; P:embryo development ending in seed dormancy; P:maintenance of DNA methylation; P:negative regulation of chromatin silencing; P:gametophyte development; P:defense response to fungus; P:DNA demethylation; F:DNA binding; F:protein binding; F:DNA N-glycosylase activity; F:metal ion binding; F:4 iron, 4 …	EC:3.1; EC:4.2.99.18; EC:3.2.2	Acting on ester bonds; DNA-(apurinic or apyrimidinic site) lyase; Glycosylases
M.altissima_ref_INDEL	6.03855e-71	TRUE	[BLASTED, MAPPED, ANNOTATED]	306	10	RecName: Full=Ribosome production factor 2 homolog; AltName: Full=Brix domain-containing protein 1 homolog; AltName: Full=Ribosome biogenesis protein RPF2 homolog	Mi01G0065600	52.98	7	P:GO:0000027; P:GO:0000463; P:GO:0032774; P:GO:0050794; F:GO:0005515; F:GO:0019843; C:GO:0005730	P:ribosomal large subunit assembly; P:maturation of LSU-rRNA from tricistronic rRNA transcript (SSU-rRNA, 5.8S rRNA, LSU-rRNA); P:RNA biosynthetic process; P:regulation of cellular process; F:protein binding; F:rRNA binding; C:nucleolus
M.altissima_ref_INDEL	0	TRUE	[BLASTED, MAPPED, ANNOTATED]	931	20	RecName: Full=1,4-alpha-glucan-branching enzyme; AltName: Full=Glycogen-branching enzyme	Mi01G0067000	73.92	17	P:GO:0005978; P:GO:0009793; P:GO:0010021; P:GO:0019252; P:GO:0071329; P:GO:0071332; P:GO:0071333; P:GO:0071482; F:GO:0003844; F:GO:0004553; F:GO:0005515; F:GO:0043169; F:GO:0102752; C:GO:0005829; C:GO:0009501; C:GO:0009570; C:GO:0062040	P:glycogen biosynthetic process; P:embryo development ending in seed dormancy; P:amylopectin biosynthetic process; P:starch biosynthetic process; P:cellular response to sucrose stimulus; P:cellular response to fructose stimulus; P:cellular response to glucose stimulus; P:cellular response to light stimulus; F:1,4-alpha-glucan branching enzyme activity; F:hydrolase activity, hydrolyzing O-glycosyl…	EC:2.4.1.18; EC:3.2.1	1,4-alpha-glucan branching enzyme; Glycosylases
M.altissima_ref_INDEL	0	TRUE	[BLASTED, MAPPED, ANNOTATED]	1100	20	RecName: Full=ABC transporter G family member 36; Short=OsABCG36; AltName: Full=Pleiotropic drug resistance protein 9; Short=OsPDR9	Mi01G0067400	75.89	25	P:GO:0002229; P:GO:0009408; P:GO:0009409; P:GO:0009723; P:GO:0009738; P:GO:0009751; P:GO:0009753; P:GO:0009914; P:GO:0010193; P:GO:0010496; P:GO:0015692; P:GO:0042631; P:GO:0042908; P:GO:0048581; P:GO:0080168; P:GO:0090332; P:GO:0098657; P:GO:0098739; P:GO:2000032; F:GO:0005515; F:GO:0005524; F:GO:0015562; F:GO:0140359; C:GO:0005886; C:GO:0016021	P:defense response to oomycetes; P:response to heat; P:response to cold; P:response to ethylene; P:abscisic acid-activated signaling pathway; P:response to salicylic acid; P:response to jasmonic acid; P:hormone transport; P:response to ozone; P:intercellular transport; P:lead ion transport; P:cellular response to water deprivation; P:xenobiotic transport; P:negative regulation of post-embryonic d…	EC:7	Translocases
M.altissima_ref_INDEL		TRUE	[NO-BLAST]	100		---NA---	Mi01G0068900
M.altissima_ref_INDEL		TRUE	[NO-BLAST]	127		---NA---	Mi01G0072000
M.altissima_ref_INDEL	0	TRUE	[BLASTED, MAPPED, ANNOTATED]	423	20	RecName: Full=Casein kinase II subunit alpha; Short=CK II alpha	Mi01G0072300	89.3	60	P:GO:0002118; P:GO:0006281; P:GO:0006325; P:GO:0006356; P:GO:0006359; P:GO:0007283; P:GO:0007310; P:GO:0008284; P:GO:0009908; P:GO:0010019; P:GO:0010187; P:GO:0010225; P:GO:0010229; P:GO:0010332; P:GO:0018105; P:GO:0018107; P:GO:0021987; P:GO:0022416; P:GO:0030177; P:GO:0030307; P:GO:0031647; P:GO:0032435; P:GO:0033574; P:GO:0042752; P:GO:0043154; P:GO:0045475; P:GO:0045732; P:GO:0045880; P:GO:00…	P:aggressive behavior; P:DNA repair; P:chromatin organization; P:regulation of transcription by RNA polymerase I; P:regulation of transcription by RNA polymerase III; P:spermatogenesis; P:oocyte dorsal/ventral axis specification; P:positive regulation of cell population proliferation; P:flower development; P:chloroplast-nucleus signaling pathway; P:negative regulation of seed germination; P:respo…	EC:2.7.11.1	Non-specific serine/threonine protein kinase
M.altissima_ref_INDEL	4.0945e-35	TRUE	[BLASTED, MAPPED, ANNOTATED]	131	11	RecName: Full=14 kDa proline-rich protein DC2.15; Flags: Precursor	Mi01G0073000	63.02	15	P:GO:0009627; P:GO:0009631; P:GO:0009651; P:GO:0009682; P:GO:0009733; P:GO:0009737; P:GO:0010102; P:GO:0050832; P:GO:0070417; F:GO:0043621; C:GO:0005783; C:GO:0009505; C:GO:0009506; C:GO:0009707; C:GO:0048046	P:systemic acquired resistance; P:cold acclimation; P:response to salt stress; P:induced systemic resistance; P:response to auxin; P:response to abscisic acid; P:lateral root morphogenesis; P:defense response to fungus; P:cellular response to cold; F:protein self-association; C:endoplasmic reticulum; C:plant-type cell wall; C:plasmodesma; C:chloroplast outer membrane; C:apoplast
M.altissima_ref_INDEL		TRUE	[NO-BLAST]	384		---NA---	Mi01G0074500
M.altissima_ref_INDEL		TRUE	[NO-BLAST]	380		---NA---	Mi01G0079400
M.altissima_ref_INDEL		TRUE	[NO-BLAST]	132		---NA---	Mi01G0079500
M.altissima_ref_INDEL	2.30175e-87	TRUE	[BLASTED, MAPPED, ANNOTATED]	223	20	RecName: Full=Caltractin; AltName: Full=Centrin	Mi01G0079900	78.97	29	P:GO:0000278; P:GO:0006289; P:GO:0007099; P:GO:0007283; P:GO:0032465; P:GO:0033036; P:GO:0034605; P:GO:0071702; P:GO:0071705; P:GO:1901527; F:GO:0005509; F:GO:0008017; F:GO:0031683; F:GO:0032795; F:GO:0045504; C:GO:0000922; C:GO:0005654; C:GO:0005813; C:GO:0005814; C:GO:0005829; C:GO:0005886; C:GO:0032391; C:GO:0036064; C:GO:0036156; C:GO:0044615; C:GO:0045177; C:GO:0070390; C:GO:0071942; C:GO:00…	P:mitotic cell cycle; P:nucleotide-excision repair; P:centriole replication; P:spermatogenesis; P:regulation of cytokinesis; P:macromolecule localization; P:cellular response to heat; P:organic substance transport; P:nitrogen compound transport; P:abscisic acid-activated signaling pathway involved in stomatal movement; F:calcium ion binding; F:microtubule binding; F:G-protein beta/gamma-subunit c…
M.altissima_ref_INDEL		TRUE	[NO-BLAST]	2466		---NA---	Mi01G0080300
M.altissima_ref_INDEL	0	TRUE	[BLASTED, MAPPED, ANNOTATED]	682	20	RecName: Full=Mitogen-activated protein kinase kinase kinase 3; AltName: Full=MAPK/ERK kinase kinase 3; Short=MEK kinase 3; Short=MEKK 3	Mi01G0082000	63.31	41	P:GO:0000196; P:GO:0000919; P:GO:0002221; P:GO:0006979; P:GO:0009611; P:GO:0009631; P:GO:0009651; P:GO:0010098; P:GO:0010103; P:GO:0010200; P:GO:0010229; P:GO:0010449; P:GO:0030242; P:GO:0030587; P:GO:0043123; P:GO:0043622; P:GO:0045088; P:GO:0045893; P:GO:0046777; P:GO:0060237; P:GO:0071260; P:GO:0071864; P:GO:0090050; P:GO:1900150; P:GO:1900424; P:GO:1900745; P:GO:1902065; P:GO:2000071; P:GO:20…	P:cell wall integrity MAPK cascade; P:cell plate assembly; P:pattern recognition receptor signaling pathway; P:response to oxidative stress; P:response to wounding; P:cold acclimation; P:response to salt stress; P:suspensor development; P:stomatal complex morphogenesis; P:response to chitin; P:inflorescence development; P:root meristem growth; P:autophagy of peroxisome; P:sorocarp development; P:…	EC:2.7.11.25	Mitogen-activated protein kinase kinase kinase
M.altissima_ref_INDEL	2.11823e-129	TRUE	[BLASTED, MAPPED, ANNOTATED]	320	14	RecName: Full=Calcium uniporter protein, mitochondrial; Flags: Precursor	Mi01G0086300	60.36	21	P:GO:0006950; P:GO:0008016; P:GO:0019722; P:GO:0032024; P:GO:0036444; P:GO:0042593; P:GO:0043009; P:GO:0051259; P:GO:0051561; P:GO:0060027; P:GO:0090023; P:GO:0090141; P:GO:0090527; F:GO:0005262; F:GO:0015292; F:GO:0019855; F:GO:0042802; C:GO:0005654; C:GO:0009941; C:GO:0031305; C:GO:1990246	P:response to stress; P:regulation of heart contraction; P:calcium-mediated signaling; P:positive regulation of insulin secretion; P:calcium import into the mitochondrion; P:glucose homeostasis; P:chordate embryonic development; P:protein complex oligomerization; P:positive regulation of mitochondrial calcium ion concentration; P:convergent extension involved in gastrulation; P:positive regulatio…	EC:7	Translocases
M.altissima_ref_INDEL		TRUE	[NO-BLAST]	118		---NA---	Mi01G0088600
M.altissima_ref_INDEL	0	TRUE	[BLASTED, MAPPED, ANNOTATED]	631	20	RecName: Full=Succinate dehydrogenase [ubiquinone] flavoprotein subunit, mitochondrial; AltName: Full=Flavoprotein subunit of complex II; Short=FP; Flags: Precursor	Mi01G0089400	82.83	13	P:GO:0006099; P:GO:0006105; P:GO:0006121; P:GO:0007399; P:GO:0046956; F:GO:0005524; F:GO:0008177; F:GO:0009055; F:GO:0050660; F:GO:0050897; C:GO:0005618; C:GO:0005749; C:GO:0005886	P:tricarboxylic acid cycle; P:succinate metabolic process; P:mitochondrial electron transport, succinate to ubiquinone; P:nervous system development; P:positive phototaxis; F:ATP binding; F:succinate dehydrogenase (ubiquinone) activity; F:electron transfer activity; F:flavin adenine dinucleotide binding; F:cobalt ion binding; C:cell wall; C:mitochondrial respiratory chain complex II, succinate de…	EC:1.3.5.1	Succinate dehydrogenase (quinone)
M.altissima_ref_INDEL	1.19462e-96	TRUE	[BLASTED, MAPPED, ANNOTATED]	202	20	RecName: Full=Phosphopantetheine adenylyltransferase; AltName: Full=Dephospho-CoA pyrophosphorylase; AltName: Full=Pantetheine-phosphate adenylyltransferase; Short=PPAT	Mi01G0090900	61	11	P:GO:0006629; P:GO:0009651; P:GO:0016310; P:GO:0019915; P:GO:0080020; F:GO:0004140; F:GO:0004595; F:GO:0005515; F:GO:0005524; C:GO:0005759; C:GO:0005829	P:lipid metabolic process; P:response to salt stress; P:phosphorylation; P:lipid storage; P:regulation of coenzyme A biosynthetic process; F:dephospho-CoA kinase activity; F:pantetheine-phosphate adenylyltransferase activity; F:protein binding; F:ATP binding; C:mitochondrial matrix; C:cytosol	EC:2.7.7.3; EC:2.7.1.24	Pantetheine-phosphate adenylyltransferase; Dephospho-CoA kinase
M.altissima_ref_INDEL	5.79622e-57	TRUE	[BLASTED, MAPPED, ANNOTATED]	734	20	RecName: Full=Replication factor C small subunit; Short=RFC small subunit; AltName: Full=Clamp loader small subunit	Mi01G0091000	49.22	9	P:GO:0006271; P:GO:0007049; P:GO:0050896; P:GO:0051276; F:GO:0008094; F:GO:0097159; F:GO:1901363; C:GO:0005694; C:GO:0032991	P:DNA strand elongation involved in DNA replication; P:cell cycle; P:response to stimulus; P:chromosome organization; F:ATPase, acting on DNA; F:organic cyclic compound binding; F:heterocyclic compound binding; C:chromosome; C:protein-containing complex
M.altissima_ref_INDEL	5.80898e-159	TRUE	[BLASTED, MAPPED, ANNOTATED]	521	20	RecName: Full=MLO protein homolog 1; AltName: Full=OsMLO1	Mi01G0094000	55.62	7	P:GO:0010150; P:GO:0031348; P:GO:0050832; F:GO:0005515; C:GO:0005794; C:GO:0005886; C:GO:0009506	P:leaf senescence; P:negative regulation of defense response; P:defense response to fungus; F:protein binding; C:Golgi apparatus; C:plasma membrane; C:plasmodesma
M.altissima_ref_INDEL		TRUE	[NO-BLAST]	159		---NA---	Mi01G0094600
M.altissima_ref_INDEL	2.06598e-25	TRUE	[BLASTED, MAPPED, ANNOTATED]	137	3	RecName: Full=Cell number regulator 13; AltName: Full=ZmCNR13	Mi01G0096000	71.74	7	P:GO:0006816; P:GO:0007231; P:GO:0033500; P:GO:0048528; P:GO:0071260; F:GO:0005262; C:GO:0005887	P:calcium ion transport; P:osmosensory signaling pathway; P:carbohydrate homeostasis; P:post-embryonic root development; P:cellular response to mechanical stimulus; F:calcium channel activity; C:integral component of plasma membrane	EC:7	Translocases
M.altissima_ref_INDEL	7.49279e-19	TRUE	[BLASTED, MAPPED]	112	13	RecName: Full=Pentatricopeptide repeat-containing protein At3g51320	Mi01G0096200	58.03	18	P:GO:0006397; P:GO:0009451; P:GO:0016554; P:GO:0016556; P:GO:0031425; P:GO:0080156; P:GO:0090305; P:GO:1900865; F:GO:0003723; F:GO:0003729; F:GO:0004519; F:GO:0005515; F:GO:0008270; C:GO:0005739; C:GO:0005773; C:GO:0009507; C:GO:0009536; C:GO:0043231	P:mRNA processing; P:RNA modification; P:cytidine to uridine editing; P:mRNA modification; P:chloroplast RNA processing; P:mitochondrial mRNA modification; P:nucleic acid phosphodiester bond hydrolysis; P:chloroplast RNA modification; F:RNA binding; F:mRNA binding; F:endonuclease activity; F:protein binding; F:zinc ion binding; C:mitochondrion; C:vacuole; C:chloroplast; C:plastid; C:intracellular…
M.altissima_ref_INDEL	3.06971e-40	TRUE	[BLASTED, MAPPED, ANNOTATED]	143	20	RecName: Full=Pentatricopeptide repeat-containing protein At3g51320	Mi01G0096300	55.18	7	P:GO:0006397; P:GO:0031425; P:GO:0080156; F:GO:0003723; F:GO:0005515; C:GO:0005739; C:GO:0009536	P:mRNA processing; P:chloroplast RNA processing; P:mitochondrial mRNA modification; F:RNA binding; F:protein binding; C:mitochondrion; C:plastid
M.altissima_ref_INDEL	4.7373e-11	TRUE	[BLASTED, MAPPED, ANNOTATED]	248	6	RecName: Full=Retrovirus-related Pol polyprotein from transposon 297; Includes: RecName: Full=Protease; Includes: RecName: Full=Reverse transcriptase; Includes: RecName: Full=Endonuclease	Mi01G0097800	58.52	5	P:GO:0006259; F:GO:0005488; F:GO:0016787; F:GO:0034061; C:GO:0005622	P:DNA metabolic process; F:binding; F:hydrolase activity; F:DNA polymerase activity; C:intracellular anatomical structure	EC:3; EC:2.7.7	Hydrolases; Transferring phosphorus-containing groups
M.altissima_ref_INDEL	1.43878e-36	TRUE	[BLASTED, MAPPED, ANNOTATED]	815	3	RecName: Full=Protein ROLLING AND ERECT LEAF 2	Mi01G0098400	44.65	2	P:GO:1901698; C:GO:0110165	P:response to nitrogen compound; C:cellular anatomical entity
M.altissima_ref_INDEL	3.66575e-93	TRUE	[BLASTED, MAPPED, ANNOTATED]	375	20	RecName: Full=ATP-dependent DNA helicase Q1; AltName: Full=DNA-dependent ATPase Q1; AltName: Full=RecQ protein-like 1	Mi01G0099400	53.77	42	P:GO:0000712; P:GO:0000722; P:GO:0006268; P:GO:0006301; P:GO:0007534; P:GO:0008340; P:GO:0010165; P:GO:0010520; P:GO:0010604; P:GO:0010705; P:GO:0010947; P:GO:0022607; P:GO:0031573; P:GO:0031860; P:GO:0034244; P:GO:0035690; P:GO:0043007; P:GO:0043066; P:GO:0044818; P:GO:0045935; P:GO:0065009; P:GO:0070914; P:GO:0071140; P:GO:0072757; P:GO:0120291; P:GO:1990414; P:GO:2000042; F:GO:0000217; F:GO:00…	P:resolution of meiotic recombination intermediates; P:telomere maintenance via recombination; P:DNA unwinding involved in DNA replication; P:postreplication repair; P:gene conversion at mating-type locus; P:determination of adult lifespan; P:response to X-ray; P:regulation of reciprocal meiotic recombination; P:positive regulation of macromolecule metabolic process; P:meiotic DNA double-strand b…	EC:3.6.4.12	DNA helicase
M.altissima_ref_INDEL		TRUE	[NO-BLAST]	110		---NA---	Mi01G0100000
M.altissima_ref_INDEL	0	TRUE	[BLASTED, MAPPED, ANNOTATED]	354	6	RecName: Full=Phagosome assembly factor 1	Mi01G0100100	52.97	2	F:GO:0005515; C:GO:0005737	F:protein binding; C:cytoplasm
M.altissima_ref_INDEL	1.34824e-69	TRUE	[BLASTED, MAPPED, ANNOTATED]	137	20	RecName: Full=ATP-dependent RNA helicase dhx8; AltName: Full=DEAH box protein 8	Mi01G0100300	59.93	21	P:GO:0000390; P:GO:0007281; P:GO:0009793; P:GO:0010172; P:GO:0035194; P:GO:0040022; P:GO:0048589; F:GO:0000166; F:GO:0003729; F:GO:0004386; F:GO:0005515; F:GO:0140098; C:GO:0005739; C:GO:0005829; C:GO:0009506; C:GO:0009941; C:GO:0016020; C:GO:0016604; C:GO:0071005; C:GO:0071013; C:GO:0071014	P:spliceosomal complex disassembly; P:germ cell development; P:embryo development ending in seed dormancy; P:embryonic body morphogenesis; P:post-transcriptional gene silencing by RNA; P:feminization of hermaphroditic germ-line; P:developmental growth; F:nucleotide binding; F:mRNA binding; F:helicase activity; F:protein binding; F:catalytic activity, acting on RNA; C:mitochondrion; C:cytosol; C:p…
M.altissima_ref_INDEL	6.17359e-148	TRUE	[BLASTED, MAPPED, ANNOTATED]	288	20	RecName: Full=Fructose-bisphosphate aldolase, cytoplasmic isozyme	Mi01G0100400	70.02	24	P:GO:0001666; P:GO:0005986; P:GO:0006094; P:GO:0006096; P:GO:0006979; P:GO:0030388; P:GO:0031930; P:GO:0034059; P:GO:0046686; P:GO:0048364; P:GO:0080167; F:GO:0003729; F:GO:0004332; F:GO:0005507; F:GO:0043621; C:GO:0005618; C:GO:0005730; C:GO:0005740; C:GO:0005829; C:GO:0005886; C:GO:0009506; C:GO:0010287; C:GO:0032991; C:GO:0048046	P:response to hypoxia; P:sucrose biosynthetic process; P:gluconeogenesis; P:glycolytic process; P:response to oxidative stress; P:fructose 1,6-bisphosphate metabolic process; P:mitochondria-nucleus signaling pathway; P:response to anoxia; P:response to cadmium ion; P:root development; P:response to karrikin; F:mRNA binding; F:fructose-bisphosphate aldolase activity; F:copper ion binding; F:protei…	EC:4.1.2.13	Fructose-bisphosphate aldolase
M.altissima_ref_INDEL		TRUE	[NO-BLAST]	165		---NA---	Mi01G0100500
M.altissima_ref_INDEL		TRUE	[NO-BLAST]	227		---NA---	Mi01G0100700
M.altissima_ref_INDEL	6.40549e-07	TRUE	[BLASTED, MAPPED, ANNOTATED]	141	1	RecName: Full=Probable serine protease EDA2; AltName: Full=Protein EMBRYO SAC DEVELOPMENT ARREST 2; Flags: Precursor	Mi01G0100800	76.92	4	P:GO:0006508; P:GO:0009561; F:GO:0008239; C:GO:0005773	P:proteolysis; P:megagametogenesis; F:dipeptidyl-peptidase activity; C:vacuole	EC:3.4.14.1; EC:3.4.14.5; EC:3.4.14.4; EC:3.4.14.2	Dipeptidyl-peptidase I; Dipeptidyl-peptidase IV; Dipeptidyl-peptidase III; Dipeptidyl-peptidase II
M.altissima_ref_INDEL	9.16704e-07	TRUE	[BLASTED, MAPPED, ANNOTATED]	251	1	RecName: Full=Probable serine protease EDA2; AltName: Full=Protein EMBRYO SAC DEVELOPMENT ARREST 2; Flags: Precursor	Mi01G0100900	73.33	4	P:GO:0006508; P:GO:0009561; F:GO:0008239; C:GO:0005773	P:proteolysis; P:megagametogenesis; F:dipeptidyl-peptidase activity; C:vacuole	EC:3.4.14.1; EC:3.4.14.5; EC:3.4.14.4; EC:3.4.14.2	Dipeptidyl-peptidase I; Dipeptidyl-peptidase IV; Dipeptidyl-peptidase III; Dipeptidyl-peptidase II
M.altissima_ref_INDEL		TRUE	[NO-BLAST]	414		---NA---	Mi01G0101800
M.altissima_ref_INDEL	1.85797e-35	TRUE	[BLASTED, MAPPED, ANNOTATED]	245	12	RecName: Full=Beta-galactosidase 5; Short=Lactase 5; Flags: Precursor	Mi01G0102000	58.36	6	F:GO:0004565; C:GO:0005576; C:GO:0005737; C:GO:0009505; C:GO:0009506; C:GO:0043231	F:beta-galactosidase activity; C:extracellular region; C:cytoplasm; C:plant-type cell wall; C:plasmodesma; C:intracellular membrane-bounded organelle	EC:3.2.1.23	Beta-galactosidase
M.altissima_ref_INDEL	0.000114563	TRUE	[BLASTED, MAPPED]	115	1	RecName: Full=Epoxide hydrolase A; Short=EHB; AltName: Full=Epoxide hydrolase EphA	Mi01G0102500	55.77	6	P:GO:0009636; F:GO:0003824; F:GO:0004301; F:GO:0016787; F:GO:0018742; F:GO:0042803	P:response to toxic substance; F:catalytic activity; F:epoxide hydrolase activity; F:hydrolase activity; F:epoxide hydrolase B activity; F:protein homodimerization activity
M.altissima_ref_INDEL	0	TRUE	[BLASTED, MAPPED, ANNOTATED]	355	20	RecName: Full=Peroxidase 72; Short=Atperox P72; AltName: Full=ATP6a; AltName: Full=PRXR8; Flags: Precursor	Mi01G0102700	71.28	20	P:GO:0002215; P:GO:0006979; P:GO:0009827; P:GO:0010089; P:GO:0042744; P:GO:0044347; P:GO:0045926; P:GO:0048658; P:GO:0071456; P:GO:0080001; P:GO:0098869; P:GO:1901430; F:GO:0004601; F:GO:0020037; F:GO:0046872; C:GO:0005774; C:GO:0005794; C:GO:0005829; C:GO:0009505; C:GO:0048046	P:defense response to nematode; P:response to oxidative stress; P:plant-type cell wall modification; P:xylem development; P:hydrogen peroxide catabolic process; P:cell wall polysaccharide catabolic process; P:negative regulation of growth; P:anther wall tapetum development; P:cellular response to hypoxia; P:mucilage extrusion from seed coat; P:cellular oxidant detoxification; P:positive regulatio…	EC:1.11.1	Acting on a peroxide as acceptor
M.altissima_ref_INDEL		TRUE	[NO-BLAST]	563		---NA---	Mi01G0103000
M.altissima_ref_INDEL	1.70301e-165	TRUE	[BLASTED, MAPPED, ANNOTATED]	389	20	RecName: Full=Serine acetyltransferase; Short=SAT	Mi01G0104300	68.82	15	P:GO:0000103; P:GO:0006535; P:GO:0009087; P:GO:0009409; P:GO:0009970; P:GO:0010165; P:GO:0046686; F:GO:0005515; F:GO:0008270; F:GO:0009001; C:GO:0005634; C:GO:0005739; C:GO:0005829; C:GO:0009333; C:GO:0009507	P:sulfate assimilation; P:cysteine biosynthetic process from serine; P:methionine catabolic process; P:response to cold; P:cellular response to sulfate starvation; P:response to X-ray; P:response to cadmium ion; F:protein binding; F:zinc ion binding; F:serine O-acetyltransferase activity; C:nucleus; C:mitochondrion; C:cytosol; C:cysteine synthase complex; C:chloroplast	EC:2.3.1.30	Serine O-acetyltransferase
M.altissima_ref_INDEL	3.53508e-148	TRUE	[BLASTED, MAPPED, ANNOTATED]	418	20	RecName: Full=Probable serine/threonine-protein kinase CST; AltName: Full=Protein CAST AWAY	Mi01G0104900	64.66	17	P:GO:0002221; P:GO:0031663; P:GO:0046777; P:GO:0050832; P:GO:0060862; P:GO:0080141; P:GO:0080142; P:GO:1900426; P:GO:1901141; P:GO:1902458; F:GO:0000166; F:GO:0004674; F:GO:0030957; C:GO:0005730; C:GO:0005768; C:GO:0005886; C:GO:0009506	P:pattern recognition receptor signaling pathway; P:lipopolysaccharide-mediated signaling pathway; P:protein autophosphorylation; P:defense response to fungus; P:negative regulation of floral organ abscission; P:regulation of jasmonic acid biosynthetic process; P:regulation of salicylic acid biosynthetic process; P:positive regulation of defense response to bacterium; P:regulation of lignin biosy…	EC:2.7.1	Transferring phosphorus-containing groups
M.altissima_ref_INDEL	6.89601e-143	TRUE	[BLASTED, MAPPED, ANNOTATED]	409	20	RecName: Full=Probable serine/threonine-protein kinase PIX13	Mi01G0105000	68.49	17	P:GO:0002221; P:GO:0031663; P:GO:0046777; P:GO:0050832; P:GO:0060862; P:GO:0080141; P:GO:0080142; P:GO:1900426; P:GO:1901141; P:GO:1902458; F:GO:0000166; F:GO:0004674; F:GO:0030957; C:GO:0005730; C:GO:0005768; C:GO:0005886; C:GO:0009506	P:pattern recognition receptor signaling pathway; P:lipopolysaccharide-mediated signaling pathway; P:protein autophosphorylation; P:defense response to fungus; P:negative regulation of floral organ abscission; P:regulation of jasmonic acid biosynthetic process; P:regulation of salicylic acid biosynthetic process; P:positive regulation of defense response to bacterium; P:regulation of lignin biosy…	EC:2.7.1	Transferring phosphorus-containing groups
M.altissima_ref_INDEL		TRUE	[NO-BLAST]	143		---NA---	Mi01G0106300
M.altissima_ref_INDEL	2.75106e-09	TRUE	[BLASTED, MAPPED, ANNOTATED]	269	20	RecName: Full=Probable L-type lectin-domain containing receptor kinase S.5; Short=LecRK-S.5; Flags: Precursor	Mi01G0109000	61.91	14	P:GO:0002229; P:GO:0006468; P:GO:0007166; P:GO:0009862; P:GO:0010726; P:GO:0010942; P:GO:0140426; P:GO:1900426; F:GO:0004675; F:GO:0005524; F:GO:0043621; F:GO:0045028; C:GO:0005886; C:GO:0009506	P:defense response to oomycetes; P:protein phosphorylation; P:cell surface receptor signaling pathway; P:systemic acquired resistance, salicylic acid mediated signaling pathway; P:positive regulation of hydrogen peroxide metabolic process; P:positive regulation of cell death; P:PAMP-triggered immunity signalling pathway; P:positive regulation of defense response to bacterium; F:transmembrane rece…	EC:2.7.11.30	Receptor protein serine/threonine kinase
M.altissima_ref_INDEL	1.01973e-16	TRUE	[BLASTED, MAPPED, ANNOTATED]	149	3	RecName: Full=50S ribosomal protein L29, chloroplastic; AltName: Full=CL29; Flags: Precursor	Mi01G0110200	85.28	5	P:GO:0006412; F:GO:0003735; C:GO:0005840; C:GO:0009941; C:GO:0042644	P:translation; F:structural constituent of ribosome; C:ribosome; C:chloroplast envelope; C:chloroplast nucleoid
M.altissima_ref_INDEL	1.27975e-23	TRUE	[BLASTED, MAPPED, ANNOTATED]	151	1	RecName: Full=Kinesin-like protein KIN-14F; AltName: Full=AtKIN14h; AltName: Full=Kinesin KP1; AltName: Full=Kinesin-like protein 1; Short=AtKP1	Mi01G0110300	58.17	4	P:GO:0009060; P:GO:0009845; F:GO:0005515; C:GO:0005739	P:aerobic respiration; P:seed germination; F:protein binding; C:mitochondrion
M.altissima_ref_INDEL	2.83216e-40	TRUE	[BLASTED, MAPPED, ANNOTATED]	375	16	RecName: Full=Calmodulin-binding transcription activator 2	Mi01G0110600	57.03	20	P:GO:0009414; P:GO:0009733; P:GO:0010150; P:GO:0035307; P:GO:0042742; P:GO:0045944; P:GO:0050826; P:GO:0050832; P:GO:0050885; P:GO:0070417; P:GO:0070886; P:GO:0071275; P:GO:0106167; P:GO:1900367; F:GO:0000976; F:GO:0003700; F:GO:0003712; F:GO:0005516; C:GO:0005730; C:GO:0005829	P:response to water deprivation; P:response to auxin; P:leaf senescence; P:positive regulation of protein dephosphorylation; P:defense response to bacterium; P:positive regulation of transcription by RNA polymerase II; P:response to freezing; P:defense response to fungus; P:neuromuscular process controlling balance; P:cellular response to cold; P:positive regulation of calcineurin-NFAT signaling …
M.altissima_ref_INDEL	3.02734e-30	TRUE	[BLASTED, MAPPED, ANNOTATED]	110	7	RecName: Full=Calmodulin-binding transcription activator 3; Short=AtCAMTA3; AltName: Full=Ethylene-induced calmodulin-binding protein 1; Short=EICBP1; AltName: Full=Ethylene-induced calmodulin-binding protein a; Short=EICBP.a; AltName: Full=Protein SAR-DEFICIENT 3; AltName: Full=Signal-responsive protein 1; Short=AtSR1	Mi01G0110700	56.74	16	P:GO:0009414; P:GO:0009733; P:GO:0010150; P:GO:0042742; P:GO:0045893; P:GO:0050826; P:GO:0050832; P:GO:0070417; P:GO:0071275; P:GO:0106167; P:GO:1900367; F:GO:0000976; F:GO:0003700; F:GO:0005516; C:GO:0005634; C:GO:0005829	P:response to water deprivation; P:response to auxin; P:leaf senescence; P:defense response to bacterium; P:positive regulation of transcription, DNA-templated; P:response to freezing; P:defense response to fungus; P:cellular response to cold; P:cellular response to aluminum ion; P:extracellular ATP signaling; P:positive regulation of defense response to insect; F:transcription cis-regulatory reg…
M.altissima_ref_INDEL	0	TRUE	[BLASTED, MAPPED, ANNOTATED]	566	20	RecName: Full=Asparagine synthetase [glutamine-hydrolyzing]; AltName: Full=Glutamine-dependent asparagine synthetase	Mi01G0111600	83.33	11	P:GO:0006541; P:GO:0009063; P:GO:0009744; P:GO:0009749; P:GO:0070981; F:GO:0004066; F:GO:0004071; F:GO:0005524; F:GO:0016597; F:GO:0042802; C:GO:0005829	P:glutamine metabolic process; P:cellular amino acid catabolic process; P:response to sucrose; P:response to glucose; P:L-asparagine biosynthetic process; F:asparagine synthase (glutamine-hydrolyzing) activity; F:aspartate-ammonia ligase activity; F:ATP binding; F:amino acid binding; F:identical protein binding; C:cytosol	EC:6.3.5.4; EC:6.3.1.1	Asparagine synthase (glutamine-hydrolyzing); Aspartate--ammonia ligase
M.altissima_ref_INDEL		TRUE	[NO-BLAST]	148		---NA---	Mi01G0112100
M.altissima_ref_INDEL	1.27355e-80	TRUE	[BLASTED, MAPPED, ANNOTATED]	337	20	RecName: Full=Ethylene-responsive transcription factor RAP2-4; AltName: Full=Ethylene-responsive transcription factor ERF059; AltName: Full=Protein RELATED TO APETALA2 4	Mi01G0112600	70.29	26	P:GO:0006952; P:GO:0008219; P:GO:0009416; P:GO:0009611; P:GO:0009620; P:GO:0009736; P:GO:0009737; P:GO:0009751; P:GO:0009753; P:GO:0009873; P:GO:0010200; P:GO:0010286; P:GO:0019760; P:GO:0045595; P:GO:0045893; P:GO:0048825; P:GO:0071472; P:GO:0071497; P:GO:1900036; P:GO:2000070; F:GO:0000976; F:GO:0003700; F:GO:0005515; C:GO:0005634; C:GO:0005737; C:GO:0005886	P:defense response; P:cell death; P:response to light stimulus; P:response to wounding; P:response to fungus; P:cytokinin-activated signaling pathway; P:response to abscisic acid; P:response to salicylic acid; P:response to jasmonic acid; P:ethylene-activated signaling pathway; P:response to chitin; P:heat acclimation; P:glucosinolate metabolic process; P:regulation of cell differentiation; P:pos…
M.altissima_ref_INDEL	4.05757e-130	TRUE	[BLASTED, MAPPED, ANNOTATED]	789	20	RecName: Full=Disease resistance protein RPP13; AltName: Full=Resistance to Peronospora parasitica protein 13	Mi01G0114300	51.35	7	P:GO:0009416; P:GO:0009620; P:GO:0009626; P:GO:0010033; F:GO:0005515; C:GO:0005737; C:GO:0005886	P:response to light stimulus; P:response to fungus; P:plant-type hypersensitive response; P:response to organic substance; F:protein binding; C:cytoplasm; C:plasma membrane
M.altissima_ref_INDEL	3.18546e-138	TRUE	[BLASTED, MAPPED, ANNOTATED]	699	20	RecName: Full=Disease resistance protein RPP13; AltName: Full=Resistance to Peronospora parasitica protein 13	Mi01G0114600	52.24	7	P:GO:0009416; P:GO:0009620; P:GO:0009751; P:GO:0051716; P:GO:0098542; F:GO:0005515; C:GO:0016020	P:response to light stimulus; P:response to fungus; P:response to salicylic acid; P:cellular response to stimulus; P:defense response to other organism; F:protein binding; C:membrane
M.altissima_ref_INDEL	4.00801e-90	TRUE	[BLASTED, MAPPED, ANNOTATED]	177	20	RecName: Full=Probable aspartate/prephenate aminotransferase; Short=AspAT / PAT; AltName: Full=Transaminase A	Mi01G0115100	65.09	8	P:GO:0009094; P:GO:0009793; F:GO:0004069; F:GO:0030170; F:GO:0033853; F:GO:0033854; F:GO:0042802; C:GO:0009570	P:L-phenylalanine biosynthetic process; P:embryo development ending in seed dormancy; F:L-aspartate:2-oxoglutarate aminotransferase activity; F:pyridoxal phosphate binding; F:aspartate-prephenate aminotransferase activity; F:glutamate-prephenate aminotransferase activity; F:identical protein binding; C:chloroplast stroma	EC:2.6.1.78; EC:2.6.1.79; EC:2.6.1.1	Aspartate--prephenate aminotransferase; Glutamate--prephenate aminotransferase; Aspartate transaminase
M.altissima_ref_INDEL	0	TRUE	[BLASTED, MAPPED, ANNOTATED]	570	20	RecName: Full=L-ascorbate oxidase; Short=ASO; Short=Ascorbase; Flags: Precursor	Mi01G0115400	53.29	8	P:GO:0009753; P:GO:0042542; P:GO:0044237; P:GO:0050687; P:GO:0071704; P:GO:1901001; F:GO:0008447; C:GO:0110165	P:response to jasmonic acid; P:response to hydrogen peroxide; P:cellular metabolic process; P:negative regulation of defense response to virus; P:organic substance metabolic process; P:negative regulation of response to salt stress; F:L-ascorbate oxidase activity; C:cellular anatomical entity	EC:1.10.3.3	L-ascorbate oxidase
M.altissima_ref_INDEL	8.3614e-07	TRUE	[BLASTED, MAPPED, ANNOTATED]	476	1	RecName: Full=SUPPRESSOR OF ABI3-5; AltName: Full=REQUIRED FOR SNC4-1D protein 1; AltName: Full=Splicing factor SUA	Mi01G0115500	77.08	5	P:GO:0000398; P:GO:0043484; F:GO:0003723; F:GO:0005515; C:GO:0005634	P:mRNA splicing, via spliceosome; P:regulation of RNA splicing; F:RNA binding; F:protein binding; C:nucleus
M.altissima_ref_INDEL	9.64966e-21	TRUE	[BLASTED, MAPPED, ANNOTATED]	242	9	RecName: Full=Lactosylceramide 4-alpha-galactosyltransferase; AltName: Full=Alpha-1,4-N-acetylglucosaminyltransferase; AltName: Full=Alpha-1,4-galactosyltransferase; AltName: Full=Globotriaosylceramide synthase; Short=Gb3 synthase; AltName: Full=UDP-galactose:beta-D-galactosyl-beta1-R 4-alpha-D-galactosyltransferase	Mi01G0115700	47.02	4	P:GO:0006486; P:GO:0006629; F:GO:0016758; C:GO:0016020	P:protein glycosylation; P:lipid metabolic process; F:hexosyltransferase activity; C:membrane	EC:2.4.1	Glycosyltransferases
M.altissima_ref_INDEL		TRUE	[NO-BLAST]	91		---NA---	Mi01G0115800
M.altissima_ref_INDEL	2.22186e-09	TRUE	[BLASTED, MAPPED, ANNOTATED]	690	2	RecName: Full=MICOS complex subunit MIC60; AltName: Full=Mitofilin; Flags: Precursor	Mi01G0116500	45.9	1	C:GO:0110165	C:cellular anatomical entity
M.altissima_ref_INDEL	3.87427e-32	TRUE	[BLASTED, MAPPED, ANNOTATED]	469	20	RecName: Full=Protein CfxQ homolog	Mi01G0119700	59.37	4	P:GO:0051701; F:GO:0005515; F:GO:0016887; C:GO:0005737	P:biological process involved in interaction with host; F:protein binding; F:ATP hydrolysis activity; C:cytoplasm	EC:3.6.1	Acting on acid anhydrides
M.altissima_ref_INDEL		TRUE	[NO-BLAST]	178		---NA---	Mi01G0119800
M.altissima_ref_INDEL	2.59722e-119	TRUE	[BLASTED, MAPPED, ANNOTATED]	568	1	RecName: Full=Protein CPR-5; AltName: Full=Protein constitutive expression of pathogenesis-related genes 5; Short=Protein constitutive expression of PR genes 5; AltName: Full=Protein hypersenescence-1	Mi01G0121600	59.2	7	P:GO:0009627; P:GO:0009723; P:GO:0010090; P:GO:0010150; P:GO:0048573; C:GO:0005634; C:GO:0016020	P:systemic acquired resistance; P:response to ethylene; P:trichome morphogenesis; P:leaf senescence; P:photoperiodism, flowering; C:nucleus; C:membrane
M.altissima_ref_INDEL		TRUE	[NO-BLAST]	177		---NA---	Mi01G0121900
M.altissima_ref_INDEL	4.74551e-137	TRUE	[BLASTED, MAPPED, ANNOTATED]	358	4	RecName: Full=E3 ubiquitin-protein ligase RNF123; AltName: Full=Kip1 ubiquitination-promoting complex protein 1; AltName: Full=RING finger protein 123; AltName: Full=RING-type E3 ubiquitin transferase RNF123	Mi01G0122800	50.98	5	P:GO:0016567; P:GO:2000060; F:GO:0061630; C:GO:0005737; C:GO:0016020	P:protein ubiquitination; P:positive regulation of ubiquitin-dependent protein catabolic process; F:ubiquitin protein ligase activity; C:cytoplasm; C:membrane	EC:2	Transferases
M.altissima_ref_INDEL		TRUE	[NO-BLAST]	189		---NA---	Mi01G0122900
M.altissima_ref_INDEL		TRUE	[NO-BLAST]	107		---NA---	Mi01G0123300
M.altissima_ref_INDEL	5.64632e-21	TRUE	[BLASTED, MAPPED, ANNOTATED]	144	20	RecName: Full=Pentatricopeptide repeat-containing protein At4g39530	Mi01G0123800	49.81	1	C:GO:0043231	C:intracellular membrane-bounded organelle
M.altissima_ref_INDEL	3.96341e-133	TRUE	[BLASTED, MAPPED, ANNOTATED]	550	20	RecName: Full=Noroxomaritidine synthase 2; AltName: Full=CYP96T2; AltName: Full=Cytochrome P450 96T2	Mi01G0124500	54.7	13	P:GO:0006950; P:GO:0009555; P:GO:0009791; P:GO:0010025; P:GO:0010154; P:GO:0010345; P:GO:0042761; P:GO:0045229; P:GO:1901564; F:GO:0005488; F:GO:0080133; C:GO:0005783; C:GO:0016020	P:response to stress; P:pollen development; P:post-embryonic development; P:wax biosynthetic process; P:fruit development; P:suberin biosynthetic process; P:very long-chain fatty acid biosynthetic process; P:external encapsulating structure organization; P:organonitrogen compound metabolic process; F:binding; F:midchain alkane hydroxylase activity; C:endoplasmic reticulum; C:membrane	EC:1.14.15	Acting on paired donors, with incorporation or reduction of molecular oxygen. The oxygen incorporated need not be derived from O(2)
M.altissima_ref_INDEL	1.25191e-39	TRUE	[BLASTED, MAPPED, ANNOTATED]	175	3	RecName: Full=Retrovirus-related Pol polyprotein from transposon TNT 1-94; Includes: RecName: Full=Protease; Includes: RecName: Full=Reverse transcriptase; Includes: RecName: Full=Endonuclease	Mi01G0124600	45.62	2	F:GO:0005488; F:GO:0016787	F:binding; F:hydrolase activity	EC:3	Hydrolases
M.altissima_ref_INDEL		TRUE	[NO-BLAST]	113		---NA---	Mi01G0125300
M.altissima_ref_INDEL	1.46161e-115	TRUE	[BLASTED, MAPPED, ANNOTATED]	281	2	RecName: Full=Probable ATP synthase 24 kDa subunit, mitochondrial; Flags: Precursor	Mi01G0125900	85.2	9	P:GO:0006811; P:GO:0009555; F:GO:0005507; F:GO:0008270; F:GO:0050897; C:GO:0005730; C:GO:0005753; C:GO:0009507; C:GO:0045263	P:ion transport; P:pollen development; F:copper ion binding; F:zinc ion binding; F:cobalt ion binding; C:nucleolus; C:mitochondrial proton-transporting ATP synthase complex; C:chloroplast; C:proton-transporting ATP synthase complex, coupling factor F(o)
M.altissima_ref_INDEL		TRUE	[NO-BLAST]	122		---NA---	Mi01G0126600
M.altissima_ref_INDEL		TRUE	[NO-BLAST]	501		---NA---	Mi01G0127000
M.altissima_ref_INDEL		TRUE	[NO-BLAST]	278		---NA---	Mi01G0130000
M.altissima_ref_INDEL	1.46177e-98	TRUE	[BLASTED, MAPPED, ANNOTATED]	285	20	RecName: Full=Dihydroflavonol 4-reductase; Short=DFR; AltName: Full=Dihydrokaempferol 4-reductase; AltName: Full=Flavanone 4-reductase; Short=FNR	Mi01G0130700	50.59	8	P:GO:0007623; P:GO:0009409; P:GO:0009809; P:GO:0010584; F:GO:0005488; F:GO:0016621; C:GO:0005783; C:GO:0005829	P:circadian rhythm; P:response to cold; P:lignin biosynthetic process; P:pollen exine formation; F:binding; F:cinnamoyl-CoA reductase activity; C:endoplasmic reticulum; C:cytosol	EC:1.2.1.44	Cinnamoyl-CoA reductase
M.altissima_ref_INDEL		TRUE	[NO-BLAST]	464		---NA---	Mi01G0131100
M.altissima_ref_INDEL	9.27198e-167	TRUE	[BLASTED, MAPPED, ANNOTATED]	826	20	RecName: Full=G-type lectin S-receptor-like serine/threonine-protein kinase LECRK3; Short=OsLecRK3; AltName: Full=OsRLCK135; Flags: Precursor	Mi01G0132600	50.39	5	P:GO:0016310; P:GO:0051716; F:GO:0004674; F:GO:0005488; C:GO:0016020	P:phosphorylation; P:cellular response to stimulus; F:protein serine/threonine kinase activity; F:binding; C:membrane	EC:2.7.1	Transferring phosphorus-containing groups
M.altissima_ref_INDEL	3.20258e-155	TRUE	[BLASTED, MAPPED, ANNOTATED]	786	20	RecName: Full=G-type lectin S-receptor-like serine/threonine-protein kinase LECRK1; Short=OsLecRK1; AltName: Full=OsRLCK134; Flags: Precursor	Mi01G0133200	49.89	4	P:GO:0006468; F:GO:0004674; F:GO:0005515; C:GO:0016020	P:protein phosphorylation; F:protein serine/threonine kinase activity; F:protein binding; C:membrane	EC:2.7.1	Transferring phosphorus-containing groups
M.altissima_ref_INDEL		TRUE	[NO-BLAST]	114		---NA---	Mi01G0134100
M.altissima_ref_INDEL		TRUE	[NO-BLAST]	196		---NA---	Mi01G0136500
M.altissima_ref_INDEL		TRUE	[NO-BLAST]	316		---NA---	Mi01G0137000
M.altissima_ref_INDEL		TRUE	[NO-BLAST]	82		---NA---	Mi01G0137200
M.altissima_ref_INDEL	5.76829e-78	TRUE	[BLASTED, MAPPED, ANNOTATED]	803	20	RecName: Full=Probable receptor-like serine/threonine-protein kinase At5g57670	Mi01G0138100	64.41	15	P:GO:0002221; P:GO:0032502; P:GO:0042742; P:GO:0045087; P:GO:0046777; P:GO:0050832; P:GO:0071369; P:GO:1900459; F:GO:0004674; F:GO:0019901; F:GO:0051020; C:GO:0005634; C:GO:0005829; C:GO:0005886; C:GO:0012505	P:pattern recognition receptor signaling pathway; P:developmental process; P:defense response to bacterium; P:innate immune response; P:protein autophosphorylation; P:defense response to fungus; P:cellular response to ethylene stimulus; P:positive regulation of brassinosteroid mediated signaling pathway; F:protein serine/threonine kinase activity; F:protein kinase binding; F:GTPase binding; C:nuc…	EC:2.7.1	Transferring phosphorus-containing groups
M.altissima_ref_INDEL		TRUE	[NO-BLAST]	351		---NA---	Mi01G0138200
M.altissima_ref_INDEL	3.94002e-06	TRUE	[BLASTED, MAPPED]	130	1	RecName: Full=BTB/POZ domain-containing protein At2g13690; AltName: Full=Protein PRL1-interacting factor G	Mi01G0139300	56.16	1	P:GO:0016567	P:protein ubiquitination
M.altissima_ref_INDEL		TRUE	[NO-BLAST]	346		---NA---	Mi01G0142700
M.altissima_ref_INDEL		TRUE	[NO-BLAST]	311		---NA---	Mi01G0143300
M.altissima_ref_INDEL	0	TRUE	[BLASTED, MAPPED, ANNOTATED]	415	20	RecName: Full=Radial spoke head 10 homolog B	Mi01G0143700	55.93	19	P:GO:0007164; P:GO:0009827; P:GO:0009846; P:GO:0009860; P:GO:0009958; P:GO:0010118; P:GO:0010311; P:GO:0046488; P:GO:0048766; P:GO:0048768; P:GO:0072583; P:GO:2000114; F:GO:0000166; F:GO:0003785; F:GO:0016308; F:GO:0051015; C:GO:0005829; C:GO:0016324; C:GO:0090406	P:establishment of tissue polarity; P:plant-type cell wall modification; P:pollen germination; P:pollen tube growth; P:positive gravitropism; P:stomatal movement; P:lateral root formation; P:phosphatidylinositol metabolic process; P:root hair initiation; P:root hair cell tip growth; P:clathrin-dependent endocytosis; P:regulation of establishment of cell polarity; F:nucleotide binding; F:actin mon…	EC:2.7.1.68	1-phosphatidylinositol-4-phosphate 5-kinase
M.altissima_ref_INDEL		TRUE	[NO-BLAST]	339		---NA---	Mi01G0145800
M.altissima_ref_INDEL		TRUE	[NO-BLAST]	132		---NA---	Mi01G0146700
M.altissima_ref_INDEL		TRUE	[NO-BLAST]	188		---NA---	Mi01G0147700
M.altissima_ref_INDEL	8.18757e-26	TRUE	[BLASTED, MAPPED, ANNOTATED]	89	2	RecName: Full=Importin subunit alpha-9; Short=IMPa-9	Mi01G0148900	76.3	5	P:GO:0006607; F:GO:0008139; F:GO:0061608; C:GO:0005635; C:GO:0005829	P:NLS-bearing protein import into nucleus; F:nuclear localization sequence binding; F:nuclear import signal receptor activity; C:nuclear envelope; C:cytosol
M.altissima_ref_INDEL		TRUE	[NO-BLAST]	283		---NA---	Mi01G0149400
M.altissima_ref_INDEL	8.52109e-05	TRUE	[BLASTED, MAPPED]	101	1	RecName: Full=BTB/POZ and TAZ domain-containing protein 3; AltName: Full=BTB and TAZ domain protein 3	Mi01G0150900	74.29	9	P:GO:0006355; P:GO:0009409; P:GO:0009651; P:GO:0009723; P:GO:0009751; P:GO:0016567; P:GO:0042542; F:GO:0005516; F:GO:0046872	P:regulation of transcription, DNA-templated; P:response to cold; P:response to salt stress; P:response to ethylene; P:response to salicylic acid; P:protein ubiquitination; P:response to hydrogen peroxide; F:calmodulin binding; F:metal ion binding
M.altissima_ref_INDEL		TRUE	[NO-BLAST]	188		---NA---	Mi01G0152000
M.altissima_ref_INDEL	1.13521e-165	TRUE	[BLASTED, MAPPED, ANNOTATED]	338	20	RecName: Full=40S ribosomal protein S6	Mi01G0152500	79.9	23	P:GO:0000278; P:GO:0002181; P:GO:0006364; P:GO:0006924; P:GO:0007369; P:GO:0008284; P:GO:0022605; P:GO:0033077; P:GO:0042274; P:GO:0042593; P:GO:0043065; P:GO:0071361; F:GO:0003729; F:GO:0003735; F:GO:0019901; C:GO:0005730; C:GO:0005886; C:GO:0009506; C:GO:0022627; C:GO:0036464; C:GO:0042788; C:GO:0044297; C:GO:0048471	P:mitotic cell cycle; P:cytoplasmic translation; P:rRNA processing; P:activation-induced cell death of T cells; P:gastrulation; P:positive regulation of cell population proliferation; P:mammalian oogenesis stage; P:T cell differentiation in thymus; P:ribosomal small subunit biogenesis; P:glucose homeostasis; P:positive regulation of apoptotic process; P:cellular response to ethanol; F:mRNA bindin…
M.altissima_ref_INDEL	2.32635e-77	TRUE	[BLASTED, MAPPED, ANNOTATED]	303	20	RecName: Full=Homeobox-leucine zipper protein HOX20; AltName: Full=HD-ZIP protein HOX20; AltName: Full=Homeodomain transcription factor HOX20; AltName: Full=OsHox20	Mi01G0153900	71.07	18	P:GO:0006357; P:GO:0009414; P:GO:0009637; P:GO:0009651; P:GO:0009733; P:GO:0009744; P:GO:0009788; P:GO:0017148; P:GO:0030308; P:GO:0045893; P:GO:0048510; P:GO:0048573; P:GO:0048826; P:GO:0080022; F:GO:0000976; F:GO:0000981; F:GO:0042803; C:GO:0005634	P:regulation of transcription by RNA polymerase II; P:response to water deprivation; P:response to blue light; P:response to salt stress; P:response to auxin; P:response to sucrose; P:negative regulation of abscisic acid-activated signaling pathway; P:negative regulation of translation; P:negative regulation of cell growth; P:positive regulation of transcription, DNA-templated; P:regulation of ti…
M.altissima_ref_INDEL		TRUE	[NO-BLAST]	650		---NA---	Mi01G0156100
M.altissima_ref_INDEL	3.66962e-08	TRUE	[BLASTED, MAPPED]	127	1	Val-Pro-Lys 2; Flags: Precursor	Mi01G0157800	48.6	2	C:GO:0005576; C:GO:0005618	C:extracellular region; C:cell wall
M.altissima_ref_INDEL		TRUE	[NO-BLAST]	245		---NA---	Mi01G0158000
M.altissima_ref_INDEL		TRUE	[NO-BLAST]	74		---NA---	Mi01G0158700
M.altissima_ref_INDEL		TRUE	[NO-BLAST]	272		---NA---	Mi01G0159100
M.altissima_ref_INDEL		TRUE	[NO-BLAST]	199		---NA---	Mi01G0159800
M.altissima_ref_INDEL	0	TRUE	[BLASTED, MAPPED, ANNOTATED]	359	20	RecName: Full=Probable mannitol dehydrogenase; AltName: Full=NAD-dependent mannitol dehydrogenase	Mi01G0161400	77.92	10	P:GO:0009617; P:GO:0009809; F:GO:0008270; F:GO:0045551; F:GO:0046029; F:GO:0047681; F:GO:0047924; F:GO:0052747; F:GO:0102311; C:GO:0005737	P:response to bacterium; P:lignin biosynthetic process; F:zinc ion binding; F:cinnamyl-alcohol dehydrogenase activity; F:mannitol dehydrogenase activity; F:aryl-alcohol dehydrogenase (NADP+) activity; F:geraniol dehydrogenase activity; F:sinapyl alcohol dehydrogenase activity; F:8-hydroxygeraniol dehydrogenase activity; C:cytoplasm	EC:1.1.1.324; EC:1.1.1.255; EC:1.1.1.91; EC:1.1.1.195; EC:1.1.1.183	8-hydroxygeraniol dehydrogenase; Mannitol dehydrogenase; Aryl-alcohol dehydrogenase (NADP(+)); Cinnamyl-alcohol dehydrogenase; Geraniol dehydrogenase (NADP(+))
M.altissima_ref_INDEL	7.1595e-16	TRUE	[BLASTED, MAPPED]	783	4	RecName: Full=Probable rhamnogalacturonate lyase B; Flags: Precursor	Mi01G0162900	38.74	10	P:GO:0000272; P:GO:0005975; P:GO:0071555; F:GO:0003824; F:GO:0016787; F:GO:0016829; F:GO:0030246; F:GO:0102210; C:GO:0005575; C:GO:0005576	P:polysaccharide catabolic process; P:carbohydrate metabolic process; P:cell wall organization; F:catalytic activity; F:hydrolase activity; F:lyase activity; F:carbohydrate binding; F:rhamnogalacturonan endolyase activity; C:cellular_component; C:extracellular region
M.altissima_ref_INDEL	1.88325e-33	TRUE	[BLASTED, MAPPED, ANNOTATED]	78	20	RecName: Full=Agamous-like MADS-box protein AGL21	Mi01G0163000	90.34	20	P:GO:0007584; P:GO:0009555; P:GO:0009910; P:GO:0010095; P:GO:0010097; P:GO:0010440; P:GO:0019252; P:GO:0030154; P:GO:0040008; P:GO:0043068; P:GO:0045944; P:GO:0048316; P:GO:0048527; P:GO:0048577; P:GO:0048578; P:GO:0071249; F:GO:0000978; F:GO:0000981; F:GO:0042803; C:GO:0005634	P:response to nutrient; P:pollen development; P:negative regulation of flower development; P:specification of petal identity; P:specification of stamen identity; P:stomatal lineage progression; P:starch biosynthetic process; P:cell differentiation; P:regulation of growth; P:positive regulation of programmed cell death; P:positive regulation of transcription by RNA polymerase II; P:seed developmen…
M.altissima_ref_INDEL	9.8266e-89	TRUE	[BLASTED, MAPPED, ANNOTATED]	399	20	RecName: Full=Transcription factor bHLH93; AltName: Full=Basic helix-loop-helix protein 93; Short=AtbHLH93; Short=bHLH 93; AltName: Full=Transcription factor EN 47; AltName: Full=bHLH transcription factor bHLH093	Mi01G0164700	56.66	25	P:GO:0009611; P:GO:0009651; P:GO:0009738; P:GO:0009753; P:GO:0009960; P:GO:0010026; P:GO:0010115; P:GO:0010162; P:GO:0010371; P:GO:0010444; P:GO:0010629; P:GO:0031347; P:GO:0031542; P:GO:0045487; P:GO:0045892; P:GO:0045893; P:GO:0048317; P:GO:0048658; P:GO:0050826; F:GO:0000987; F:GO:0001046; F:GO:0003700; F:GO:0046983; C:GO:0005634; C:GO:0005737	P:response to wounding; P:response to salt stress; P:abscisic acid-activated signaling pathway; P:response to jasmonic acid; P:endosperm development; P:trichome differentiation; P:regulation of abscisic acid biosynthetic process; P:seed dormancy process; P:regulation of gibberellin biosynthetic process; P:guard mother cell differentiation; P:negative regulation of gene expression; P:regulation of…
M.altissima_ref_INDEL		TRUE	[NO-BLAST]	139		---NA---	Mi01G0164800
M.altissima_ref_INDEL		TRUE	[NO-BLAST]	115		---NA---	Mi01G0165100
M.altissima_ref_INDEL		TRUE	[NO-BLAST]	164		---NA---	Mi01G0166900
M.altissima_ref_INDEL		TRUE	[NO-BLAST]	171		---NA---	Mi01G0167000
M.altissima_ref_INDEL	6.21683e-41	TRUE	[BLASTED, MAPPED, ANNOTATED]	100	2	RecName: Full=Cytochrome c oxidase subunit 6a, mitochondrial; Short=AtCOX6a; Flags: Precursor	Mi01G0167200	63.84	3	P:GO:0006123; F:GO:0030234; C:GO:0005743	P:mitochondrial electron transport, cytochrome c to oxygen; F:enzyme regulator activity; C:mitochondrial inner membrane
M.altissima_ref_INDEL	1.57846e-56	TRUE	[BLASTED, MAPPED, ANNOTATED]	363	2	RecName: Full=E3 ubiquitin-protein ligase FANCL; AltName: Full=Fanconi anemia group L protein; AltName: Full=Fanconi anemia-associated polypeptide of 43 kDa; Short=FAAP43; AltName: Full=RING-type E3 ubiquitin transferase FANCL	Mi01G0168000	51.2	7	P:GO:0006807; P:GO:0006974; P:GO:0044238; P:GO:0044260; F:GO:0004842; F:GO:0005515; C:GO:0005634	P:nitrogen compound metabolic process; P:cellular response to DNA damage stimulus; P:primary metabolic process; P:cellular macromolecule metabolic process; F:ubiquitin-protein transferase activity; F:protein binding; C:nucleus	EC:2	Transferases
M.altissima_ref_INDEL	1.27674e-39	TRUE	[BLASTED, MAPPED]	500	6	RecName: Full=Putative AC transposase; AltName: Full=ORFA	Mi01G0168100	43.77	9	P:GO:0006310; P:GO:0009791; P:GO:0032196; F:GO:0003677; F:GO:0005515; F:GO:0046872; F:GO:0046983; C:GO:0005634; C:GO:0005829	P:DNA recombination; P:post-embryonic development; P:transposition; F:DNA binding; F:protein binding; F:metal ion binding; F:protein dimerization activity; C:nucleus; C:cytosol
M.altissima_ref_INDEL	1.85014e-133	TRUE	[BLASTED, MAPPED, ANNOTATED]	524	15	RecName: Full=Lysosomal Pro-X carboxypeptidase; AltName: Full=Proline carboxypeptidase; AltName: Full=Prolylcarboxypeptidase; Short=PRCP; Flags: Precursor	Mi01G0168400	52.47	18	P:GO:0002155; P:GO:0002353; P:GO:0003085; P:GO:0006508; P:GO:0042593; P:GO:0043535; P:GO:0060055; P:GO:0097009; P:GO:1905146; P:GO:2000377; F:GO:0004180; F:GO:0005515; F:GO:0008236; F:GO:0008239; C:GO:0005829; C:GO:0030667; C:GO:0042582; C:GO:0045178	P:regulation of thyroid hormone mediated signaling pathway; P:plasma kallikrein-kinin cascade; P:negative regulation of systemic arterial blood pressure; P:proteolysis; P:glucose homeostasis; P:regulation of blood vessel endothelial cell migration; P:angiogenesis involved in wound healing; P:energy homeostasis; P:lysosomal protein catabolic process; P:regulation of reactive oxygen species metabol…	EC:3.4.14.1; EC:3.4.14.5; EC:3.4.14.4; EC:3.4.14.2	Dipeptidyl-peptidase I; Dipeptidyl-peptidase IV; Dipeptidyl-peptidase III; Dipeptidyl-peptidase II
M.altissima_ref_INDEL		TRUE	[NO-BLAST]	100		---NA---	Mi01G0170100
M.altissima_ref_INDEL	3.84744e-68	TRUE	[BLASTED, MAPPED, ANNOTATED]	402	20	RecName: Full=RuvB-like helicase 2	Mi01G0171200	74.5	54	P:GO:0000492; P:GO:0003351; P:GO:0006281; P:GO:0006310; P:GO:0006342; P:GO:0006364; P:GO:0006457; P:GO:0007480; P:GO:0032508; P:GO:0034644; P:GO:0035066; P:GO:0035072; P:GO:0042127; P:GO:0043486; P:GO:0043967; P:GO:0043968; P:GO:0044458; P:GO:0045944; P:GO:0048565; P:GO:0060303; P:GO:0060420; P:GO:0070286; P:GO:0071169; P:GO:0071392; P:GO:0090090; P:GO:1901838; F:GO:0000978; F:GO:0000979; F:GO:00…	P:box C/D snoRNP assembly; P:epithelial cilium movement involved in extracellular fluid movement; P:DNA repair; P:DNA recombination; P:chromatin silencing; P:rRNA processing; P:protein folding; P:imaginal disc-derived leg morphogenesis; P:DNA duplex unwinding; P:cellular response to UV; P:positive regulation of histone acetylation; P:ecdysone-mediated induction of salivary gland cell autophagic c…	EC:3.6.1; EC:3.6.4.12	Acting on acid anhydrides; DNA helicase
M.altissima_ref_INDEL		TRUE	[NO-BLAST]	132		---NA---	Mi01G0171300
M.altissima_ref_INDEL	0	TRUE	[BLASTED, MAPPED, ANNOTATED]	484	20	RecName: Full=Cytochrome P450 71D10	Mi01G0172800	72.77	8	P:GO:0009699; P:GO:0016102; P:GO:0035835; P:GO:0051762; F:GO:0046872; F:GO:0102934; F:GO:0106223; C:GO:0005789	P:phenylpropanoid biosynthetic process; P:diterpenoid biosynthetic process; P:indole alkaloid biosynthetic process; P:sesquiterpene biosynthetic process; F:metal ion binding; F:costunolide synthase activity; F:germacrene A hydroxylase activity; C:endoplasmic reticulum membrane	EC:1.14.14.95; EC:1.14.13; EC:1.14.14.150	Germacrene A hydroxylase; Acting on paired donors, with incorporation or reduction of molecular oxygen. The oxygen incorporated need not be derived from O(2); Costunolide synthase
M.altissima_ref_INDEL	0	TRUE	[BLASTED, MAPPED, ANNOTATED]	801	20	RecName: Full=Formin-like protein 9; AltName: Full=OsFH9; Flags: Precursor	Mi01G0174600	66.31	14	P:GO:0009932; P:GO:0009960; P:GO:0045010; P:GO:0048317; P:GO:0051016; F:GO:0005522; F:GO:0051015; C:GO:0005618; C:GO:0005730; C:GO:0005819; C:GO:0005886; C:GO:0009506; C:GO:0009524; C:GO:0016021	P:cell tip growth; P:endosperm development; P:actin nucleation; P:seed morphogenesis; P:barbed-end actin filament capping; F:profilin binding; F:actin filament binding; C:cell wall; C:nucleolus; C:spindle; C:plasma membrane; C:plasmodesma; C:phragmoplast; C:integral component of membrane
M.altissima_ref_INDEL		TRUE	[NO-BLAST]	137		---NA---	Mi01G0174700
M.altissima_ref_INDEL		TRUE	[NO-BLAST]	204		---NA---	Mi01G0175800
M.altissima_ref_INDEL	3.15356e-163	TRUE	[BLASTED, MAPPED, ANNOTATED]	328	20	RecName: Full=Exosome complex component Rrp4	Mi01G0176100	52.06	20	P:GO:0000467; P:GO:0030307; P:GO:0034427; P:GO:0034475; P:GO:0043928; P:GO:0060149; P:GO:0071034; P:GO:0071035; P:GO:0071038; P:GO:0071049; P:GO:0071051; F:GO:0000175; F:GO:0005515; F:GO:0008312; C:GO:0000176; C:GO:0000177; C:GO:0000785; C:GO:0005654; C:GO:0005730; C:GO:0005829	P:exonucleolytic trimming to generate mature 3'-end of 5.8S rRNA from tricistronic rRNA transcript (SSU-rRNA, 5.8S rRNA, LSU-rRNA); P:positive regulation of cell growth; P:nuclear-transcribed mRNA catabolic process, exonucleolytic, 3'-5'; P:U4 snRNA 3'-end processing; P:exonucleolytic catabolism of deadenylated mRNA; P:negative regulation of posttranscriptional gene silencing; P:CUT catabolic pro…	EC:3.1.13; EC:3.1.15	Acting on ester bonds; Acting on ester bonds
M.altissima_ref_INDEL		TRUE	[NO-BLAST]	94		---NA---	Mi01G0177100
M.altissima_ref_INDEL		TRUE	[NO-BLAST]	224		---NA---	Mi01G0178700
M.altissima_ref_INDEL		TRUE	[NO-BLAST]	153		---NA---	Mi01G0179400
M.altissima_ref_INDEL		TRUE	[NO-BLAST]	290		---NA---	Mi01G0179600
M.altissima_ref_INDEL	0	TRUE	[BLASTED, MAPPED, ANNOTATED]	915	20	RecName: Full=UDP-N-acetylglucosamine--peptide N-acetylglucosaminyltransferase 110 kDa subunit; AltName: Full=O-GlcNAc transferase subunit p110; AltName: Full=O-linked N-acetylglucosamine transferase 110 kDa subunit; Short=OGT	Mi01G0180800	58.24	23	P:GO:0001933; P:GO:0006486; P:GO:0009736; P:GO:0009889; P:GO:0009908; P:GO:0009938; P:GO:0010468; P:GO:0016570; P:GO:0018205; P:GO:0030154; P:GO:0032270; P:GO:0033036; P:GO:0048511; P:GO:0051641; P:GO:0065008; P:GO:2000377; F:GO:0005515; F:GO:0016262; F:GO:0097363; C:GO:0005634; C:GO:0005829; C:GO:0016020; C:GO:0032991	P:negative regulation of protein phosphorylation; P:protein glycosylation; P:cytokinin-activated signaling pathway; P:regulation of biosynthetic process; P:flower development; P:negative regulation of gibberellic acid mediated signaling pathway; P:regulation of gene expression; P:histone modification; P:peptidyl-lysine modification; P:cell differentiation; P:positive regulation of cellular protei…	EC:2.4.1.94; EC:2.4.1.255	Protein N-acetylglucosaminyltransferase; Protein O-GlcNAc transferase
M.altissima_ref_INDEL		TRUE	[NO-BLAST]	103		---NA---	Mi01G0181300
M.altissima_ref_INDEL	1.09247e-48	TRUE	[BLASTED, MAPPED, ANNOTATED]	465	2	RecName: Full=UPF0481 protein At3g47200	Mi01G0183300	48.44	1	C:GO:0016020	C:membrane
M.altissima_ref_INDEL	1.59606e-55	TRUE	[BLASTED, MAPPED, ANNOTATED]	425	2	RecName: Full=UPF0481 protein At3g47200	Mi01G0183800	51.26	1	C:GO:0016020	C:membrane
M.altissima_ref_INDEL	1.04208e-177	TRUE	[BLASTED, MAPPED, ANNOTATED]	441	20	RecName: Full=E3 ubiquitin-protein ligase PUB23; AltName: Full=Plant U-box protein 23; AltName: Full=RING-type E3 ubiquitin transferase PUB23; AltName: Full=U-box domain-containing protein 23	Mi01G0184900	51.64	11	P:GO:0002679; P:GO:0009414; P:GO:0010200; P:GO:0048585; P:GO:0050794; P:GO:0051865; P:GO:0070887; P:GO:0098542; F:GO:0004842; F:GO:0005515; C:GO:0005829	P:respiratory burst involved in defense response; P:response to water deprivation; P:response to chitin; P:negative regulation of response to stimulus; P:regulation of cellular process; P:protein autoubiquitination; P:cellular response to chemical stimulus; P:defense response to other organism; F:ubiquitin-protein transferase activity; F:protein binding; C:cytosol	EC:2	Transferases
M.altissima_ref_INDEL	8.72083e-158	TRUE	[BLASTED, MAPPED, ANNOTATED]	375	20	RecName: Full=Syntaxin-2; AltName: Full=Epimorphin	Mi01G0186200	61.35	47	P:GO:0000281; P:GO:0001956; P:GO:0006612; P:GO:0006904; P:GO:0006906; P:GO:0007399; P:GO:0009409; P:GO:0009737; P:GO:0009860; P:GO:0010119; P:GO:0010148; P:GO:0010256; P:GO:0010817; P:GO:0016079; P:GO:0017156; P:GO:0017157; P:GO:0022607; P:GO:0031348; P:GO:0035295; P:GO:0040008; P:GO:0048513; P:GO:0050832; P:GO:0051051; P:GO:0051128; P:GO:0060429; P:GO:0070887; P:GO:0072660; P:GO:0098815; F:GO:00…	P:mitotic cytokinesis; P:positive regulation of neurotransmitter secretion; P:protein targeting to membrane; P:vesicle docking involved in exocytosis; P:vesicle fusion; P:nervous system development; P:response to cold; P:response to abscisic acid; P:pollen tube growth; P:regulation of stomatal movement; P:transpiration; P:endomembrane system organization; P:regulation of hormone levels; P:synapti…
M.altissima_ref_INDEL		TRUE	[NO-BLAST]	294		---NA---	Mi01G0189300
M.altissima_ref_INDEL	1.78347e-152	TRUE	[BLASTED, MAPPED, ANNOTATED]	373	20	RecName: Full=Proton-coupled amino acid transporter 3; Short=Proton/amino acid transporter 3; AltName: Full=Solute carrier family 36 member 3; AltName: Full=Tramdorin-2	Mi01G0189400	46.25	13	P:GO:0003333; P:GO:0015801; P:GO:0015804; P:GO:0015807; P:GO:0043269; P:GO:0098655; F:GO:0008324; F:GO:0008514; F:GO:0015173; F:GO:0015175; F:GO:0015179; C:GO:0005774; C:GO:0005789	P:amino acid transmembrane transport; P:aromatic amino acid transport; P:neutral amino acid transport; P:L-amino acid transport; P:regulation of ion transport; P:cation transmembrane transport; F:cation transmembrane transporter activity; F:organic anion transmembrane transporter activity; F:aromatic amino acid transmembrane transporter activity; F:neutral amino acid transmembrane transporter act…	EC:7	Translocases
M.altissima_ref_INDEL	1.15411e-51	TRUE	[BLASTED, MAPPED, ANNOTATED]	396	20	RecName: Full=Receptor-like protein 13; Short=AtRLP13; Flags: Precursor	Mi01G0190500	49.46	4	P:GO:0098542; F:GO:0005488; F:GO:0016740; C:GO:0110165	P:defense response to other organism; F:binding; F:transferase activity; C:cellular anatomical entity	EC:2	Transferases
M.altissima_ref_INDEL	1.3922e-49	TRUE	[BLASTED, MAPPED, ANNOTATED]	275	10	RecName: Full=Pentatricopeptide repeat-containing protein At2g20710, mitochondrial; Flags: Precursor	Mi01G0190600	51.93	3	F:GO:0003729; C:GO:0005739; C:GO:0009507	F:mRNA binding; C:mitochondrion; C:chloroplast
M.altissima_ref_INDEL	2.42222e-107	TRUE	[BLASTED, MAPPED, ANNOTATED]	490	20	RecName: Full=Pentatricopeptide repeat-containing protein At2g20710, mitochondrial; Flags: Precursor	Mi01G0190900	50.11	5	P:GO:0000959; P:GO:0016071; F:GO:0003729; C:GO:0005739; C:GO:0009507	P:mitochondrial RNA metabolic process; P:mRNA metabolic process; F:mRNA binding; C:mitochondrion; C:chloroplast
M.altissima_ref_INDEL	1.10633e-115	TRUE	[BLASTED, MAPPED, ANNOTATED]	603	20	RecName: Full=Pentatricopeptide repeat-containing protein At2g20710, mitochondrial; Flags: Precursor	Mi01G0191000	50.59	5	P:GO:0010467; P:GO:0016071; F:GO:0003729; C:GO:0005739; C:GO:0009507	P:gene expression; P:mRNA metabolic process; F:mRNA binding; C:mitochondrion; C:chloroplast
M.altissima_ref_INDEL	9.19278e-114	TRUE	[BLASTED, MAPPED, ANNOTATED]	532	20	RecName: Full=Pentatricopeptide repeat-containing protein At2g20710, mitochondrial; Flags: Precursor	Mi01G0191100	49.54	4	P:GO:0016070; F:GO:0003729; C:GO:0005739; C:GO:0009507	P:RNA metabolic process; F:mRNA binding; C:mitochondrion; C:chloroplast
M.altissima_ref_INDEL	0	TRUE	[BLASTED, MAPPED, ANNOTATED]	427	20	RecName: Full=Homogentisate geranylgeranyltransferase; Short=HGGT; Flags: Precursor	Mi01G0191400	56.94	12	P:GO:0006636; P:GO:0009266; P:GO:0009915; P:GO:0010189; P:GO:0031347; P:GO:0071555; F:GO:0005515; F:GO:0010176; F:GO:0102661; C:GO:0009535; C:GO:0016021; C:GO:0031969	P:unsaturated fatty acid biosynthetic process; P:response to temperature stimulus; P:phloem sucrose loading; P:vitamin E biosynthetic process; P:regulation of defense response; P:cell wall organization; F:protein binding; F:homogentisate phytyltransferase activity; F:homogentisate solanyltransferase activity; C:chloroplast thylakoid membrane; C:integral component of membrane; C:chloroplast membra…	EC:2.5.1.117	Homogentisate solanesyltransferase
M.altissima_ref_INDEL	0	TRUE	[BLASTED, MAPPED, ANNOTATED]	593	6	RecName: Full=IQ domain-containing protein IQM6; AltName: Full=IQ motif-containing protein 6	Mi01G0191500	77.08	6	P:GO:0009651; P:GO:0009737; P:GO:0010119; F:GO:0005516; C:GO:0005634; C:GO:0009507	P:response to salt stress; P:response to abscisic acid; P:regulation of stomatal movement; F:calmodulin binding; C:nucleus; C:chloroplast
M.altissima_ref_INDEL	8.34898e-139	TRUE	[BLASTED, MAPPED, ANNOTATED]	353	11	RecName: Full=Protein p34	Mi01G0193700	61.44	16	P:GO:0006826; P:GO:0009787; P:GO:0009845; P:GO:0010042; P:GO:0030026; P:GO:0046688; P:GO:0048316; P:GO:0071421; P:GO:0097577; P:GO:2000022; P:GO:2000031; F:GO:0010486; C:GO:0005770; C:GO:0005794; C:GO:0009705; C:GO:0035618	P:iron ion transport; P:regulation of abscisic acid-activated signaling pathway; P:seed germination; P:response to manganese ion; P:cellular manganese ion homeostasis; P:response to copper ion; P:seed development; P:manganese ion transmembrane transport; P:sequestering of iron ion; P:regulation of jasmonic acid mediated signaling pathway; P:regulation of salicylic acid mediated signaling pathway;…	EC:7	Translocases
M.altissima_ref_INDEL		TRUE	[NO-BLAST]	81		---NA---	Mi01G0195200
M.altissima_ref_INDEL	1.24347e-19	TRUE	[BLASTED, MAPPED, ANNOTATED]	321	5	RecName: Full=18 kDa seed maturation protein	Mi01G0195900	71.43	8	P:GO:0009409; P:GO:0009414; P:GO:0009651; P:GO:0009737; P:GO:0048316; F:GO:0031210; F:GO:0048030; C:GO:0005829	P:response to cold; P:response to water deprivation; P:response to salt stress; P:response to abscisic acid; P:seed development; F:phosphatidylcholine binding; F:disaccharide binding; C:cytosol
M.altissima_ref_INDEL	5.95879e-50	TRUE	[BLASTED, MAPPED, ANNOTATED]	185	20	RecName: Full=Squamosa promoter-binding-like protein 3	Mi01G0197100	67.86	23	P:GO:0008361; P:GO:0009554; P:GO:0009556; P:GO:0009911; P:GO:0010220; P:GO:0010228; P:GO:0010229; P:GO:0010321; P:GO:0010358; P:GO:0030154; P:GO:0042127; P:GO:0042742; P:GO:0045893; P:GO:0048510; P:GO:0048653; P:GO:0090356; P:GO:2000025; F:GO:0000976; F:GO:0003700; F:GO:0005515; F:GO:0046872; C:GO:0005634; C:GO:0005737	P:regulation of cell size; P:megasporogenesis; P:microsporogenesis; P:positive regulation of flower development; P:positive regulation of vernalization response; P:vegetative to reproductive phase transition of meristem; P:inflorescence development; P:regulation of vegetative phase change; P:leaf shaping; P:cell differentiation; P:regulation of cell population proliferation; P:defense response to…
M.altissima_ref_INDEL	1.81319e-06	TRUE	[BLASTED, MAPPED]	184	2	RecName: Full=UDP-glucose flavonoid 3-O-glucosyltransferase 6; AltName: Full=Flavonol 3-O-glucosyltransferase 6; Short=FaGT6	Mi01G0198000	65.69	9	F:GO:0008194; F:GO:0016740; F:GO:0016757; F:GO:0035251; F:GO:0047893; F:GO:0080043; F:GO:0102360; F:GO:0102425; C:GO:0005829	F:UDP-glycosyltransferase activity; F:transferase activity; F:glycosyltransferase activity; F:UDP-glucosyltransferase activity; F:flavonol 3-O-glucosyltransferase activity; F:quercetin 3-O-glucosyltransferase activity; F:daphnetin 3-O-glucosyltransferase activity; F:myricetin 3-O-glucosyltransferase activity; C:cytosol
M.altissima_ref_INDEL		TRUE	[NO-BLAST]	177		---NA---	Mi01G0198200
M.altissima_ref_INDEL	5.2976e-25	TRUE	[BLASTED, MAPPED, ANNOTATED]	250	19	3)-beta-glucan endohydrolase; Short=(1-	Mi01G0198300	61.72	7	P:GO:0006076; F:GO:0001872; F:GO:0042803; F:GO:0042973; C:GO:0005622; C:GO:0009506; C:GO:0046658	P:(1->3)-beta-D-glucan catabolic process; F:(1->3)-beta-D-glucan binding; F:protein homodimerization activity; F:glucan endo-1,3-beta-D-glucosidase activity; C:intracellular anatomical structure; C:plasmodesma; C:anchored component of plasma membrane	EC:3.2.1.21; EC:3.2.1.39	Beta-glucosidase; Glucan endo-1,3-beta-D-glucosidase
M.altissima_ref_INDEL	0	TRUE	[BLASTED, MAPPED, ANNOTATED]	736	20	RecName: Full=Palmitoyltransferase erf2; AltName: Full=DHHC cysteine-rich domain-containing protein erf2; AltName: Full=Ras protein acyltransferase	Mi01G0201400	54.2	12	P:GO:0006612; P:GO:0018230; P:GO:0050776; P:GO:1903829; P:GO:1990918; F:GO:0005488; F:GO:0019706; C:GO:0005768; C:GO:0005783; C:GO:0005794; C:GO:0005886; C:GO:0030659	P:protein targeting to membrane; P:peptidyl-L-cysteine S-palmitoylation; P:regulation of immune response; P:positive regulation of cellular protein localization; P:double-strand break repair involved in meiotic recombination; F:binding; F:protein-cysteine S-palmitoyltransferase activity; C:endosome; C:endoplasmic reticulum; C:Golgi apparatus; C:plasma membrane; C:cytoplasmic vesicle membrane	EC:2.3.1.225	Protein S-acyltransferase
M.altissima_ref_INDEL	1.37746e-99	TRUE	[BLASTED, MAPPED, ANNOTATED]	532	20	RecName: Full=Protein NTM1-like 9; AltName: Full=Calmodulin-binding NAC protein	Mi01G0204300	68.54	49	P:GO:0002230; P:GO:0002237; P:GO:0009555; P:GO:0009611; P:GO:0009644; P:GO:0009723; P:GO:0009789; P:GO:0009819; P:GO:0009938; P:GO:0009962; P:GO:0010029; P:GO:0010267; P:GO:0010628; P:GO:0016032; P:GO:0033619; P:GO:0034720; P:GO:0042542; P:GO:0043068; P:GO:0045892; P:GO:0045893; P:GO:0048527; P:GO:0048573; P:GO:0048759; P:GO:0048829; P:GO:0051091; P:GO:0051301; P:GO:0060966; P:GO:0071333; P:GO:00…	P:positive regulation of defense response to virus by host; P:response to molecule of bacterial origin; P:pollen development; P:response to wounding; P:response to high light intensity; P:response to ethylene; P:positive regulation of abscisic acid-activated signaling pathway; P:drought recovery; P:negative regulation of gibberellic acid mediated signaling pathway; P:regulation of flavonoid biosy…
M.altissima_ref_INDEL		TRUE	[NO-BLAST]	173		---NA---	Mi01G0204800
M.altissima_ref_INDEL	9.51515e-76	TRUE	[BLASTED, MAPPED, ANNOTATED]	832	20	RecName: Full=Endonuclease MutS2	Mi01G0205200	50	3	F:GO:0003824; F:GO:0097159; F:GO:1901363	F:catalytic activity; F:organic cyclic compound binding; F:heterocyclic compound binding
M.altissima_ref_INDEL	2.46962e-51	TRUE	[BLASTED, MAPPED, ANNOTATED]	818	3	RecName: Full=Membrane protein of ER body-like protein	Mi01G0206200	64.9	10	P:GO:0000041; P:GO:0006880; P:GO:0030026; P:GO:0098662; F:GO:0005381; F:GO:0005384; F:GO:0005515; C:GO:0005783; C:GO:0010168; C:GO:0016020	P:transition metal ion transport; P:intracellular sequestering of iron ion; P:cellular manganese ion homeostasis; P:inorganic cation transmembrane transport; F:iron ion transmembrane transporter activity; F:manganese ion transmembrane transporter activity; F:protein binding; C:endoplasmic reticulum; C:ER body; C:membrane	EC:7	Translocases
M.altissima_ref_INDEL	1.02318e-121	TRUE	[BLASTED, MAPPED, ANNOTATED]	298	16	RecName: Full=Ribosome hibernation promotion factor; Short=HPF	Mi01G0206400	57.23	6	P:GO:0045900; F:GO:0003723; F:GO:0043022; F:GO:0043024; C:GO:0009507; C:GO:0022627	P:negative regulation of translational elongation; F:RNA binding; F:ribosome binding; F:ribosomal small subunit binding; C:chloroplast; C:cytosolic small ribosomal subunit
M.altissima_ref_INDEL	7.37567e-133	TRUE	[BLASTED, MAPPED, ANNOTATED]	381	20	RecName: Full=6-phosphogluconolactonase; Short=6PGL	Mi01G0208100	64.45	8	P:GO:0005975; P:GO:0009051; F:GO:0017057; F:GO:0048029; C:GO:0005774; C:GO:0005829; C:GO:0009507; C:GO:0031982	P:carbohydrate metabolic process; P:pentose-phosphate shunt, oxidative branch; F:6-phosphogluconolactonase activity; F:monosaccharide binding; C:vacuolar membrane; C:cytosol; C:chloroplast; C:vesicle	EC:3.1.1.31; EC:3.1.1.1	6-phosphogluconolactonase; Carboxylesterase
M.altissima_ref_INDEL	6.37404e-92	TRUE	[BLASTED, MAPPED, ANNOTATED]	362	1	RecName: Full=RNA-directed DNA methylation 4; AltName: Full=Protein DEFECTIVE IN MERISTEM SILENCING 4	Mi01G0209300	69.26	4	P:GO:0006306; P:GO:0006342; P:GO:0009791; F:GO:0003700	P:DNA methylation; P:chromatin silencing; P:post-embryonic development; F:DNA-binding transcription factor activity
M.altissima_ref_INDEL	6.13628e-59	TRUE	[BLASTED, MAPPED, ANNOTATED]	643	2	RecName: Full=Protein DEFECTIVE IN MERISTEM SILENCING 3; AltName: Full=Protein INVOLVED IN DE NOVO 1	Mi01G0212300	56.58	5	P:GO:0000724; P:GO:0006306; P:GO:0080188; F:GO:0042803; C:GO:0000419	P:double-strand break repair via homologous recombination; P:DNA methylation; P:gene silencing by RNA-directed DNA methylation; F:protein homodimerization activity; C:RNA polymerase V complex
M.altissima_ref_INDEL	5.14864e-100	TRUE	[BLASTED, MAPPED]	405	1	RecName: Full=GDSL esterase/lipase At4g10955	Mi01G0213900	62.54	3	P:GO:0006629; P:GO:0016042; F:GO:0016787	P:lipid metabolic process; P:lipid catabolic process; F:hydrolase activity
M.altissima_ref_INDEL	2.98155e-100	TRUE	[BLASTED, MAPPED]	664	1	RecName: Full=GDSL esterase/lipase At4g10955	Mi01G0214000	64.81	3	P:GO:0006629; P:GO:0016042; F:GO:0016787	P:lipid metabolic process; P:lipid catabolic process; F:hydrolase activity
M.altissima_ref_INDEL	1.31495e-124	TRUE	[BLASTED, MAPPED, ANNOTATED]	367	20	RecName: Full=Uroporphyrinogen decarboxylase; Short=UPD; Short=URO-D	Mi01G0216400	74.85	5	P:GO:0006782; P:GO:0015995; P:GO:0046686; F:GO:0004853; C:GO:0009570	P:protoporphyrinogen IX biosynthetic process; P:chlorophyll biosynthetic process; P:response to cadmium ion; F:uroporphyrinogen decarboxylase activity; C:chloroplast stroma	EC:4.1.1.37	Uroporphyrinogen decarboxylase
M.altissima_ref_INDEL	6.73386e-97	TRUE	[BLASTED, MAPPED, ANNOTATED]	381	14	RecName: Full=Ribosomal silencing factor RsfS	Mi01G0216700	56.05	6	P:GO:0017148; P:GO:0090071; F:GO:0005515; F:GO:0043023; C:GO:0000427; C:GO:0042644	P:negative regulation of translation; P:negative regulation of ribosome biogenesis; F:protein binding; F:ribosomal large subunit binding; C:plastid-encoded plastid RNA polymerase complex; C:chloroplast nucleoid
M.altissima_ref_INDEL		TRUE	[NO-BLAST]	154		---NA---	Mi01G0217400
M.altissima_ref_INDEL	9.71233e-75	TRUE	[BLASTED, MAPPED, ANNOTATED]	194	20	RecName: Full=Pentatricopeptide repeat-containing protein At1g53600, mitochondrial; Flags: Precursor	Mi01G0222000	55.66	10	P:GO:0010214; P:GO:0016556; P:GO:0031930; P:GO:0140547; P:GO:1900865; P:GO:1905392; F:GO:0003723; F:GO:0005515; C:GO:0005773; C:GO:0009507	P:seed coat development; P:mRNA modification; P:mitochondria-nucleus signaling pathway; P:acquisition of seed longevity; P:chloroplast RNA modification; P:plant organ morphogenesis; F:RNA binding; F:protein binding; C:vacuole; C:chloroplast
M.altissima_ref_INDEL	0	TRUE	[BLASTED, MAPPED, ANNOTATED]	823	20	RecName: Full=Multiple C2 and transmembrane domain-containing protein 1	Mi01G0222500	48.07	11	P:GO:0030336; P:GO:0045806; P:GO:1902883; F:GO:0005509; F:GO:0005543; C:GO:0005773; C:GO:0005783; C:GO:0005886; C:GO:0016021; C:GO:0030672; C:GO:0055037	P:negative regulation of cell migration; P:negative regulation of endocytosis; P:negative regulation of response to oxidative stress; F:calcium ion binding; F:phospholipid binding; C:vacuole; C:endoplasmic reticulum; C:plasma membrane; C:integral component of membrane; C:synaptic vesicle membrane; C:recycling endosome
M.altissima_ref_INDEL	0	TRUE	[BLASTED, MAPPED, ANNOTATED]	520	20	RecName: Full=Cytochrome P450 72A15	Mi01G0223500	71.72	16	P:GO:0009741; P:GO:0009753; P:GO:0010268; P:GO:0016131; P:GO:0016135; P:GO:0035834; P:GO:1902382; P:GO:1902386; F:GO:0008395; F:GO:0016712; F:GO:0046872; F:GO:0050595; F:GO:0050616; C:GO:0005773; C:GO:0005783; C:GO:0031090	P:response to brassinosteroid; P:response to jasmonic acid; P:brassinosteroid homeostasis; P:brassinosteroid metabolic process; P:saponin biosynthetic process; P:indole alkaloid metabolic process; P:11-oxo-beta-amyrin catabolic process; P:glycyrrhetinate biosynthetic process; F:steroid hydroxylase activity; F:oxidoreductase activity, acting on paired donors, with incorporation or reduction of mol…	EC:1.14.19.62; EC:1.14.13.74; EC:1.14.14; EC:1.3.3	Secologanin synthase; Acting on paired donors, with incorporation or reduction of molecular oxygen. The oxygen incorporated need not be derived from O(2); Acting on paired donors, with incorporation or reduction of molecular oxygen. The oxygen incorporated need not be derived from O(2); Acting on the CH-CH group of donors
M.altissima_ref_INDEL	7.90104e-68	TRUE	[BLASTED, MAPPED, ANNOTATED]	178	20	RecName: Full=11-oxo-beta-amyrin 30-oxidase; AltName: Full=Cytochrome P450 72A63	Mi01G0225000	60.85	12	P:GO:0009753; P:GO:0016135; P:GO:0035834; P:GO:0065008; P:GO:1902382; P:GO:1902386; F:GO:0005488; F:GO:0016712; F:GO:0050595; F:GO:0050616; C:GO:0005783; C:GO:0016020	P:response to jasmonic acid; P:saponin biosynthetic process; P:indole alkaloid metabolic process; P:regulation of biological quality; P:11-oxo-beta-amyrin catabolic process; P:glycyrrhetinate biosynthetic process; F:binding; F:oxidoreductase activity, acting on paired donors, with incorporation or reduction of molecular oxygen, reduced flavin or flavoprotein as one donor, and incorporation of one…	EC:1.14.19.62; EC:1.14.13.74; EC:1.14.14; EC:1.3.3	Secologanin synthase; Acting on paired donors, with incorporation or reduction of molecular oxygen. The oxygen incorporated need not be derived from O(2); Acting on paired donors, with incorporation or reduction of molecular oxygen. The oxygen incorporated need not be derived from O(2); Acting on the CH-CH group of donors
M.altissima_ref_INDEL	4.55575e-153	TRUE	[BLASTED, MAPPED, ANNOTATED]	350	3	RecName: Full=Protein VTE6, chloroplastic; AltName: Full=Phytyl-P kinase; AltName: Full=Vitamin E deficient 6; Flags: Precursor	Mi01G0227300	70.33	8	P:GO:0010189; P:GO:0016310; P:GO:0033306; P:GO:0042371; F:GO:0010276; F:GO:0102763; C:GO:0009706; C:GO:0016021	P:vitamin E biosynthetic process; P:phosphorylation; P:phytol metabolic process; P:vitamin K biosynthetic process; F:phytol kinase activity; F:phytyl-P kinase activity; C:chloroplast inner membrane; C:integral component of membrane	EC:2.7.4; EC:2.7.1.182	Transferring phosphorus-containing groups; Phytol kinase
M.altissima_ref_INDEL	1.12705e-100	TRUE	[BLASTED, MAPPED, ANNOTATED]	275	20	RecName: Full=Protein trichome birefringence-like 42	Mi01G0227500	61.96	13	P:GO:0007623; P:GO:0009620; P:GO:0009827; P:GO:0009867; P:GO:0030244; P:GO:0045489; F:GO:0016413; F:GO:0043565; C:GO:0005768; C:GO:0005773; C:GO:0005802; C:GO:0009506; C:GO:0016020	P:circadian rhythm; P:response to fungus; P:plant-type cell wall modification; P:jasmonic acid mediated signaling pathway; P:cellulose biosynthetic process; P:pectin biosynthetic process; F:O-acetyltransferase activity; F:sequence-specific DNA binding; C:endosome; C:vacuole; C:trans-Golgi network; C:plasmodesma; C:membrane	EC:2.3.1	Acyltransferases
M.altissima_ref_INDEL	0	TRUE	[BLASTED, MAPPED, ANNOTATED]	633	20	RecName: Full=Probable leucine-rich repeat receptor-like serine/threonine-protein kinase At3g14840; Flags: Precursor	Mi01G0227900	55.64	22	P:GO:0006468; P:GO:0006810; P:GO:0009617; P:GO:0009861; P:GO:0009888; P:GO:0010016; P:GO:0033554; P:GO:0040008; P:GO:0045088; P:GO:0048584; P:GO:0048827; P:GO:0050793; P:GO:0050794; P:GO:0071555; P:GO:0090567; P:GO:0090698; F:GO:0004674; F:GO:0005102; F:GO:0019199; C:GO:0005768; C:GO:0005886; C:GO:0009506	P:protein phosphorylation; P:transport; P:response to bacterium; P:jasmonic acid and ethylene-dependent systemic resistance; P:tissue development; P:shoot system morphogenesis; P:cellular response to stress; P:regulation of growth; P:regulation of innate immune response; P:positive regulation of response to stimulus; P:phyllome development; P:regulation of developmental process; P:regulation of c…	EC:2.7.1	Transferring phosphorus-containing groups
M.altissima_ref_INDEL	6.77485e-13	TRUE	[BLASTED, MAPPED, ANNOTATED]	237	2	RecName: Full=Enoyl-CoA delta isomerase 3; AltName: Full=3-hydroxyacyl-CoA dehydratase 1; AltName: Full=Delta(3),Delta(2)-enoyl CoA isomerase 3; Short=AtECI3	Mi01G0228200	44.67	3	P:GO:0006631; F:GO:0003824; C:GO:0005737	P:fatty acid metabolic process; F:catalytic activity; C:cytoplasm
M.altissima_ref_INDEL		TRUE	[NO-BLAST]	146		---NA---	Mi01G0228400
M.altissima_ref_INDEL	0	TRUE	[BLASTED, MAPPED, ANNOTATED]	627	20	RecName: Full=ATP-dependent DNA helicase II subunit 1; AltName: Full=ATP-dependent DNA helicase II subunit Ku70	Mi01G0229000	50.25	22	P:GO:0000723; P:GO:0002376; P:GO:0006303; P:GO:0006310; P:GO:0006325; P:GO:0009408; P:GO:0032508; P:GO:0045892; P:GO:0048522; P:GO:0048731; P:GO:0071480; P:GO:0071481; F:GO:0003678; F:GO:0003684; F:GO:0003690; F:GO:0005515; F:GO:0005524; F:GO:0016787; F:GO:0042162; C:GO:0000785; C:GO:0005737; C:GO:0043564	P:telomere maintenance; P:immune system process; P:double-strand break repair via nonhomologous end joining; P:DNA recombination; P:chromatin organization; P:response to heat; P:DNA duplex unwinding; P:negative regulation of transcription, DNA-templated; P:positive regulation of cellular process; P:system development; P:cellular response to gamma radiation; P:cellular response to X-ray; F:DNA hel…	EC:3.6.4.12	DNA helicase
M.altissima_ref_INDEL	2.00584e-10	TRUE	[BLASTED, MAPPED, ANNOTATED]	566	1	RecName: Full=DNA polymerase delta subunit 3; AltName: Full=DNA polymerase delta subunit p66	Mi01G0229200	51.82	3	P:GO:0006259; P:GO:0006974; C:GO:0005634	P:DNA metabolic process; P:cellular response to DNA damage stimulus; C:nucleus
M.altissima_ref_INDEL		TRUE	[NO-BLAST]	137		---NA---	Mi01G0229500
M.altissima_ref_INDEL		TRUE	[NO-BLAST]	184		---NA---	Mi01G0230100
M.altissima_ref_INDEL	1.08196e-33	TRUE	[BLASTED, MAPPED, ANNOTATED]	79	4	RecName: Full=Anaphase-promoting complex subunit 6; AltName: Full=Cell division cycle protein 16 homolog; Short=CDC16 homolog; AltName: Full=Cyclosome subunit 6; AltName: Full=Protein NOMEGA	Mi01G0230700	68.11	9	P:GO:0010087; P:GO:0016567; P:GO:0031145; P:GO:0032875; P:GO:0045842; P:GO:0051301; F:GO:0005515; C:GO:0005680; C:GO:0005737	P:phloem or xylem histogenesis; P:protein ubiquitination; P:anaphase-promoting complex-dependent catabolic process; P:regulation of DNA endoreduplication; P:positive regulation of mitotic metaphase/anaphase transition; P:cell division; F:protein binding; C:anaphase-promoting complex; C:cytoplasm
M.altissima_ref_INDEL	3.50794e-104	TRUE	[BLASTED, MAPPED, ANNOTATED]	346	20	RecName: Full=Flavonol 3-sulfotransferase; Short=F3-ST	Mi01G0230900	61.91	18	P:GO:0009651; P:GO:0009694; P:GO:0009735; P:GO:0009751; P:GO:0009812; P:GO:0016131; P:GO:0019761; P:GO:0032260; F:GO:0080066; F:GO:0080067; F:GO:0080068; F:GO:0080069; F:GO:0080070; F:GO:0080071; F:GO:0080118; F:GO:0080131; F:GO:1990135; C:GO:0005794	P:response to salt stress; P:jasmonic acid metabolic process; P:response to cytokinin; P:response to salicylic acid; P:flavonoid metabolic process; P:brassinosteroid metabolic process; P:glucosinolate biosynthetic process; P:response to jasmonic acid stimulus involved in jasmonic acid and ethylene-dependent systemic resistance; F:3-methylthiopropyl-desulfoglucosinolate sulfotransferase activity; …	EC:2.8.2.24	Aromatic desulfoglucosinolate sulfotransferase
M.altissima_ref_INDEL		TRUE	[NO-BLAST]	126		---NA---	Mi01G0231200
M.altissima_ref_INDEL	0	TRUE	[BLASTED, MAPPED, ANNOTATED]	590	1	RecName: Full=Peptide-N4-(N-acetyl-beta-glucosaminyl)asparagine amidase A; Short=PNGase A; AltName: Full=Glycopeptide N-glycosidase; AltName: Full=N-glycanase; Contains: RecName: Full=Peptide-N4-(N-acetyl-beta-glucosaminyl)asparagine amidase A light chain; AltName: Full=PNGase A small chain; AltName: Full=PNGase A subunit B; Contains: RecName: Full=Peptide-N4-(N-acetyl-beta-glucosaminyl)asparagin…	Mi01G0232900	77.02	1	F:GO:0016787	F:hydrolase activity	EC:3	Hydrolases
M.altissima_ref_INDEL	0	TRUE	[BLASTED, MAPPED, ANNOTATED]	626	1	RecName: Full=Peptide-N4-(N-acetyl-beta-glucosaminyl)asparagine amidase A; Short=PNGase A; AltName: Full=Glycopeptide N-glycosidase; AltName: Full=N-glycanase; Contains: RecName: Full=Peptide-N4-(N-acetyl-beta-glucosaminyl)asparagine amidase A light chain; AltName: Full=PNGase A small chain; AltName: Full=PNGase A subunit B; Contains: RecName: Full=Peptide-N4-(N-acetyl-beta-glucosaminyl)asparagin…	Mi01G0233000	80.39	1	F:GO:0000224	F:peptide-N4-(N-acetyl-beta-glucosaminyl)asparagine amidase activity	EC:3.5.1.52	Peptide-N(4)-(N-acetyl-beta-glucosaminyl)asparagine amidase
M.altissima_ref_INDEL	8.23393e-29	TRUE	[BLASTED, MAPPED, ANNOTATED]	200	20	RecName: Full=UDP-N-acetylglucosamine 1-carboxyvinyltransferase; AltName: Full=Enoylpyruvate transferase; AltName: Full=UDP-N-acetylglucosamine enolpyruvyl transferase; Short=EPT	Mi01G0233900	60.52	2	P:GO:0009987; F:GO:0016740	P:cellular process; F:transferase activity	EC:2	Transferases
M.altissima_ref_INDEL		TRUE	[NO-BLAST]	192		---NA---	Mi01G0235100
M.altissima_ref_INDEL		TRUE	[NO-BLAST]	143		---NA---	Mi01G0235700
M.altissima_ref_INDEL	9.95646e-95	TRUE	[BLASTED, MAPPED, ANNOTATED]	462	8	RecName: Full=Sodium/calcium exchanger NCL2; AltName: Full=Na(+)/Ca(2+)-exchange protein NCL2; AltName: Full=OsEFCAX2; AltName: Full=Protein NCX-like 2; Short=OsNCL2	Mi01G0235900	50.05	7	P:GO:0009987; P:GO:0030001; P:GO:0055074; F:GO:0005488; F:GO:0015368; C:GO:0005773; C:GO:0016020	P:cellular process; P:metal ion transport; P:calcium ion homeostasis; F:binding; F:calcium:cation antiporter activity; C:vacuole; C:membrane	EC:7	Translocases
M.altissima_ref_INDEL	5.04251e-150	TRUE	[BLASTED, MAPPED, ANNOTATED]	880	20	RecName: Full=Glutamate receptor 2.7; AltName: Full=Ligand-gated ion channel 2.7; Flags: Precursor	Mi01G0236300	51.38	12	P:GO:0006816; P:GO:0007165; P:GO:0009628; P:GO:0071310; P:GO:0071495; P:GO:0098542; P:GO:1901701; F:GO:0004888; F:GO:0005261; F:GO:0005515; C:GO:0009507; C:GO:0016020	P:calcium ion transport; P:signal transduction; P:response to abiotic stimulus; P:cellular response to organic substance; P:cellular response to endogenous stimulus; P:defense response to other organism; P:cellular response to oxygen-containing compound; F:transmembrane signaling receptor activity; F:cation channel activity; F:protein binding; C:chloroplast; C:membrane	EC:7	Translocases
M.altissima_ref_INDEL		TRUE	[NO-BLAST]	801		---NA---	Mi01G0238200
M.altissima_ref_INDEL	0	TRUE	[BLASTED, MAPPED, ANNOTATED]	532	20	RecName: Full=Putative pentatricopeptide repeat-containing protein At3g15200	Mi01G0239500	51.13	1	C:GO:0022626	C:cytosolic ribosome
M.altissima_ref_INDEL		TRUE	[NO-BLAST]	159		---NA---	Mi01G0240500
M.altissima_ref_INDEL	7.21908e-15	TRUE	[BLASTED, MAPPED, ANNOTATED]	177	18	RecName: Full=3-hydroxybutyryl-CoA dehydrogenase; AltName: Full=Beta-hydroxybutyryl-CoA dehydrogenase; Short=BHBD	Mi01G0240700	50.98	14	P:GO:0006635; P:GO:0030497; P:GO:0050789; P:GO:0052572; P:GO:0065008; F:GO:0003723; F:GO:0003857; F:GO:0005515; F:GO:0008691; F:GO:0016836; F:GO:0016863; C:GO:0005739; C:GO:0070013; C:GO:0071944	P:fatty acid beta-oxidation; P:fatty acid elongation; P:regulation of biological process; P:response to host immune response; P:regulation of biological quality; F:RNA binding; F:3-hydroxyacyl-CoA dehydrogenase activity; F:protein binding; F:3-hydroxybutyryl-CoA dehydrogenase activity; F:hydro-lyase activity; F:intramolecular oxidoreductase activity, transposing C=C bonds; C:mitochondrion; C:intr…	EC:4.2.1; EC:1.1.1.35; EC:1.1.1.157; EC:5.3.3	Carbon-oxygen lyases; 3-hydroxyacyl-CoA dehydrogenase; 3-hydroxybutyryl-CoA dehydrogenase; Intramolecular oxidoreductases
M.altissima_ref_INDEL	2.06957e-164	TRUE	[BLASTED, MAPPED, ANNOTATED]	410	20	RecName: Full=Protein DETOXIFICATION 19; Short=AtDTX19; AltName: Full=Multidrug and toxic compound extrusion protein 19; Short=MATE protein 19; AltName: Full=Protein ABERRANT LATERAL ROOT FORMATION 5	Mi01G0240900	55.08	6	P:GO:0002229; P:GO:0009636; P:GO:0042908; F:GO:0022857; C:GO:0005774; C:GO:0009536	P:defense response to oomycetes; P:response to toxic substance; P:xenobiotic transport; F:transmembrane transporter activity; C:vacuolar membrane; C:plastid	EC:7	Translocases
M.altissima_ref_INDEL		TRUE	[NO-BLAST]	401		---NA---	Mi01G0241600
M.altissima_ref_INDEL	6.85255e-120	TRUE	[BLASTED, MAPPED, ANNOTATED]	502	20	RecName: Full=Disease resistance protein RPS6; AltName: Full=Resistance to Pseudomonas syringae 6	Mi01G0241700	56.77	21	P:GO:0002229; P:GO:0002758; P:GO:0009733; P:GO:0009862; P:GO:0010193; P:GO:0019677; P:GO:0034052; P:GO:0034644; P:GO:0042742; P:GO:0050832; F:GO:0000166; F:GO:0003953; F:GO:0042803; F:GO:0050135; F:GO:0140376; C:GO:0000139; C:GO:0005634; C:GO:0005739; C:GO:0005789; C:GO:0005829; C:GO:0005886	P:defense response to oomycetes; P:innate immune response-activating signal transduction; P:response to auxin; P:systemic acquired resistance, salicylic acid mediated signaling pathway; P:response to ozone; P:NAD catabolic process; P:positive regulation of plant-type hypersensitive response; P:cellular response to UV; P:defense response to bacterium; P:defense response to fungus; F:nucleotide bin…	EC:3.2.2.6	ADP-ribosyl cyclase/cyclic ADP-ribose hydrolase
M.altissima_ref_INDEL	1.99278e-94	TRUE	[BLASTED, MAPPED, ANNOTATED]	603	20	RecName: Full=Disease resistance protein RPS6; AltName: Full=Resistance to Pseudomonas syringae 6	Mi01G0241800	57.13	21	P:GO:0002229; P:GO:0002758; P:GO:0009733; P:GO:0009862; P:GO:0010193; P:GO:0019677; P:GO:0034052; P:GO:0034644; P:GO:0042742; P:GO:0050832; F:GO:0000166; F:GO:0003953; F:GO:0042803; F:GO:0050135; F:GO:0140376; C:GO:0000139; C:GO:0005634; C:GO:0005739; C:GO:0005789; C:GO:0005829; C:GO:0005886	P:defense response to oomycetes; P:innate immune response-activating signal transduction; P:response to auxin; P:systemic acquired resistance, salicylic acid mediated signaling pathway; P:response to ozone; P:NAD catabolic process; P:positive regulation of plant-type hypersensitive response; P:cellular response to UV; P:defense response to bacterium; P:defense response to fungus; F:nucleotide bin…	EC:3.2.2.6	ADP-ribosyl cyclase/cyclic ADP-ribose hydrolase
M.altissima_ref_INDEL	1.01538e-23	TRUE	[BLASTED, MAPPED, ANNOTATED]	226	20	RecName: Full=Protein DETOXIFICATION 19; Short=AtDTX19; AltName: Full=Multidrug and toxic compound extrusion protein 19; Short=MATE protein 19; AltName: Full=Protein ABERRANT LATERAL ROOT FORMATION 5	Mi01G0242100	61.18	5	P:GO:0002229; P:GO:0009636; F:GO:0022857; C:GO:0009507; C:GO:0016020	P:defense response to oomycetes; P:response to toxic substance; F:transmembrane transporter activity; C:chloroplast; C:membrane	EC:7	Translocases
M.altissima_ref_INDEL	0	TRUE	[BLASTED, MAPPED, ANNOTATED]	596	20	RecName: Full=Dynamin-1-like protein	Mi01G0242400	51.5	56	P:GO:0000266; P:GO:0000281; P:GO:0000911; P:GO:0006950; P:GO:0007031; P:GO:0008637; P:GO:0009966; P:GO:0010639; P:GO:0010647; P:GO:0010822; P:GO:0016050; P:GO:0019222; P:GO:0022603; P:GO:0023056; P:GO:0030154; P:GO:0031623; P:GO:0031669; P:GO:0032535; P:GO:0034613; P:GO:0036293; P:GO:0043065; P:GO:0046907; P:GO:0048584; P:GO:0048731; P:GO:0050804; P:GO:0051094; P:GO:0051640; P:GO:0065003; P:GO:00…	P:mitochondrial fission; P:mitotic cytokinesis; P:cytokinesis by cell plate formation; P:response to stress; P:peroxisome organization; P:apoptotic mitochondrial changes; P:regulation of signal transduction; P:negative regulation of organelle organization; P:positive regulation of cell communication; P:positive regulation of mitochondrion organization; P:vesicle organization; P:regulation of meta…	EC:3.6.1	Acting on acid anhydrides
M.altissima_ref_INDEL	0	TRUE	[BLASTED, MAPPED, ANNOTATED]	869	20	RecName: Full=Cyclin-dependent kinase 12; AltName: Full=Cell division protein kinase 12	Mi01G0243000	62.41	32	P:GO:0000380; P:GO:0007346; P:GO:0009414; P:GO:0009615; P:GO:0030097; P:GO:0032968; P:GO:0043405; P:GO:0043484; P:GO:0046777; P:GO:0048440; P:GO:0050792; P:GO:0070816; P:GO:1900426; P:GO:1902290; P:GO:2000031; P:GO:2000737; F:GO:0004693; F:GO:0005524; F:GO:0008353; F:GO:0019901; F:GO:0030332; F:GO:0106310; F:GO:0106311; C:GO:0000785; C:GO:0002944; C:GO:0002945; C:GO:0005576; C:GO:0005794; C:GO:00…	P:alternative mRNA splicing, via spliceosome; P:regulation of mitotic cell cycle; P:response to water deprivation; P:response to virus; P:hemopoiesis; P:positive regulation of transcription elongation from RNA polymerase II promoter; P:regulation of MAP kinase activity; P:regulation of RNA splicing; P:protein autophosphorylation; P:carpel development; P:regulation of viral process; P:phosphorylat…	EC:2.7.11.23; EC:2.7.11.1; EC:2.7.11.22	[RNA-polymerase]-subunit kinase; Non-specific serine/threonine protein kinase; Cyclin-dependent kinase
M.altissima_ref_INDEL		TRUE	[NO-BLAST]	952		---NA---	Mi01G0245200
M.altissima_ref_INDEL		TRUE	[NO-BLAST]	956		---NA---	Mi01G0246400
M.altissima_ref_INDEL	0	TRUE	[BLASTED, MAPPED, ANNOTATED]	698	20	RecName: Full=Choline transporter-like protein 2; AltName: Full=Solute carrier family 44 member 2	Mi01G0247500	47.89	26	P:GO:0009663; P:GO:0010051; P:GO:0010067; P:GO:0010088; P:GO:0010497; P:GO:0015031; P:GO:0015871; P:GO:0030100; P:GO:0048364; P:GO:0048366; P:GO:0050801; P:GO:0051510; P:GO:0055085; P:GO:0055088; P:GO:0090603; P:GO:2000012; F:GO:0015220; C:GO:0005856; C:GO:0005886; C:GO:0009524; C:GO:0009551; C:GO:0009705; C:GO:0016021; C:GO:0031901; C:GO:0032588; C:GO:0097218	P:plasmodesma organization; P:xylem and phloem pattern formation; P:procambium histogenesis; P:phloem development; P:plasmodesmata-mediated intercellular transport; P:protein transport; P:choline transport; P:regulation of endocytosis; P:root development; P:leaf development; P:ion homeostasis; P:regulation of unidimensional cell growth; P:transmembrane transport; P:lipid homeostasis; P:sieve elem…	EC:7	Translocases
M.altissima_ref_INDEL	1.61087e-15	TRUE	[BLASTED, MAPPED, ANNOTATED]	127	20	RecName: Full=ABC transporter G family member 9; Short=ABC transporter ABCG.9; Short=AtABCG9; AltName: Full=Probable white-brown complex homolog protein 9; Short=AtWBC9	Mi01G0249100	60.96	23	P:GO:0009408; P:GO:0009409; P:GO:0009414; P:GO:0009736; P:GO:0009738; P:GO:0010148; P:GO:0010184; P:GO:0010208; P:GO:0010222; P:GO:0010496; P:GO:0010588; P:GO:0042542; P:GO:0042742; P:GO:0048581; P:GO:0080168; P:GO:0140115; P:GO:1901656; F:GO:0000166; F:GO:0015562; F:GO:0042626; F:GO:0042803; C:GO:0005886; C:GO:0070505	P:response to heat; P:response to cold; P:response to water deprivation; P:cytokinin-activated signaling pathway; P:abscisic acid-activated signaling pathway; P:transpiration; P:cytokinin transport; P:pollen wall assembly; P:stem vascular tissue pattern formation; P:intercellular transport; P:cotyledon vascular tissue pattern formation; P:response to hydrogen peroxide; P:defense response to bacte…	EC:7	Translocases
M.altissima_ref_INDEL	8.33991e-48	TRUE	[BLASTED, MAPPED, ANNOTATED]	148	12	RecName: Full=Vesicle-associated membrane protein-associated protein A; Short=VAMP-A; Short=VAMP-associated protein A; Short=VAP-A; AltName: Full=33 kDa VAMP-associated protein; Short=VAP-33	Mi01G0252600	60.81	6	P:GO:0006970; P:GO:0061817; P:GO:0090158; F:GO:0005515; C:GO:0005789; C:GO:0005886	P:response to osmotic stress; P:endoplasmic reticulum-plasma membrane tethering; P:endoplasmic reticulum membrane organization; F:protein binding; C:endoplasmic reticulum membrane; C:plasma membrane
M.altissima_ref_INDEL		TRUE	[NO-BLAST]	390		---NA---	Mi01G0253000
M.altissima_ref_INDEL		TRUE	[NO-BLAST]	286		---NA---	Mi01G0254100
M.altissima_ref_INDEL	2.3532e-43	TRUE	[BLASTED, MAPPED, ANNOTATED]	654	20	RecName: Full=G-type lectin S-receptor-like serine/threonine-protein kinase At4g27290; Flags: Precursor	Mi01G0254300	59.04	16	P:GO:0007165; P:GO:0009617; P:GO:0009620; P:GO:0034613; P:GO:0045087; P:GO:0046777; P:GO:0071396; P:GO:1901701; F:GO:0004674; F:GO:0019199; F:GO:0031625; F:GO:0042802; C:GO:0005773; C:GO:0005829; C:GO:0005886; C:GO:0009506	P:signal transduction; P:response to bacterium; P:response to fungus; P:cellular protein localization; P:innate immune response; P:protein autophosphorylation; P:cellular response to lipid; P:cellular response to oxygen-containing compound; F:protein serine/threonine kinase activity; F:transmembrane receptor protein kinase activity; F:ubiquitin protein ligase binding; F:identical protein binding;…	EC:2.7.1	Transferring phosphorus-containing groups
M.altissima_ref_INDEL	0	TRUE	[BLASTED, MAPPED, ANNOTATED]	821	20	RecName: Full=G-type lectin S-receptor-like serine/threonine-protein kinase At4g27290; Flags: Precursor	Mi01G0254400	60.22	15	P:GO:0006952; P:GO:0006955; P:GO:0007154; P:GO:0034613; P:GO:0046777; P:GO:0071215; P:GO:0071446; F:GO:0004674; F:GO:0031625; F:GO:0042802; C:GO:0005634; C:GO:0005773; C:GO:0005829; C:GO:0005886; C:GO:0009506	P:defense response; P:immune response; P:cell communication; P:cellular protein localization; P:protein autophosphorylation; P:cellular response to abscisic acid stimulus; P:cellular response to salicylic acid stimulus; F:protein serine/threonine kinase activity; F:ubiquitin protein ligase binding; F:identical protein binding; C:nucleus; C:vacuole; C:cytosol; C:plasma membrane; C:plasmodesma	EC:2.7.1	Transferring phosphorus-containing groups
M.altissima_ref_INDEL	1.92791e-74	TRUE	[BLASTED, MAPPED, ANNOTATED]	439	20	RecName: Full=Receptor-like serine/threonine-protein kinase SD1-8; AltName: Full=Arabidopsis thaliana receptor kinase 3; AltName: Full=S-domain-1 (SD1) receptor kinase 8; Short=SD1-8; Flags: Precursor	Mi01G0255300	55.5	16	P:GO:0006952; P:GO:0006955; P:GO:0007165; P:GO:0009617; P:GO:0034613; P:GO:0046777; P:GO:0071396; P:GO:1901701; F:GO:0004674; F:GO:0031625; F:GO:0038023; F:GO:0042802; C:GO:0005829; C:GO:0009506; C:GO:0016020; C:GO:0043231	P:defense response; P:immune response; P:signal transduction; P:response to bacterium; P:cellular protein localization; P:protein autophosphorylation; P:cellular response to lipid; P:cellular response to oxygen-containing compound; F:protein serine/threonine kinase activity; F:ubiquitin protein ligase binding; F:signaling receptor activity; F:identical protein binding; C:cytosol; C:plasmodesma; C…	EC:2.7.1	Transferring phosphorus-containing groups
M.altissima_ref_INDEL	1.02511e-39	TRUE	[BLASTED, MAPPED, ANNOTATED]	375	20	RecName: Full=Receptor-like serine/threonine-protein kinase SD1-7; AltName: Full=Arabidopsis thaliana receptor kinase 1; AltName: Full=S-domain-1 (SD1) receptor kinase 7; Short=SD1-7; Flags: Precursor	Mi01G0255700	63.19	19	P:GO:0000302; P:GO:0007165; P:GO:0012501; P:GO:0034613; P:GO:0042742; P:GO:0046777; P:GO:0048544; P:GO:0071215; P:GO:0071446; F:GO:0000166; F:GO:0004675; F:GO:0005516; F:GO:0031625; F:GO:0042802; C:GO:0005634; C:GO:0005773; C:GO:0005829; C:GO:0005886; C:GO:0009506	P:response to reactive oxygen species; P:signal transduction; P:programmed cell death; P:cellular protein localization; P:defense response to bacterium; P:protein autophosphorylation; P:recognition of pollen; P:cellular response to abscisic acid stimulus; P:cellular response to salicylic acid stimulus; F:nucleotide binding; F:transmembrane receptor protein serine/threonine kinase activity; F:calm…	EC:2.7.11.30	Receptor protein serine/threonine kinase
M.altissima_ref_INDEL	1.09854e-87	TRUE	[BLASTED, MAPPED, ANNOTATED]	209	20	RecName: Full=mRNA cap guanine-N7 methyltransferase; AltName: Full=mRNA (guanine-N(7))-methyltransferase; AltName: Full=mRNA cap methyltransferase	Mi01G0256700	56.8	7	P:GO:0006370; P:GO:0106005; F:GO:0003723; F:GO:0004482; C:GO:0005829; C:GO:0005845; C:GO:0070693	P:7-methylguanosine mRNA capping; P:RNA 5'-cap (guanine-N7)-methylation; F:RNA binding; F:mRNA (guanine-N7-)-methyltransferase activity; C:cytosol; C:mRNA cap binding complex; C:P-TEFb-cap methyltransferase complex	EC:2.1.1.56	mRNA (guanine-N(7)-)-methyltransferase
M.altissima_ref_INDEL		TRUE	[NO-BLAST]	147		---NA---	Mi01G0258800
M.altissima_ref_INDEL		TRUE	[NO-BLAST]	171		---NA---	Mi01G0260300
M.altissima_ref_INDEL	0	TRUE	[BLASTED, MAPPED, ANNOTATED]	796	20	RecName: Full=Formin-like protein 9; AltName: Full=OsFH9; Flags: Precursor	Mi01G0260500	64.78	15	P:GO:0009932; P:GO:0009960; P:GO:0010497; P:GO:0045010; P:GO:0048317; P:GO:0051016; F:GO:0005522; F:GO:0051015; C:GO:0005618; C:GO:0005730; C:GO:0005819; C:GO:0005886; C:GO:0009506; C:GO:0009524; C:GO:0016021	P:cell tip growth; P:endosperm development; P:plasmodesmata-mediated intercellular transport; P:actin nucleation; P:seed morphogenesis; P:barbed-end actin filament capping; F:profilin binding; F:actin filament binding; C:cell wall; C:nucleolus; C:spindle; C:plasma membrane; C:plasmodesma; C:phragmoplast; C:integral component of membrane
M.altissima_ref_INDEL		TRUE	[NO-BLAST]	151		---NA---	Mi01G0260600
M.altissima_ref_INDEL	1.84068e-130	TRUE	[BLASTED, MAPPED, ANNOTATED]	334	20	RecName: Full=1-aminocyclopropane-1-carboxylate oxidase 1; Short=ACC oxidase 1; AltName: Full=Ethylene-forming enzyme; Short=EFE	Mi01G0263900	53.49	18	P:GO:0002239; P:GO:0002831; P:GO:0007568; P:GO:0009651; P:GO:0010336; P:GO:0031347; P:GO:0032101; P:GO:0042221; P:GO:0044249; P:GO:0045487; P:GO:0048367; P:GO:0050776; P:GO:1901576; F:GO:0005515; F:GO:0046872; F:GO:0052635; C:GO:0005634; C:GO:0005737	P:response to oomycetes; P:regulation of response to biotic stimulus; P:aging; P:response to salt stress; P:gibberellic acid homeostasis; P:regulation of defense response; P:regulation of response to external stimulus; P:response to chemical; P:cellular biosynthetic process; P:gibberellin catabolic process; P:shoot system development; P:regulation of immune response; P:organic substance biosynthe…	EC:1.14.11.13	Gibberellin 2-beta-dioxygenase
M.altissima_ref_INDEL	9.45314e-14	TRUE	[BLASTED, MAPPED, ANNOTATED]	187	4	RecName: Full=Vascular-related unknown protein 1	Mi01G0265400	45.27	1	C:GO:0005622	C:intracellular anatomical structure
M.altissima_ref_INDEL	0	TRUE	[BLASTED, MAPPED, ANNOTATED]	977	20	RecName: Full=Receptor-like protein EIX2; AltName: Full=EIX receptor 2; Flags: Precursor	Mi01G0266200	47.31	8	P:GO:0009620; P:GO:0010033; P:GO:0050793; P:GO:0050794; P:GO:0098542; F:GO:0005488; F:GO:0016740; C:GO:0110165	P:response to fungus; P:response to organic substance; P:regulation of developmental process; P:regulation of cellular process; P:defense response to other organism; F:binding; F:transferase activity; C:cellular anatomical entity	EC:2	Transferases
M.altissima_ref_INDEL	0	TRUE	[BLASTED, MAPPED, ANNOTATED]	978	20	RecName: Full=Receptor-like protein EIX2; AltName: Full=EIX receptor 2; Flags: Precursor	Mi01G0267100	47.01	18	P:GO:0002831; P:GO:0007165; P:GO:0007275; P:GO:0009617; P:GO:0009620; P:GO:0010033; P:GO:0031347; P:GO:0032101; P:GO:0050776; P:GO:0050793; P:GO:0051234; P:GO:0098542; F:GO:0004672; F:GO:0005515; C:GO:0005737; C:GO:0012505; C:GO:0016020; C:GO:0043231	P:regulation of response to biotic stimulus; P:signal transduction; P:multicellular organism development; P:response to bacterium; P:response to fungus; P:response to organic substance; P:regulation of defense response; P:regulation of response to external stimulus; P:regulation of immune response; P:regulation of developmental process; P:establishment of localization; P:defense response to other…	EC:2.7.1	Transferring phosphorus-containing groups
M.altissima_ref_INDEL	5.05282e-175	TRUE	[BLASTED, MAPPED, ANNOTATED]	802	20	RecName: Full=Probable exo-1,4-beta-xylosidase bxlB; AltName: Full=1,4-beta-D-xylan xylohydrolase bxlB; AltName: Full=Beta-xylosidase bxlB; AltName: Full=Xylobiase bxlB; Flags: Precursor	Mi01G0269800	55.09	11	P:GO:0009627; P:GO:0010214; P:GO:0031222; P:GO:0045493; F:GO:0009044; F:GO:0046556; C:GO:0005774; C:GO:0009505; C:GO:0009506; C:GO:0009507; C:GO:0048046	P:systemic acquired resistance; P:seed coat development; P:arabinan catabolic process; P:xylan catabolic process; F:xylan 1,4-beta-xylosidase activity; F:alpha-L-arabinofuranosidase activity; C:vacuolar membrane; C:plant-type cell wall; C:plasmodesma; C:chloroplast; C:apoplast	EC:3.2.1.55; EC:3.2.1.37	Non-reducing end alpha-L-arabinofuranosidase; Xylan 1,4-beta-xylosidase
M.altissima_ref_INDEL	0	TRUE	[BLASTED, MAPPED, ANNOTATED]	1023	20	RecName: Full=Receptor-like protein EIX2; AltName: Full=EIX receptor 2; Flags: Precursor	Mi01G0270100	48.54	9	P:GO:0007275; P:GO:0050793; P:GO:0050794; P:GO:0050832; P:GO:0051234; F:GO:0004672; F:GO:0005488; C:GO:0012505; C:GO:0016020	P:multicellular organism development; P:regulation of developmental process; P:regulation of cellular process; P:defense response to fungus; P:establishment of localization; F:protein kinase activity; F:binding; C:endomembrane system; C:membrane	EC:2.7.1	Transferring phosphorus-containing groups
M.altissima_ref_INDEL	0	TRUE	[BLASTED, MAPPED, ANNOTATED]	1026	20	RecName: Full=Receptor-like protein EIX2; AltName: Full=EIX receptor 2; Flags: Precursor	Mi01G0270200	47.6	7	P:GO:0009620; P:GO:0009987; P:GO:0098542; F:GO:0004672; F:GO:0005515; C:GO:0012505; C:GO:0016020	P:response to fungus; P:cellular process; P:defense response to other organism; F:protein kinase activity; F:protein binding; C:endomembrane system; C:membrane	EC:2.7.1	Transferring phosphorus-containing groups
M.altissima_ref_INDEL	6.93341e-47	TRUE	[BLASTED, MAPPED, ANNOTATED]	229	20	RecName: Full=NEP1-interacting protein-like 1; AltName: Full=RING-H2 finger protein ATL27	Mi01G0270500	59.44	15	P:GO:0002238; P:GO:0006513; P:GO:0009555; P:GO:0009617; P:GO:0009901; P:GO:0010200; P:GO:0043068; P:GO:0051865; P:GO:0080141; F:GO:0031625; F:GO:0061630; C:GO:0005739; C:GO:0005886; C:GO:0009507; C:GO:0031982	P:response to molecule of fungal origin; P:protein monoubiquitination; P:pollen development; P:response to bacterium; P:anther dehiscence; P:response to chitin; P:positive regulation of programmed cell death; P:protein autoubiquitination; P:regulation of jasmonic acid biosynthetic process; F:ubiquitin protein ligase binding; F:ubiquitin protein ligase activity; C:mitochondrion; C:plasma membrane;…	EC:2	Transferases
M.altissima_ref_INDEL	3.9673e-40	TRUE	[BLASTED, MAPPED, ANNOTATED]	183	7	RecName: Full=Stigma-specific STIG1-like protein 3; Flags: Precursor	Mi01G0273400	62.35	5	P:GO:0009793; P:GO:0042335; P:GO:0050794; P:GO:0050896; C:GO:0005576	P:embryo development ending in seed dormancy; P:cuticle development; P:regulation of cellular process; P:response to stimulus; C:extracellular region
M.altissima_ref_INDEL	0	TRUE	[BLASTED, MAPPED, ANNOTATED]	943	20	RecName: Full=1,4-alpha-glucan-branching enzyme; AltName: Full=Glycogen-branching enzyme	Mi01G0273600	64.87	16	P:GO:0005978; P:GO:0009791; P:GO:0010021; P:GO:0019252; P:GO:0071329; P:GO:0071332; P:GO:0071333; P:GO:0071482; F:GO:0003844; F:GO:0005515; F:GO:0043169; F:GO:0102752; C:GO:0005829; C:GO:0009501; C:GO:0009570; C:GO:0062040	P:glycogen biosynthetic process; P:post-embryonic development; P:amylopectin biosynthetic process; P:starch biosynthetic process; P:cellular response to sucrose stimulus; P:cellular response to fructose stimulus; P:cellular response to glucose stimulus; P:cellular response to light stimulus; F:1,4-alpha-glucan branching enzyme activity; F:protein binding; F:cation binding; F:1,4-alpha-glucan bran…	EC:2.4.1.18	1,4-alpha-glucan branching enzyme
M.altissima_ref_INDEL	0	TRUE	[BLASTED, MAPPED, ANNOTATED]	416	9	RecName: Full=65-kDa microtubule-associated protein 1; Short=AtMAP65-1	Mi01G0274400	73.53	17	P:GO:0000280; P:GO:0000911; P:GO:0009624; P:GO:0043622; P:GO:0046785; P:GO:0048528; P:GO:0052096; F:GO:0008017; F:GO:0046983; C:GO:0000922; C:GO:0005634; C:GO:0005739; C:GO:0009524; C:GO:0009536; C:GO:0009574; C:GO:0055028; C:GO:1990023	P:nuclear division; P:cytokinesis by cell plate formation; P:response to nematode; P:cortical microtubule organization; P:microtubule polymerization; P:post-embryonic root development; P:formation of syncytium involving giant cell for nutrient acquisition; F:microtubule binding; F:protein dimerization activity; C:spindle pole; C:nucleus; C:mitochondrion; C:phragmoplast; C:plastid; C:preprophase b…
M.altissima_ref_INDEL		TRUE	[NO-BLAST]	91		---NA---	Mi01G0274900
M.altissima_ref_INDEL	4.66385e-22	TRUE	[BLASTED, MAPPED, ANNOTATED]	179	20	RecName: Full=Receptor-like protein 19; Short=AtRLP19; Flags: Precursor	Mi01G0275500	53.55	24	P:GO:0002237; P:GO:0002240; P:GO:0002758; P:GO:0006468; P:GO:0009651; P:GO:0009725; P:GO:0009838; P:GO:0010016; P:GO:0010078; P:GO:0010082; P:GO:0010286; P:GO:0010555; P:GO:0032491; P:GO:0042742; P:GO:0048437; P:GO:0050832; P:GO:0071555; P:GO:0090698; P:GO:2000280; F:GO:0001653; F:GO:0004674; F:GO:0005102; F:GO:0042277; C:GO:0005886	P:response to molecule of bacterial origin; P:response to molecule of oomycetes origin; P:innate immune response-activating signal transduction; P:protein phosphorylation; P:response to salt stress; P:response to hormone; P:abscission; P:shoot system morphogenesis; P:maintenance of root meristem identity; P:regulation of root meristem growth; P:heat acclimation; P:response to mannitol; P:detectio…	EC:2.7.1	Transferring phosphorus-containing groups
M.altissima_ref_INDEL	1.73316e-169	TRUE	[BLASTED, MAPPED, ANNOTATED]	943	20	RecName: Full=Receptor-like protein 6; Short=AtRLP6; Flags: Precursor	Mi01G0276400	53.43	7	P:GO:0002238; P:GO:0002239; P:GO:0002758; P:GO:0009617; P:GO:0099402; P:GO:1901700; C:GO:0110165	P:response to molecule of fungal origin; P:response to oomycetes; P:innate immune response-activating signal transduction; P:response to bacterium; P:plant organ development; P:response to oxygen-containing compound; C:cellular anatomical entity
M.altissima_ref_INDEL		TRUE	[NO-BLAST]	217		---NA---	Mi01G0277100
M.altissima_ref_INDEL		TRUE	[NO-BLAST]	113		---NA---	Mi01G0278000
M.altissima_ref_INDEL	0	TRUE	[BLASTED, MAPPED, ANNOTATED]	1563	20	RecName: Full=Protein ENHANCED DOWNY MILDEW 2	Mi01G0278300	48.86	22	P:GO:0007165; P:GO:0009653; P:GO:0009911; P:GO:0010228; P:GO:0016127; P:GO:0031937; P:GO:0034434; P:GO:0044030; P:GO:0048513; P:GO:0050832; P:GO:0061087; P:GO:0070829; P:GO:0090436; P:GO:1900111; P:GO:1900363; P:GO:2000024; F:GO:0003700; F:GO:0016922; F:GO:0018024; F:GO:0043565; C:GO:0005634; C:GO:0032991	P:signal transduction; P:anatomical structure morphogenesis; P:positive regulation of flower development; P:vegetative to reproductive phase transition of meristem; P:sterol catabolic process; P:positive regulation of chromatin silencing; P:sterol esterification; P:regulation of DNA methylation; P:animal organ development; P:defense response to fungus; P:positive regulation of histone H3-K27 meth…	EC:2.1.1.354	[Histone H3]-lysine(4) N-trimethyltransferase
M.altissima_ref_INDEL	0	TRUE	[BLASTED, MAPPED, ANNOTATED]	1284	9	RecName: Full=Protein ENHANCED DOWNY MILDEW 2	Mi01G0278400	46.67	20	P:GO:0007165; P:GO:0009653; P:GO:0009911; P:GO:0010228; P:GO:0031937; P:GO:0044030; P:GO:0048513; P:GO:0050832; P:GO:0061087; P:GO:0070829; P:GO:0090436; P:GO:1900111; P:GO:1900363; P:GO:2000024; F:GO:0003700; F:GO:0016922; F:GO:0018024; F:GO:0043565; C:GO:0005634; C:GO:0032991	P:signal transduction; P:anatomical structure morphogenesis; P:positive regulation of flower development; P:vegetative to reproductive phase transition of meristem; P:positive regulation of chromatin silencing; P:regulation of DNA methylation; P:animal organ development; P:defense response to fungus; P:positive regulation of histone H3-K27 methylation; P:heterochromatin maintenance; P:leaf paveme…	EC:2.1.1.354	[Histone H3]-lysine(4) N-trimethyltransferase
M.altissima_ref_INDEL	0	TRUE	[BLASTED, MAPPED, ANNOTATED]	808	9	RecName: Full=Glycerophosphodiester phosphodiesterase GDPDL3; AltName: Full=Glycerophosphodiester phosphodiesterase-like 3; Short=ATGDPDL3; AltName: Full=Glycerophosphodiesterase-like 2; AltName: Full=Protein MUTANT ROOT HAIR 5; AltName: Full=Protein SHAVEN 3; Flags: Precursor	Mi01G0278600	61.31	13	P:GO:0006968; P:GO:0009932; P:GO:0044237; P:GO:0044238; P:GO:0048765; P:GO:0071704; F:GO:0004674; F:GO:0005509; F:GO:0008889; C:GO:0005737; C:GO:0009506; C:GO:0043231; C:GO:0046658	P:cellular defense response; P:cell tip growth; P:cellular metabolic process; P:primary metabolic process; P:root hair cell differentiation; P:organic substance metabolic process; F:protein serine/threonine kinase activity; F:calcium ion binding; F:glycerophosphodiester phosphodiesterase activity; C:cytoplasm; C:plasmodesma; C:intracellular membrane-bounded organelle; C:anchored component of plas…	EC:2.7.1; EC:3.1.4.46	Transferring phosphorus-containing groups; Glycerophosphodiester phosphodiesterase
M.altissima_ref_INDEL	0	TRUE	[BLASTED, MAPPED, ANNOTATED]	1382	4	RecName: Full=Protein TORNADO 1; AltName: Full=Protein LOPPED 1	Mi01G0279700	51.64	16	P:GO:0001818; P:GO:0009734; P:GO:0009825; P:GO:0009933; P:GO:0009956; P:GO:0009965; P:GO:0010305; P:GO:0010540; P:GO:0048523; P:GO:0048585; P:GO:1902531; F:GO:0005525; F:GO:0016740; F:GO:0016787; C:GO:0005737; C:GO:0016021	P:negative regulation of cytokine production; P:auxin-activated signaling pathway; P:multidimensional cell growth; P:meristem structural organization; P:radial pattern formation; P:leaf morphogenesis; P:leaf vascular tissue pattern formation; P:basipetal auxin transport; P:negative regulation of cellular process; P:negative regulation of response to stimulus; P:regulation of intracellular signal …	EC:2; EC:3	Transferases; Hydrolases
M.altissima_ref_INDEL	0	TRUE	[BLASTED, MAPPED, ANNOTATED]	1049	20	RecName: Full=Protein transport protein SEC24	Mi01G0280500	59.38	23	P:GO:0006886; P:GO:0006979; P:GO:0007029; P:GO:0007030; P:GO:0007399; P:GO:0008361; P:GO:0009887; P:GO:0032374; P:GO:0032876; P:GO:0035239; P:GO:0042632; P:GO:0048232; P:GO:0050714; P:GO:0072359; P:GO:0080119; P:GO:0090110; F:GO:0000149; F:GO:0008270; C:GO:0000139; C:GO:0005789; C:GO:0005829; C:GO:0030127; C:GO:0070971	P:intracellular protein transport; P:response to oxidative stress; P:endoplasmic reticulum organization; P:Golgi organization; P:nervous system development; P:regulation of cell size; P:animal organ morphogenesis; P:regulation of cholesterol transport; P:negative regulation of DNA endoreduplication; P:tube morphogenesis; P:cholesterol homeostasis; P:male gamete generation; P:positive regulation o…
M.altissima_ref_INDEL	4.5289e-19	TRUE	[BLASTED, MAPPED, ANNOTATED]	353	6	RecName: Full=DUF21 domain-containing protein At1g55930, chloroplastic; AltName: Full=CBS domain-containing protein CBSDUFCH2; Flags: Precursor	Mi01G0280700	58.42	1	C:GO:0009941	C:chloroplast envelope
M.altissima_ref_INDEL	1.41521e-27	TRUE	[BLASTED, MAPPED, ANNOTATED]	140	20	RecName: Full=Receptor-like protein 9DC3; Flags: Precursor	Mi01G0281000	55.34	12	P:GO:0002238; P:GO:0009826; P:GO:0032501; P:GO:0045851; P:GO:1900150; P:GO:1901700; P:GO:1902288; F:GO:0001653; F:GO:0004674; F:GO:0004888; F:GO:0042802; C:GO:0005886	P:response to molecule of fungal origin; P:unidimensional cell growth; P:multicellular organismal process; P:pH reduction; P:regulation of defense response to fungus; P:response to oxygen-containing compound; P:regulation of defense response to oomycetes; F:peptide receptor activity; F:protein serine/threonine kinase activity; F:transmembrane signaling receptor activity; F:identical protein bindi…	EC:2.7.1	Transferring phosphorus-containing groups
M.altissima_ref_INDEL	9.60803e-176	TRUE	[BLASTED, MAPPED, ANNOTATED]	824	20	RecName: Full=Receptor-like protein Cf-9 homolog; Flags: Precursor	Mi01G0281700	52.08	7	P:GO:0002831; P:GO:0009620; P:GO:0010033; P:GO:0031347; P:GO:0032101; P:GO:0050776; P:GO:0098542	P:regulation of response to biotic stimulus; P:response to fungus; P:response to organic substance; P:regulation of defense response; P:regulation of response to external stimulus; P:regulation of immune response; P:defense response to other organism
M.altissima_ref_INDEL	3.70847e-24	TRUE	[BLASTED, MAPPED, ANNOTATED]	231	20	RecName: Full=Receptor-like protein 12; Short=AtRLP12; Flags: Precursor	Mi01G0282000	54.6	4	P:GO:0010073; P:GO:0010200; P:GO:0050832; C:GO:0110165	P:meristem maintenance; P:response to chitin; P:defense response to fungus; C:cellular anatomical entity
M.altissima_ref_INDEL	6.90952e-80	TRUE	[BLASTED, MAPPED, ANNOTATED]	580	20	RecName: Full=Receptor-like protein Cf-9 homolog; Flags: Precursor	Mi01G0282100	46.76	8	P:GO:0009620; P:GO:0010033; P:GO:0032501; P:GO:0048856; P:GO:0051716; P:GO:0098542; P:GO:1901700; C:GO:0110165	P:response to fungus; P:response to organic substance; P:multicellular organismal process; P:anatomical structure development; P:cellular response to stimulus; P:defense response to other organism; P:response to oxygen-containing compound; C:cellular anatomical entity
M.altissima_ref_INDEL		TRUE	[NO-BLAST]	260		---NA---	Mi01G0283700
M.altissima_ref_INDEL	6.82261e-116	TRUE	[BLASTED, MAPPED, ANNOTATED]	257	20	RecName: Full=Type 2 DNA topoisomerase 6 subunit A; AltName: Full=Type II DNA topoisomerase VI subunit A	Mi01G0283800	57.5	24	P:GO:0000706; P:GO:0001541; P:GO:0007130; P:GO:0007141; P:GO:0007146; P:GO:0007286; P:GO:0009957; P:GO:0034502; P:GO:0042138; P:GO:0045141; P:GO:0048229; P:GO:0048477; P:GO:0051026; P:GO:1990918; F:GO:0003677; F:GO:0003918; F:GO:0005524; F:GO:0016787; F:GO:0042802; F:GO:0046872; C:GO:0000228; C:GO:0000781; C:GO:0005654; C:GO:0009330	P:meiotic DNA double-strand break processing; P:ovarian follicle development; P:synaptonemal complex assembly; P:male meiosis I; P:meiotic recombination nodule assembly; P:spermatid development; P:epidermal cell fate specification; P:protein localization to chromosome; P:meiotic DNA double-strand break formation; P:meiotic telomere clustering; P:gametophyte development; P:oogenesis; P:chiasma ass…	EC:3; EC:5.6.2.2	Hydrolases; DNA topoisomerase (ATP-hydrolyzing)
M.altissima_ref_INDEL		TRUE	[NO-BLAST]	127		---NA---	Mi01G0285200
M.altissima_ref_INDEL	1.15825e-34	TRUE	[BLASTED, MAPPED, ANNOTATED]	106	2	RecName: Full=Protein NOI4; AltName: Full=Protein DiDi 18T-1d	Mi01G0287000	82.31	9	P:GO:0002237; P:GO:0002758; P:GO:0006468; P:GO:0009624; P:GO:0034051; P:GO:0042742; F:GO:0005515; C:GO:0012505; C:GO:0019897	P:response to molecule of bacterial origin; P:innate immune response-activating signal transduction; P:protein phosphorylation; P:response to nematode; P:negative regulation of plant-type hypersensitive response; P:defense response to bacterium; F:protein binding; C:endomembrane system; C:extrinsic component of plasma membrane
M.altissima_ref_INDEL	2.2865e-15	TRUE	[BLASTED, MAPPED]	426	13	RecName: Full=Altered inheritance of mitochondria protein 32	Mi01G0287500	52.47	5	P:GO:0008150; F:GO:0003674; C:GO:0005575; C:GO:0005634; C:GO:0005737	P:biological_process; F:molecular_function; C:cellular_component; C:nucleus; C:cytoplasm
M.altissima_ref_INDEL	0	TRUE	[BLASTED, MAPPED, ANNOTATED]	757	14	RecName: Full=Oligopeptide transporter 1; Short=AtOPT1	Mi01G0288300	65.77	17	P:GO:0006875; P:GO:0015031; P:GO:0048235; P:GO:0051128; P:GO:0055072; P:GO:0080167; P:GO:0098709; P:GO:1901583; P:GO:1990388; F:GO:0034634; F:GO:0046915; F:GO:1901584; C:GO:0005789; C:GO:0005794; C:GO:0005887; C:GO:0009506; C:GO:0031520	P:cellular metal ion homeostasis; P:protein transport; P:pollen sperm cell differentiation; P:regulation of cellular component organization; P:iron ion homeostasis; P:response to karrikin; P:glutathione import across plasma membrane; P:tetrapeptide transmembrane transport; P:xylem-to-phloem iron transport; F:glutathione transmembrane transporter activity; F:transition metal ion transmembrane tran…	EC:7	Translocases
M.altissima_ref_INDEL	6.56936e-154	TRUE	[BLASTED, MAPPED, ANNOTATED]	321	14	RecName: Full=Oligopeptide transporter 1; Short=AtOPT1	Mi01G0289300	58.61	15	P:GO:0006875; P:GO:0034775; P:GO:0048235; P:GO:0050794; P:GO:0055072; P:GO:0080167; P:GO:1901583; P:GO:1990388; F:GO:0046915; F:GO:1901584; C:GO:0005783; C:GO:0005794; C:GO:0005887; C:GO:0009506; C:GO:0031984	P:cellular metal ion homeostasis; P:glutathione transmembrane transport; P:pollen sperm cell differentiation; P:regulation of cellular process; P:iron ion homeostasis; P:response to karrikin; P:tetrapeptide transmembrane transport; P:xylem-to-phloem iron transport; F:transition metal ion transmembrane transporter activity; F:tetrapeptide transmembrane transporter activity; C:endoplasmic reticulum…	EC:7	Translocases
M.altissima_ref_INDEL	0	TRUE	[BLASTED, MAPPED, ANNOTATED]	778	14	RecName: Full=Oligopeptide transporter 5; Short=AtOPT5	Mi01G0289400	66.09	18	P:GO:0006875; P:GO:0015031; P:GO:0048235; P:GO:0051128; P:GO:0055072; P:GO:0080167; P:GO:0098709; P:GO:1901583; P:GO:1990388; F:GO:0005427; F:GO:0034634; F:GO:0046915; F:GO:1901584; C:GO:0005789; C:GO:0005794; C:GO:0005887; C:GO:0009506; C:GO:0031520	P:cellular metal ion homeostasis; P:protein transport; P:pollen sperm cell differentiation; P:regulation of cellular component organization; P:iron ion homeostasis; P:response to karrikin; P:glutathione import across plasma membrane; P:tetrapeptide transmembrane transport; P:xylem-to-phloem iron transport; F:proton-dependent oligopeptide secondary active transmembrane transporter activity; F:glut…	EC:7	Translocases
M.altissima_ref_INDEL		TRUE	[NO-BLAST]	93		---NA---	Mi01G0289500
M.altissima_ref_INDEL	0	TRUE	[BLASTED, MAPPED, ANNOTATED]	598	20	RecName: Full=Farnesyl pyrophosphate synthase; Short=FPP synthase; Short=FPS; AltName: Full=(2E,6E)-farnesyl diphosphate synthase; AltName: Full=Dimethylallyltranstransferase; AltName: Full=Farnesyl diphosphate synthase; AltName: Full=Geranyltranstransferase	Mi01G0290800	82.92	33	P:GO:0001878; P:GO:0002238; P:GO:0006696; P:GO:0007283; P:GO:0008584; P:GO:0009739; P:GO:0009751; P:GO:0009753; P:GO:0015031; P:GO:0016104; P:GO:0016117; P:GO:0016135; P:GO:0033384; P:GO:0033574; P:GO:0042493; P:GO:0043434; P:GO:0045337; P:GO:0045542; P:GO:0061051; P:GO:0070723; P:GO:0071398; F:GO:0000287; F:GO:0004161; F:GO:0004337; F:GO:0016787; F:GO:0033849; F:GO:0033851; C:GO:0005634; C:GO:00…	P:response to yeast; P:response to molecule of fungal origin; P:ergosterol biosynthetic process; P:spermatogenesis; P:male gonad development; P:response to gibberellin; P:response to salicylic acid; P:response to jasmonic acid; P:protein transport; P:triterpenoid biosynthetic process; P:carotenoid biosynthetic process; P:saponin biosynthetic process; P:geranyl diphosphate biosynthetic process; P:…	EC:2.5.1.69; EC:3; EC:2.5.1.67; EC:2.5.1.10	Lavandulyl diphosphate synthase; Hydrolases; Chrysanthemyl diphosphate synthase; (2E,6E)-farnesyl diphosphate synthase
M.altissima_ref_INDEL	7.17998e-18	TRUE	[BLASTED, MAPPED, ANNOTATED]	271	20	RecName: Full=Leucine-rich repeat receptor-like serine/threonine-protein kinase RGI4; AltName: Full=Protein RECEPTOR OF RGF1 2; AltName: Full=Protein RGF1 INSENSITIVE 4; AltName: Full=Protein STERILITY-REGULATING KINASE MEMBER 2; Flags: Precursor	Mi01G0291500	58.72	27	P:GO:0001578; P:GO:0006810; P:GO:0009266; P:GO:0009647; P:GO:0009729; P:GO:0009742; P:GO:0009790; P:GO:0010078; P:GO:0010082; P:GO:0010087; P:GO:0033036; P:GO:0046777; P:GO:0048878; P:GO:0071555; P:GO:0080092; P:GO:1900426; P:GO:1901002; P:GO:1902584; P:GO:2000038; P:GO:2000280; F:GO:0000166; F:GO:0001653; F:GO:0004675; F:GO:0042277; F:GO:0042802; C:GO:0005768; C:GO:0005886	P:microtubule bundle formation; P:transport; P:response to temperature stimulus; P:skotomorphogenesis; P:detection of brassinosteroid stimulus; P:brassinosteroid mediated signaling pathway; P:embryo development; P:maintenance of root meristem identity; P:regulation of root meristem growth; P:phloem or xylem histogenesis; P:macromolecule localization; P:protein autophosphorylation; P:chemical home…	EC:2.7.11.30	Receptor protein serine/threonine kinase
M.altissima_ref_INDEL	5.76686e-35	TRUE	[BLASTED, MAPPED, ANNOTATED]	484	20	RecName: Full=Disease resistance protein RPP8; AltName: Full=Resistance to Peronospora parasitica protein 8	Mi01G0292000	42.54	3	P:GO:0098542; F:GO:0005488; C:GO:0110165	P:defense response to other organism; F:binding; C:cellular anatomical entity
M.altissima_ref_INDEL	0	TRUE	[BLASTED, MAPPED, ANNOTATED]	909	10	RecName: Full=Galactinol--sucrose galactosyltransferase; AltName: Full=Raffinose synthase	Mi01G0293100	63.47	14	P:GO:0006784; P:GO:0006979; P:GO:0009414; P:GO:0009737; P:GO:0034484; P:GO:0080167; F:GO:0016653; F:GO:0047268; F:GO:0047274; F:GO:0052692; C:GO:0005743; C:GO:0009506; C:GO:0009507; C:GO:0016021	P:heme A biosynthetic process; P:response to oxidative stress; P:response to water deprivation; P:response to abscisic acid; P:raffinose catabolic process; P:response to karrikin; F:oxidoreductase activity, acting on NAD(P)H, heme protein as acceptor; F:galactinol-raffinose galactosyltransferase activity; F:galactinol-sucrose galactosyltransferase activity; F:raffinose alpha-galactosidase activit…	EC:1.6.2; EC:2.4.1.67; EC:3.2.1.22; EC:2.4.1.82	Acting on NADH or NADPH; Galactinol--raffinose galactosyltransferase; Alpha-galactosidase; Galactinol--sucrose galactosyltransferase
M.altissima_ref_INDEL	0	TRUE	[BLASTED, MAPPED, ANNOTATED]	1366	20	RecName: Full=Putative disease resistance RPP13-like protein 1	Mi01G0294000	47.85	4	P:GO:0009620; P:GO:0042742; F:GO:0005515; C:GO:0016020	P:response to fungus; P:defense response to bacterium; F:protein binding; C:membrane
M.altissima_ref_INDEL	2.0736e-29	TRUE	[BLASTED, MAPPED, ANNOTATED]	145	4	RecName: Full=GPI-anchored protein LLG3; AltName: Full=LORELEI-like-GPI-anchored protein 3; Flags: Precursor	Mi01G0294500	61.83	13	P:GO:0009567; P:GO:0010183; P:GO:0010198; P:GO:0010483; P:GO:0045927; P:GO:0072659; P:GO:0080092; P:GO:1903427; P:GO:1903428; F:GO:0005515; C:GO:0005886; C:GO:0031225; C:GO:0090406	P:double fertilization forming a zygote and endosperm; P:pollen tube guidance; P:synergid death; P:pollen tube reception; P:positive regulation of growth; P:protein localization to plasma membrane; P:regulation of pollen tube growth; P:negative regulation of reactive oxygen species biosynthetic process; P:positive regulation of reactive oxygen species biosynthetic process; F:protein binding; C:pl…
M.altissima_ref_INDEL	0	TRUE	[BLASTED, MAPPED, ANNOTATED]	307	20	RecName: Full=COP9 signalosome complex subunit 6; Short=Signalosome subunit 6	Mi01G0295900	61.86	17	P:GO:0000338; P:GO:0006413; P:GO:0006511; P:GO:0007281; P:GO:0009585; P:GO:0010387; P:GO:0036099; P:GO:0048140; P:GO:0050821; P:GO:1990641; F:GO:0008234; F:GO:0008237; F:GO:0042802; F:GO:0070122; C:GO:0005654; C:GO:0005829; C:GO:0008180	P:protein deneddylation; P:translational initiation; P:ubiquitin-dependent protein catabolic process; P:germ cell development; P:red, far-red light phototransduction; P:COP9 signalosome assembly; P:female germ-line stem cell population maintenance; P:male germ-line cyst encapsulation; P:protein stabilization; P:response to iron ion starvation; F:cysteine-type peptidase activity; F:metallopeptidas…	EC:3.4	Acting on peptide bonds (peptidases)
M.altissima_ref_INDEL	2.51984e-158	TRUE	[BLASTED, MAPPED, ANNOTATED]	564	11	RecName: Full=Calmodulin-binding transcription activator 1	Mi10G0003700	64.26	20	P:GO:0009414; P:GO:0009733; P:GO:0014898; P:GO:0035307; P:GO:0045944; P:GO:0050826; P:GO:0050885; P:GO:0070417; P:GO:0070886; P:GO:0071275; P:GO:0098542; F:GO:0000976; F:GO:0003682; F:GO:0003700; F:GO:0003713; F:GO:0005516; F:GO:0042826; C:GO:0000785; C:GO:0005730; C:GO:0005829	P:response to water deprivation; P:response to auxin; P:cardiac muscle hypertrophy in response to stress; P:positive regulation of protein dephosphorylation; P:positive regulation of transcription by RNA polymerase II; P:response to freezing; P:neuromuscular process controlling balance; P:cellular response to cold; P:positive regulation of calcineurin-NFAT signaling cascade; P:cellular response t…
M.altissima_ref_INDEL	1.72936e-163	TRUE	[BLASTED, MAPPED, ANNOTATED]	760	20	RecName: Full=Glutamyl-tRNA(Gln) amidotransferase subunit A; Short=Glu-ADT subunit A	Mi10G0003800	61.21	14	P:GO:0006470; P:GO:0009684; P:GO:0030150; F:GO:0004040; F:GO:0004722; F:GO:0005515; F:GO:0043167; F:GO:0043864; C:GO:0005654; C:GO:0005741; C:GO:0005829; C:GO:0005886; C:GO:0009536; C:GO:0016021	P:protein dephosphorylation; P:indoleacetic acid biosynthetic process; P:protein import into mitochondrial matrix; F:amidase activity; F:protein serine/threonine phosphatase activity; F:protein binding; F:ion binding; F:indoleacetamide hydrolase activity; C:nucleoplasm; C:mitochondrial outer membrane; C:cytosol; C:plasma membrane; C:plastid; C:integral component of membrane	EC:3.5.1.4; EC:3.1.3.16	Amidase; Protein-serine/threonine phosphatase
M.altissima_ref_INDEL	0	TRUE	[BLASTED, MAPPED, ANNOTATED]	838	20	RecName: Full=Dynamin-1	Mi10G0008100	66.7	135	P:GO:0000001; P:GO:0001836; P:GO:0002031; P:GO:0003281; P:GO:0003374; P:GO:0006623; P:GO:0006816; P:GO:0006893; P:GO:0006997; P:GO:0007015; P:GO:0007032; P:GO:0007163; P:GO:0007283; P:GO:0009416; P:GO:0009792; P:GO:0010468; P:GO:0010592; P:GO:0010637; P:GO:0010940; P:GO:0015886; P:GO:0016185; P:GO:0016236; P:GO:0016559; P:GO:0030512; P:GO:0030516; P:GO:0031288; P:GO:0034643; P:GO:0035020; P:GO:00…	P:mitochondrion inheritance; P:release of cytochrome c from mitochondria; P:G protein-coupled receptor internalization; P:ventricular septum development; P:dynamin family protein polymerization involved in mitochondrial fission; P:protein targeting to vacuole; P:calcium ion transport; P:Golgi to plasma membrane transport; P:nucleus organization; P:actin filament organization; P:endosome organizat…	EC:3.6.1; EC:3.6.5.1; EC:3.6.5.2	Acting on acid anhydrides; Heterotrimeric G-protein GTPase; Small monomeric GTPase
M.altissima_ref_INDEL	3.69813e-30	TRUE	[BLASTED, MAPPED, ANNOTATED]	216	20	RecName: Full=MADS-box transcription factor 57; AltName: Full=OsMADS57	Mi10G0009000	88.25	25	P:GO:0007584; P:GO:0009910; P:GO:0010047; P:GO:0010097; P:GO:0010262; P:GO:0010440; P:GO:0010629; P:GO:0030154; P:GO:0040008; P:GO:0045487; P:GO:0045892; P:GO:0045944; P:GO:0048481; P:GO:0048527; P:GO:0048577; P:GO:0060862; P:GO:0060867; P:GO:0071249; P:GO:0071365; P:GO:2000692; F:GO:0000978; F:GO:0000981; F:GO:0042803; C:GO:0005634; C:GO:0005737	P:response to nutrient; P:negative regulation of flower development; P:fruit dehiscence; P:specification of stamen identity; P:somatic embryogenesis; P:stomatal lineage progression; P:negative regulation of gene expression; P:cell differentiation; P:regulation of growth; P:gibberellin catabolic process; P:negative regulation of transcription, DNA-templated; P:positive regulation of transcription …
M.altissima_ref_INDEL	2.776e-173	TRUE	[BLASTED, MAPPED, ANNOTATED]	711	20	RecName: Full=L-type lectin-domain containing receptor kinase IX.1; Short=LecRK-IX.1; Flags: Precursor	Mi10G0009500	56.14	16	P:GO:0002229; P:GO:0009555; P:GO:0009738; P:GO:0009845; P:GO:0009862; P:GO:0010726; P:GO:0010942; P:GO:0046777; P:GO:0090333; P:GO:0140426; P:GO:1900425; P:GO:1900426; P:GO:1901001; F:GO:0004675; F:GO:0005515; C:GO:0005886	P:defense response to oomycetes; P:pollen development; P:abscisic acid-activated signaling pathway; P:seed germination; P:systemic acquired resistance, salicylic acid mediated signaling pathway; P:positive regulation of hydrogen peroxide metabolic process; P:positive regulation of cell death; P:protein autophosphorylation; P:regulation of stomatal closure; P:PAMP-triggered immunity signalling pat…	EC:2.7.11.30	Receptor protein serine/threonine kinase
M.altissima_ref_INDEL	0	TRUE	[BLASTED, MAPPED, ANNOTATED]	739	14	RecName: Full=Oligopeptide transporter 4; Short=AtOPT4	Mi10G0009800	68.01	17	P:GO:0006875; P:GO:0015031; P:GO:0048235; P:GO:0051128; P:GO:0055072; P:GO:0080167; P:GO:0098709; P:GO:1901583; P:GO:1990388; F:GO:0034634; F:GO:0046915; F:GO:1901584; C:GO:0005789; C:GO:0005794; C:GO:0005887; C:GO:0009506; C:GO:0031520	P:cellular metal ion homeostasis; P:protein transport; P:pollen sperm cell differentiation; P:regulation of cellular component organization; P:iron ion homeostasis; P:response to karrikin; P:glutathione import across plasma membrane; P:tetrapeptide transmembrane transport; P:xylem-to-phloem iron transport; F:glutathione transmembrane transporter activity; F:transition metal ion transmembrane tran…	EC:7	Translocases
M.altissima_ref_INDEL	0	TRUE	[BLASTED, MAPPED, ANNOTATED]	899	14	RecName: Full=Oligopeptide transporter 4; Short=AtOPT4	Mi10G0009900	68.01	17	P:GO:0006875; P:GO:0015031; P:GO:0048235; P:GO:0051128; P:GO:0055072; P:GO:0080167; P:GO:0098709; P:GO:1901583; P:GO:1990388; F:GO:0034634; F:GO:0046915; F:GO:1901584; C:GO:0005789; C:GO:0005794; C:GO:0005887; C:GO:0009506; C:GO:0031520	P:cellular metal ion homeostasis; P:protein transport; P:pollen sperm cell differentiation; P:regulation of cellular component organization; P:iron ion homeostasis; P:response to karrikin; P:glutathione import across plasma membrane; P:tetrapeptide transmembrane transport; P:xylem-to-phloem iron transport; F:glutathione transmembrane transporter activity; F:transition metal ion transmembrane tran…	EC:7	Translocases
M.altissima_ref_INDEL		TRUE	[NO-BLAST]	317		---NA---	Mi10G0010400
M.altissima_ref_INDEL		TRUE	[NO-BLAST]	166		---NA---	Mi10G0011100
M.altissima_ref_INDEL	9.53463e-23	TRUE	[BLASTED, MAPPED, ANNOTATED]	278	2	RecName: Full=Pre-mRNA-processing protein 40B; Short=AtPRP40b	Mi10G0014100	43.46	1	C:GO:0005634	C:nucleus
M.altissima_ref_INDEL	4.16822e-131	TRUE	[BLASTED, MAPPED, ANNOTATED]	465	20	RecName: Full=Serine carboxypeptidase-like 18; Flags: Precursor	Mi10G0014800	59.17	3	P:GO:0009698; F:GO:0016754; F:GO:0016787	P:phenylpropanoid metabolic process; F:sinapoylglucose-malate O-sinapoyltransferase activity; F:hydrolase activity	EC:2.3.1.92; EC:3	Sinapoylglucose--malate O-sinapoyltransferase; Hydrolases
M.altissima_ref_INDEL		TRUE	[NO-BLAST]	248		---NA---	Mi10G0016800
M.altissima_ref_INDEL	0	TRUE	[BLASTED, MAPPED, ANNOTATED]	794	20	RecName: Full=Probable exo-1,4-beta-xylosidase bxlB; AltName: Full=1,4-beta-D-xylan xylohydrolase bxlB; AltName: Full=Beta-xylosidase bxlB; AltName: Full=Xylobiase bxlB; Flags: Precursor	Mi10G0016900	63.02	11	P:GO:0009627; P:GO:0010214; P:GO:0031222; P:GO:0045493; F:GO:0009044; F:GO:0046556; C:GO:0005774; C:GO:0009505; C:GO:0009506; C:GO:0009507; C:GO:0048046	P:systemic acquired resistance; P:seed coat development; P:arabinan catabolic process; P:xylan catabolic process; F:xylan 1,4-beta-xylosidase activity; F:alpha-L-arabinofuranosidase activity; C:vacuolar membrane; C:plant-type cell wall; C:plasmodesma; C:chloroplast; C:apoplast	EC:3.2.1.55; EC:3.2.1.37	Non-reducing end alpha-L-arabinofuranosidase; Xylan 1,4-beta-xylosidase
M.altissima_ref_INDEL	1.36886e-29	TRUE	[BLASTED, MAPPED, ANNOTATED]	76	20	RecName: Full=Transcription factor bHLH84; AltName: Full=Basic helix-loop-helix protein 84; Short=AtbHLH84; Short=bHLH 84; AltName: Full=bHLH transcription factor bHLH084	Mi10G0017200	76.05	16	P:GO:0006281; P:GO:0006357; P:GO:0006790; P:GO:0009150; P:GO:0009733; P:GO:0010047; P:GO:0045893; P:GO:0048586; P:GO:0048587; P:GO:0048766; F:GO:0000978; F:GO:0000981; F:GO:0046983; F:GO:0047627; C:GO:0005634; C:GO:0005739	P:DNA repair; P:regulation of transcription by RNA polymerase II; P:sulfur compound metabolic process; P:purine ribonucleotide metabolic process; P:response to auxin; P:fruit dehiscence; P:positive regulation of transcription, DNA-templated; P:regulation of long-day photoperiodism, flowering; P:regulation of short-day photoperiodism, flowering; P:root hair initiation; F:RNA polymerase II cis-regu…	EC:3.6.2.1	Adenylylsulfatase
M.altissima_ref_INDEL		TRUE	[NO-BLAST]	781		---NA---	Mi10G0018700
M.altissima_ref_INDEL	0.000191416	TRUE	[BLASTED, MAPPED]	244	1	RecName: Full=RNA-binding protein 12; AltName: Full=RNA-binding motif protein 12; AltName: Full=SH3/WW domain anchor protein in the nucleus; Short=SWAN	Mi10G0019200	56.92	6	P:GO:0043484; F:GO:0003676; F:GO:0003723; C:GO:0005634; C:GO:0005654; C:GO:1990904	P:regulation of RNA splicing; F:nucleic acid binding; F:RNA binding; C:nucleus; C:nucleoplasm; C:ribonucleoprotein complex
M.altissima_ref_INDEL	7.20095e-18	TRUE	[BLASTED, MAPPED]	75	2	RecName: Full=LYR motif-containing protein At3g19508	Mi10G0020600	81.12	1	C:GO:0005829	C:cytosol
M.altissima_ref_INDEL		TRUE	[NO-BLAST]	157		---NA---	Mi10G0021300
M.altissima_ref_INDEL	1.51029e-08	TRUE	[BLASTED, MAPPED, ANNOTATED]	151	8	RecName: Full=PRKR-interacting protein 1 homolog	Mi10G0021800	58.98	6	P:GO:0003014; P:GO:0006469; F:GO:0003725; F:GO:0004860; F:GO:0019901; C:GO:0005730	P:renal system process; P:negative regulation of protein kinase activity; F:double-stranded RNA binding; F:protein kinase inhibitor activity; F:protein kinase binding; C:nucleolus
M.altissima_ref_INDEL	0	TRUE	[BLASTED, MAPPED, ANNOTATED]	621	12	RecName: Full=Nucleolar complex protein 4 homolog; Short=NOC4 protein homolog; AltName: Full=NOC4-like protein; AltName: Full=Nucleolar complex-associated protein 4-like protein	Mi10G0023900	53.55	11	P:GO:0000447; P:GO:0000472; P:GO:0000480; P:GO:0009793; F:GO:0005515; C:GO:0005654; C:GO:0005730; C:GO:0005829; C:GO:0016020; C:GO:0030692; C:GO:0032040	P:endonucleolytic cleavage in ITS1 to separate SSU-rRNA from 5.8S rRNA and LSU-rRNA from tricistronic rRNA transcript (SSU-rRNA, 5.8S rRNA, LSU-rRNA); P:endonucleolytic cleavage to generate mature 5'-end of SSU-rRNA from (SSU-rRNA, 5.8S rRNA, LSU-rRNA); P:endonucleolytic cleavage in 5'-ETS of tricistronic rRNA transcript (SSU-rRNA, 5.8S rRNA, LSU-rRNA); P:embryo development ending in seed dormanc…
M.altissima_ref_INDEL		TRUE	[NO-BLAST]	211		---NA---	Mi10G0024500
M.altissima_ref_INDEL	1.81352e-121	TRUE	[BLASTED, MAPPED, ANNOTATED]	624	20	RecName: Full=AP-1 complex subunit sigma-2; AltName: Full=Adaptor protein complex AP-1 subunit sigma-1B; AltName: Full=Adaptor-related protein complex 1 subunit sigma-1B; AltName: Full=Clathrin assembly protein complex 1 sigma-1B small chain; AltName: Full=Golgi adaptor HA1/AP1 adaptin sigma-1B subunit; AltName: Full=Sigma 1B subunit of AP-1 clathrin; AltName: Full=Sigma-adaptin 1B; AltName: Full…	Mi10G0025600	77.33	20	P:GO:0006605; P:GO:0006896; P:GO:0008542; P:GO:0016182; P:GO:0030100; P:GO:0042147; P:GO:0045444; P:GO:0048268; P:GO:0050885; P:GO:0060612; P:GO:0072583; P:GO:0099638; F:GO:0035615; C:GO:0000139; C:GO:0005829; C:GO:0030121; C:GO:0030122; C:GO:0032588; C:GO:0036020; C:GO:0043195	P:protein targeting; P:Golgi to vacuole transport; P:visual learning; P:synaptic vesicle budding from endosome; P:regulation of endocytosis; P:retrograde transport, endosome to Golgi; P:fat cell differentiation; P:clathrin coat assembly; P:neuromuscular process controlling balance; P:adipose tissue development; P:clathrin-dependent endocytosis; P:endosome to plasma membrane protein transport; F:c…
M.altissima_ref_INDEL	4.25119e-10	TRUE	[BLASTED, MAPPED, ANNOTATED]	139	20	RecName: Full=Abscisate beta-glucosyltransferase; AltName: Full=ABA-glucosyltransferase	Mi10G0027000	57.94	1	F:GO:0016757	F:glycosyltransferase activity	EC:2.4	Glycosyltransferases
M.altissima_ref_INDEL	3.62799e-119	TRUE	[BLASTED, MAPPED, ANNOTATED]	345	6	RecName: Full=Protein IRX15-LIKE	Mi10G0027100	62.2	10	P:GO:0006479; P:GO:0009808; P:GO:0009827; P:GO:0009834; P:GO:0045492; F:GO:0005515; F:GO:0030775; C:GO:0005768; C:GO:0005802; C:GO:0016020	P:protein methylation; P:lignin metabolic process; P:plant-type cell wall modification; P:plant-type secondary cell wall biogenesis; P:xylan biosynthetic process; F:protein binding; F:glucuronoxylan 4-O-methyltransferase activity; C:endosome; C:trans-Golgi network; C:membrane	EC:2.1.1.112	Glucuronoxylan 4-O-methyltransferase
M.altissima_ref_INDEL	5.66795e-165	TRUE	[BLASTED, MAPPED, ANNOTATED]	403	20	RecName: Full=Probable cysteine protease RD21B; Flags: Precursor	Mi10G0027600	69.59	18	P:GO:0009555; P:GO:0009626; P:GO:0010623; P:GO:0048658; P:GO:0050832; P:GO:0051603; P:GO:0090333; F:GO:0004197; F:GO:0005515; C:GO:0000325; C:GO:0005615; C:GO:0005634; C:GO:0005764; C:GO:0005783; C:GO:0005829; C:GO:0005886; C:GO:0009505; C:GO:0010494	P:pollen development; P:plant-type hypersensitive response; P:programmed cell death involved in cell development; P:anther wall tapetum development; P:defense response to fungus; P:proteolysis involved in cellular protein catabolic process; P:regulation of stomatal closure; F:cysteine-type endopeptidase activity; F:protein binding; C:plant-type vacuole; C:extracellular space; C:nucleus; C:lysosom…	EC:3.4.22	Acting on peptide bonds (peptidases)
M.altissima_ref_INDEL	0	TRUE	[BLASTED, MAPPED, ANNOTATED]	1610	5	RecName: Full=RNA polymerase II-associated protein 1	Mi10G0031400	50.29	3	P:GO:0030154; F:GO:0005515; C:GO:0005634	P:cell differentiation; F:protein binding; C:nucleus
M.altissima_ref_INDEL	1.38889e-55	TRUE	[BLASTED, MAPPED, ANNOTATED]	266	6	RecName: Full=F-box protein SKIP23; AltName: Full=SKP1-interacting partner 23	Mi10G0031500	50.91	2	P:GO:0016567; F:GO:0005515	P:protein ubiquitination; F:protein binding
M.altissima_ref_INDEL	9.93963e-143	TRUE	[BLASTED, MAPPED, ANNOTATED]	394	20	RecName: Full=Ankyrin repeat domain-containing protein 54	Mi10G0032200	55.53	89	P:GO:0001568; P:GO:0001708; P:GO:0001709; P:GO:0001751; P:GO:0001890; P:GO:0002684; P:GO:0003007; P:GO:0006357; P:GO:0007166; P:GO:0007267; P:GO:0007293; P:GO:0007297; P:GO:0007346; P:GO:0007368; P:GO:0007386; P:GO:0007411; P:GO:0007476; P:GO:0008284; P:GO:0009644; P:GO:0009792; P:GO:0009798; P:GO:0009894; P:GO:0009953; P:GO:0009967; P:GO:0010001; P:GO:0010605; P:GO:0010721; P:GO:0014016; P:GO:00…	P:blood vessel development; P:cell fate specification; P:cell fate determination; P:compound eye photoreceptor cell differentiation; P:placenta development; P:positive regulation of immune system process; P:heart morphogenesis; P:regulation of transcription by RNA polymerase II; P:cell surface receptor signaling pathway; P:cell-cell signaling; P:germarium-derived egg chamber formation; P:ovarian …
M.altissima_ref_INDEL		TRUE	[NO-BLAST]	303		---NA---	Mi10G0032300
M.altissima_ref_INDEL	1.08488e-127	TRUE	[BLASTED, MAPPED, ANNOTATED]	351	20	RecName: Full=Zeaxanthin epoxidase, chloroplastic; Flags: Precursor	Mi10G0033300	48.12	11	P:GO:0002239; P:GO:0009628; P:GO:0044237; P:GO:0044238; P:GO:0044281; P:GO:0071704; F:GO:0000166; F:GO:0016709; F:GO:0043168; C:GO:0009507; C:GO:0009526	P:response to oomycetes; P:response to abiotic stimulus; P:cellular metabolic process; P:primary metabolic process; P:small molecule metabolic process; P:organic substance metabolic process; F:nucleotide binding; F:oxidoreductase activity, acting on paired donors, with incorporation or reduction of molecular oxygen, NAD(P)H as one donor, and incorporation of one atom of oxygen; F:anion binding; C…	EC:1.14.13	Acting on paired donors, with incorporation or reduction of molecular oxygen. The oxygen incorporated need not be derived from O(2)
M.altissima_ref_INDEL	6.07672e-164	TRUE	[BLASTED, MAPPED, ANNOTATED]	414	20	RecName: Full=FAD-dependent urate hydroxylase; AltName: Full=Flavoprotein urate hydroxylase	Mi10G0033400	46.39	9	P:GO:0002239; P:GO:0044237; P:GO:0044281; P:GO:0071704; F:GO:0000166; F:GO:0016709; F:GO:0043168; C:GO:0005737; C:GO:0043231	P:response to oomycetes; P:cellular metabolic process; P:small molecule metabolic process; P:organic substance metabolic process; F:nucleotide binding; F:oxidoreductase activity, acting on paired donors, with incorporation or reduction of molecular oxygen, NAD(P)H as one donor, and incorporation of one atom of oxygen; F:anion binding; C:cytoplasm; C:intracellular membrane-bounded organelle	EC:1.14.13	Acting on paired donors, with incorporation or reduction of molecular oxygen. The oxygen incorporated need not be derived from O(2)
M.altissima_ref_INDEL	0	TRUE	[BLASTED, MAPPED, ANNOTATED]	1506	14	RecName: Full=E3 ubiquitin-protein ligase TRIP12; AltName: Full=HECT-type E3 ubiquitin transferase TRIP12; AltName: Full=Thyroid receptor-interacting protein 12; Short=TR-interacting protein 12; Short=TRIP-12	Mi10G0035600	53.27	17	P:GO:0000209; P:GO:0006511; P:GO:0007507; P:GO:0008593; P:GO:0009968; P:GO:0010091; P:GO:0032268; P:GO:0042023; P:GO:0048522; P:GO:0050793; P:GO:0051239; P:GO:0060706; P:GO:0080134; F:GO:0004842; F:GO:0005515; C:GO:0005634; C:GO:0005886	P:protein polyubiquitination; P:ubiquitin-dependent protein catabolic process; P:heart development; P:regulation of Notch signaling pathway; P:negative regulation of signal transduction; P:trichome branching; P:regulation of cellular protein metabolic process; P:DNA endoreduplication; P:positive regulation of cellular process; P:regulation of developmental process; P:regulation of multicellular o…	EC:2	Transferases
M.altissima_ref_INDEL	0	TRUE	[BLASTED, MAPPED, ANNOTATED]	539	20	RecName: Full=Extended synaptotagmin-1; Short=E-Syt1; AltName: Full=Membrane-bound C2 domain-containing protein	Mi10G0035700	52.86	15	P:GO:0006355; P:GO:0006869; P:GO:0006897; P:GO:0006950; P:GO:0009306; P:GO:0009628; F:GO:0005515; F:GO:0005543; F:GO:0046872; C:GO:0000139; C:GO:0005634; C:GO:0005789; C:GO:0005886; C:GO:0010008; C:GO:0016021	P:regulation of transcription, DNA-templated; P:lipid transport; P:endocytosis; P:response to stress; P:protein secretion; P:response to abiotic stimulus; F:protein binding; F:phospholipid binding; F:metal ion binding; C:Golgi membrane; C:nucleus; C:endoplasmic reticulum membrane; C:plasma membrane; C:endosome membrane; C:integral component of membrane
M.altissima_ref_INDEL	1.61225e-70	TRUE	[BLASTED, MAPPED, ANNOTATED]	181	20	RecName: Full=Proteasome subunit alpha type-7; AltName: Full=20S proteasome alpha subunit D; AltName: Full=20S proteasome subunit alpha-4	Mi10G0036000	82.95	17	P:GO:0007283; P:GO:0010499; P:GO:0030154; P:GO:0043161; P:GO:0060631; F:GO:0004298; F:GO:0042802; C:GO:0005654; C:GO:0005739; C:GO:0005773; C:GO:0005819; C:GO:0019773; C:GO:0022626; C:GO:0034515; C:GO:0042175; C:GO:0098794; C:GO:1990111	P:spermatogenesis; P:proteasomal ubiquitin-independent protein catabolic process; P:cell differentiation; P:proteasome-mediated ubiquitin-dependent protein catabolic process; P:regulation of meiosis I; F:threonine-type endopeptidase activity; F:identical protein binding; C:nucleoplasm; C:mitochondrion; C:vacuole; C:spindle; C:proteasome core complex, alpha-subunit complex; C:cytosolic ribosome; C…	EC:3.4.25	Acting on peptide bonds (peptidases)
M.altissima_ref_INDEL	5.13322e-109	TRUE	[BLASTED, MAPPED, ANNOTATED]	340	20	RecName: Full=Thaumatin-like protein; Flags: Precursor	Mi10G0037100	63.85	20	P:GO:0009615; P:GO:0009617; P:GO:0009627; P:GO:0009651; P:GO:0009723; P:GO:0009737; P:GO:0009751; P:GO:0010224; P:GO:0031540; P:GO:0046686; P:GO:0050832; P:GO:0051841; P:GO:1904550; F:GO:0003729; F:GO:0004674; F:GO:0016787; C:GO:0005618; C:GO:0005773; C:GO:0009506; C:GO:0048046	P:response to virus; P:response to bacterium; P:systemic acquired resistance; P:response to salt stress; P:response to ethylene; P:response to abscisic acid; P:response to salicylic acid; P:response to UV-B; P:regulation of anthocyanin biosynthetic process; P:response to cadmium ion; P:defense response to fungus; P:positive regulation by host of cytolysis of symbiont cells; P:response to arachido…	EC:2.7.1; EC:3	Transferring phosphorus-containing groups; Hydrolases
M.altissima_ref_INDEL		TRUE	[NO-BLAST]	246		---NA---	Mi10G0038500
M.altissima_ref_INDEL	1.28282e-31	TRUE	[BLASTED, MAPPED, ANNOTATED]	116	11	RecName: Full=Protein RADIALIS-like 6; Short=AtRL6; Short=Protein RAD-like 6; AltName: Full=Protein RADIALIS-LIKE SANT/MYB 3; Short=Protein RSM3	Mi10G0039300	74.69	20	P:GO:0009414; P:GO:0009630; P:GO:0009739; P:GO:0009744; P:GO:0009751; P:GO:0009787; P:GO:0009793; P:GO:0009908; P:GO:0010114; P:GO:0010116; P:GO:0045893; P:GO:0048262; P:GO:1901001; P:GO:1901371; P:GO:1905615; F:GO:0000976; F:GO:0003700; F:GO:0042803; C:GO:0005634; C:GO:0005737	P:response to water deprivation; P:gravitropism; P:response to gibberellin; P:response to sucrose; P:response to salicylic acid; P:regulation of abscisic acid-activated signaling pathway; P:embryo development ending in seed dormancy; P:flower development; P:response to red light; P:positive regulation of abscisic acid biosynthetic process; P:positive regulation of transcription, DNA-templated; P:…
M.altissima_ref_INDEL	1.19734e-10	TRUE	[BLASTED, MAPPED, ANNOTATED]	302	11	RecName: Full=Epoxide hydrolase 4; AltName: Full=Abhydrolase domain-containing protein 7; AltName: Full=Epoxide hydrolase-related protein	Mi10G0039400	47.32	5	P:GO:0044237; P:GO:0071704; F:GO:0016787; C:GO:0016020; C:GO:0043231	P:cellular metabolic process; P:organic substance metabolic process; F:hydrolase activity; C:membrane; C:intracellular membrane-bounded organelle	EC:3	Hydrolases
M.altissima_ref_INDEL		TRUE	[NO-BLAST]	127		---NA---	Mi10G0039700
M.altissima_ref_INDEL	1.76804e-51	TRUE	[BLASTED, MAPPED, ANNOTATED]	157	20	RecName: Full=4-hydroxy-3-methylbut-2-enyl diphosphate reductase; Short=HMBPP reductase	Mi10G0042500	79.88	8	P:GO:0016114; P:GO:0019288; P:GO:0050992; F:GO:0046429; F:GO:0046872; F:GO:0051539; F:GO:0051745; C:GO:0009570	P:terpenoid biosynthetic process; P:isopentenyl diphosphate biosynthetic process, methylerythritol 4-phosphate pathway; P:dimethylallyl diphosphate biosynthetic process; F:4-hydroxy-3-methylbut-2-en-1-yl diphosphate synthase activity; F:metal ion binding; F:4 iron, 4 sulfur cluster binding; F:4-hydroxy-3-methylbut-2-en-1-yl diphosphate reductase activity; C:chloroplast stroma	EC:1.17.1; EC:1.17.7.1; EC:1.17.7.4	Acting on CH or CH(2) groups; (E)-4-hydroxy-3-methylbut-2-enyl-diphosphate synthase (ferredoxin); 4-hydroxy-3-methylbut-2-enyl diphosphate reductase
M.altissima_ref_INDEL	0	TRUE	[BLASTED, MAPPED, ANNOTATED]	595	20	RecName: Full=E3 ubiquitin-protein ligase arih1; AltName: Full=Protein ariadne-1 homolog; Short=ARI-1; AltName: Full=RING-type E3 ubiquitin transferase arih1	Mi10G0042600	53.82	10	P:GO:0000209; P:GO:0007275; P:GO:0030154; P:GO:0032436; F:GO:0031624; F:GO:0046872; F:GO:0061630; C:GO:0005654; C:GO:0005737; C:GO:0031461	P:protein polyubiquitination; P:multicellular organism development; P:cell differentiation; P:positive regulation of proteasomal ubiquitin-dependent protein catabolic process; F:ubiquitin conjugating enzyme binding; F:metal ion binding; F:ubiquitin protein ligase activity; C:nucleoplasm; C:cytoplasm; C:cullin-RING ubiquitin ligase complex	EC:2	Transferases
M.altissima_ref_INDEL	4.78099e-21	TRUE	[BLASTED, MAPPED, ANNOTATED]	300	20	RecName: Full=Putative B3 domain-containing protein Os03g0621600	Mi10G0043900	49.05	7	P:GO:0009909; P:GO:0010048; P:GO:0034613; F:GO:0000976; F:GO:0005515; C:GO:0005654; C:GO:0005886	P:regulation of flower development; P:vernalization response; P:cellular protein localization; F:transcription cis-regulatory region binding; F:protein binding; C:nucleoplasm; C:plasma membrane
M.altissima_ref_INDEL	7.27373e-112	TRUE	[BLASTED, MAPPED, ANNOTATED]	312	20	RecName: Full=Serine/threonine-protein kinase SRK2E; AltName: Full=Protein OPEN STOMATA 1; AltName: Full=SNF1-related kinase 2.6; Short=SnRK2.6; AltName: Full=Serine/threonine-protein kinase OST1	Mi10G0045000	69.5	28	P:GO:0005985; P:GO:0006636; P:GO:0009414; P:GO:0009651; P:GO:0009739; P:GO:0009789; P:GO:0010029; P:GO:0010359; P:GO:0019432; P:GO:0035556; P:GO:0042742; P:GO:0046777; P:GO:0048366; P:GO:0048527; P:GO:0071244; P:GO:0071485; P:GO:0080167; P:GO:0090333; P:GO:1902456; P:GO:2000377; F:GO:0000166; F:GO:0003729; F:GO:0009931; F:GO:0019903; F:GO:0042802; F:GO:0070300; C:GO:0005634; C:GO:0005829	P:sucrose metabolic process; P:unsaturated fatty acid biosynthetic process; P:response to water deprivation; P:response to salt stress; P:response to gibberellin; P:positive regulation of abscisic acid-activated signaling pathway; P:regulation of seed germination; P:regulation of anion channel activity; P:triglyceride biosynthetic process; P:intracellular signal transduction; P:defense response t…	EC:2.7.1	Transferring phosphorus-containing groups
M.altissima_ref_INDEL	0	TRUE	[BLASTED, MAPPED, ANNOTATED]	384	20	RecName: Full=Peptidyl-prolyl cis-trans isomerase D; Short=PPIase D; AltName: Full=Rotamase D	Mi10G0045700	61.94	28	P:GO:0000122; P:GO:0000413; P:GO:0006979; P:GO:0010050; P:GO:0010582; P:GO:0019076; P:GO:0034389; P:GO:0042026; P:GO:0043065; P:GO:0043066; P:GO:0045070; P:GO:0050714; P:GO:0051881; P:GO:0061077; P:GO:0065003; P:GO:0071492; F:GO:0003755; F:GO:0005528; F:GO:0016018; F:GO:0019899; F:GO:0030331; F:GO:0030544; F:GO:0043022; F:GO:0051879; C:GO:0005654; C:GO:0005730; C:GO:0005739; C:GO:0005829	P:negative regulation of transcription by RNA polymerase II; P:protein peptidyl-prolyl isomerization; P:response to oxidative stress; P:vegetative phase change; P:floral meristem determinacy; P:viral release from host cell; P:lipid droplet organization; P:protein refolding; P:positive regulation of apoptotic process; P:negative regulation of apoptotic process; P:positive regulation of viral genom…	EC:5.2.1.8	Peptidylprolyl isomerase
M.altissima_ref_INDEL	1.07854e-33	TRUE	[BLASTED, MAPPED, ANNOTATED]	201	20	RecName: Full=SEC14 cytosolic factor; AltName: Full=Phosphatidylinositol/phosphatidylcholine transfer protein; Short=PI/PC TP	Mi10G0050400	72.86	14	P:GO:0006656; P:GO:0009908; P:GO:0015031; P:GO:0031322; P:GO:0048193; P:GO:0048768; F:GO:0008525; F:GO:0008526; C:GO:0000139; C:GO:0005628; C:GO:0005634; C:GO:0005886; C:GO:0032153; C:GO:0035619	P:phosphatidylcholine biosynthetic process; P:flower development; P:protein transport; P:ascospore-type prospore-specific spindle pole body remodeling; P:Golgi vesicle transport; P:root hair cell tip growth; F:phosphatidylcholine transporter activity; F:phosphatidylinositol transfer activity; C:Golgi membrane; C:prospore membrane; C:nucleus; C:plasma membrane; C:cell division site; C:root hair tip	EC:7	Translocases
M.altissima_ref_INDEL	4.72329e-142	TRUE	[BLASTED, MAPPED, ANNOTATED]	614	20	RecName: Full=Homeobox protein Meis2; AltName: Full=Meis1-related protein 1	Mi10G0051400	66.85	53	P:GO:0000122; P:GO:0001742; P:GO:0007380; P:GO:0007422; P:GO:0007476; P:GO:0007480; P:GO:0008542; P:GO:0009610; P:GO:0009737; P:GO:0009952; P:GO:0009954; P:GO:0009965; P:GO:0010051; P:GO:0010076; P:GO:0010077; P:GO:0010089; P:GO:0010154; P:GO:0010197; P:GO:0010201; P:GO:0010223; P:GO:0010228; P:GO:0010229; P:GO:0030902; P:GO:0034504; P:GO:0042659; P:GO:0043410; P:GO:0045638; P:GO:0045664; P:GO:00…	P:negative regulation of transcription by RNA polymerase II; P:oenocyte differentiation; P:specification of segmental identity, head; P:peripheral nervous system development; P:imaginal disc-derived wing morphogenesis; P:imaginal disc-derived leg morphogenesis; P:visual learning; P:response to symbiotic fungus; P:response to abscisic acid; P:anterior/posterior pattern specification; P:proximal/di…
M.altissima_ref_INDEL	7.05932e-09	TRUE	[BLASTED, MAPPED]	517	4	RecName: Full=RNA-binding protein 28; AltName: Full=RNA-binding motif protein 28	Mi10G0051600	46.49	10	P:GO:0006397; P:GO:0008150; P:GO:0008380; F:GO:0003676; F:GO:0003723; C:GO:0005634; C:GO:0005654; C:GO:0005681; C:GO:0005694; C:GO:0005730	P:mRNA processing; P:biological_process; P:RNA splicing; F:nucleic acid binding; F:RNA binding; C:nucleus; C:nucleoplasm; C:spliceosomal complex; C:chromosome; C:nucleolus
M.altissima_ref_INDEL	0	TRUE	[BLASTED, MAPPED, ANNOTATED]	700	20	RecName: Full=Beta-galactosidase 4; Short=Lactase 4; Flags: Precursor	Mi10G0051700	70	6	P:GO:0008152; F:GO:0004565; C:GO:0005774; C:GO:0009505; C:GO:0009506; C:GO:0048046	P:metabolic process; F:beta-galactosidase activity; C:vacuolar membrane; C:plant-type cell wall; C:plasmodesma; C:apoplast	EC:3.2.1.23	Beta-galactosidase
M.altissima_ref_INDEL	0	TRUE	[BLASTED, MAPPED, ANNOTATED]	844	20	RecName: Full=DNA replication licensing factor MCM4; AltName: Full=CDC21 homolog; AltName: Full=P1-CDC21	Mi10G0052200	62.98	34	P:GO:0000727; P:GO:0006267; P:GO:0006268; P:GO:0006271; P:GO:0006279; P:GO:0007052; P:GO:0007399; P:GO:0008406; P:GO:0009555; P:GO:0030174; P:GO:0034214; P:GO:0040011; P:GO:0048478; P:GO:1902975; P:GO:1905775; F:GO:0003682; F:GO:0003688; F:GO:0003697; F:GO:0003727; F:GO:0005524; F:GO:0009378; F:GO:0016887; F:GO:0033679; F:GO:0042802; F:GO:0046872; F:GO:1990518; C:GO:0000347; C:GO:0005656; C:GO:00…	P:double-strand break repair via break-induced replication; P:pre-replicative complex assembly involved in nuclear cell cycle DNA replication; P:DNA unwinding involved in DNA replication; P:DNA strand elongation involved in DNA replication; P:premeiotic DNA replication; P:mitotic spindle organization; P:nervous system development; P:gonad development; P:pollen development; P:regulation of DNA-dep…	EC:3.6.1; EC:3.6.4.12	Acting on acid anhydrides; DNA helicase
M.altissima_ref_INDEL	4.50213e-32	TRUE	[BLASTED, MAPPED, ANNOTATED]	342	5	RecName: Full=WD repeat-containing protein 46; AltName: Full=WD repeat-containing protein BING4	Mi10G0053700	40.03	1	P:GO:0006364	P:rRNA processing
M.altissima_ref_INDEL	8.34928e-07	TRUE	[BLASTED, MAPPED]	179	1	RecName: Full=Cyclin-dependent protein kinase inhibitor SMR3; AltName: Full=Protein SIAMESE-RELATED 3	Mi10G0053900	52.22	7	P:GO:0007049; P:GO:0032875; P:GO:0043086; P:GO:0045839; F:GO:0004860; F:GO:0005515; C:GO:0005634	P:cell cycle; P:regulation of DNA endoreduplication; P:negative regulation of catalytic activity; P:negative regulation of mitotic nuclear division; F:protein kinase inhibitor activity; F:protein binding; C:nucleus
M.altissima_ref_INDEL		TRUE	[NO-BLAST]	124		---NA---	Mi10G0055400
M.altissima_ref_INDEL	2.39059e-06	TRUE	[BLASTED, MAPPED]	274	3	RecName: Full=BLOC-1-related complex subunit 8 homolog	Mi10G0056000	60.86	4	C:GO:0005764; C:GO:0005765; C:GO:0016020; C:GO:0099078	C:lysosome; C:lysosomal membrane; C:membrane; C:BORC complex
M.altissima_ref_INDEL	2.14986e-93	TRUE	[BLASTED, MAPPED, ANNOTATED]	1007	20	RecName: Full=Zinc finger protein 143; AltName: Full=Selenocysteine tRNA gene transcription-activating factor	Mi10G0057400	51.7	15	P:GO:0006338; P:GO:0009612; P:GO:0009741; P:GO:0009826; P:GO:0009873; P:GO:0010182; P:GO:0033169; P:GO:0035067; P:GO:0045814; P:GO:0048366; P:GO:0048577; P:GO:0048579; F:GO:0005515; F:GO:0034647; C:GO:0005634	P:chromatin remodeling; P:response to mechanical stimulus; P:response to brassinosteroid; P:unidimensional cell growth; P:ethylene-activated signaling pathway; P:sugar mediated signaling pathway; P:histone H3-K9 demethylation; P:negative regulation of histone acetylation; P:negative regulation of gene expression, epigenetic; P:leaf development; P:negative regulation of short-day photoperiodism, f…	EC:1.14.11.67	[Histone H3]-trimethyl-L-lysine(4) demethylase
M.altissima_ref_INDEL	9.15994e-68	TRUE	[BLASTED, MAPPED, ANNOTATED]	204	20	RecName: Full=Ubiquitin-conjugating enzyme E2 C; AltName: Full=(E3-independent) E2 ubiquitin-conjugating enzyme C; AltName: Full=E2 ubiquitin-conjugating enzyme C; AltName: Full=Ubiquitin carrier protein C; AltName: Full=Ubiquitin-protein ligase C	Mi10G0059900	68.74	63	P:GO:0001666; P:GO:0001835; P:GO:0006301; P:GO:0006513; P:GO:0006979; P:GO:0007288; P:GO:0007412; P:GO:0007625; P:GO:0007629; P:GO:0007630; P:GO:0008284; P:GO:0008594; P:GO:0009411; P:GO:0010228; P:GO:0010845; P:GO:0010942; P:GO:0010994; P:GO:0031145; P:GO:0031536; P:GO:0032869; P:GO:0033128; P:GO:0033522; P:GO:0033523; P:GO:0043066; P:GO:0043951; P:GO:0045141; P:GO:0045842; P:GO:0045977; P:GO:00…	P:response to hypoxia; P:blastocyst hatching; P:postreplication repair; P:protein monoubiquitination; P:response to oxidative stress; P:sperm axoneme assembly; P:axon target recognition; P:grooming behavior; P:flight behavior; P:jump response; P:positive regulation of cell population proliferation; P:photoreceptor cell morphogenesis; P:response to UV; P:vegetative to reproductive phase transition…	EC:2.3.2.23	E2 ubiquitin-conjugating enzyme
M.altissima_ref_INDEL	2.86477e-48	TRUE	[BLASTED, MAPPED, ANNOTATED]	215	20	RecName: Full=RNA-binding protein 24; AltName: Full=RNA-binding motif protein 24	Mi10G0062700	74.96	36	P:GO:0000381; P:GO:0001756; P:GO:0001947; P:GO:0003197; P:GO:0003228; P:GO:0006977; P:GO:0006978; P:GO:0008285; P:GO:0009409; P:GO:0009737; P:GO:0010029; P:GO:0010228; P:GO:0045663; P:GO:0048702; P:GO:0048864; P:GO:0060298; P:GO:0061158; P:GO:1900864; P:GO:1901000; P:GO:1902811; P:GO:1905870; P:GO:2000070; P:GO:2000738; P:GO:2000766; F:GO:0003690; F:GO:0003697; F:GO:0008266; F:GO:0035925; F:GO:00…	P:regulation of alternative mRNA splicing, via spliceosome; P:somitogenesis; P:heart looping; P:endocardial cushion development; P:atrial cardiac muscle tissue development; P:DNA damage response, signal transduction by p53 class mediator resulting in cell cycle arrest; P:DNA damage response, signal transduction by p53 class mediator resulting in transcription of p21 class mediator; P:negative reg…
M.altissima_ref_INDEL	5.03417e-43	TRUE	[BLASTED, MAPPED, ANNOTATED]	398	4	RecName: Full=Uncharacterized CDP-alcohol phosphatidyltransferase class-I family protein C22A12.08c	Mi10G0063500	49.37	2	P:GO:0046474; F:GO:0030572	P:glycerophospholipid biosynthetic process; F:phosphatidyltransferase activity	EC:2.7.8	Transferring phosphorus-containing groups
M.altissima_ref_INDEL	5.78843e-68	TRUE	[BLASTED, MAPPED, ANNOTATED]	342	3	RecName: Full=Probable membrane-associated kinase regulator 4	Mi10G0065200	57.88	1	C:GO:0009506	C:plasmodesma
M.altissima_ref_INDEL	4.6678e-57	TRUE	[BLASTED, MAPPED, ANNOTATED]	331	20	RecName: Full=Probable pectate lyase 4; Flags: Precursor	Mi10G0065500	51.87	3	P:GO:0051707; P:GO:0071555; C:GO:0016020	P:response to other organism; P:cell wall organization; C:membrane
M.altissima_ref_INDEL	2.10704e-53	TRUE	[BLASTED, MAPPED, ANNOTATED]	350	10	RecName: Full=Monoacylglycerol lipase; Short=MGL	Mi10G0065700	46.51	16	P:GO:0006631; P:GO:0010043; P:GO:0010646; P:GO:0023051; P:GO:0042542; P:GO:0046464; P:GO:0046686; P:GO:0048583; P:GO:0065008; F:GO:0003846; F:GO:0004622; F:GO:0090430; C:GO:0005783; C:GO:0005794; C:GO:0005886; C:GO:0009506	P:fatty acid metabolic process; P:response to zinc ion; P:regulation of cell communication; P:regulation of signaling; P:response to hydrogen peroxide; P:acylglycerol catabolic process; P:response to cadmium ion; P:regulation of response to stimulus; P:regulation of biological quality; F:2-acylglycerol O-acyltransferase activity; F:lysophospholipase activity; F:caffeoyl-CoA: alcohol caffeoyl tran…	EC:3.1.1.5; EC:2.3.1.22; EC:3.1.1.1	Lysophospholipase; 2-acylglycerol O-acyltransferase; Carboxylesterase
M.altissima_ref_INDEL		TRUE	[NO-BLAST]	234		---NA---	Mi10G0067400
M.altissima_ref_INDEL	0	TRUE	[BLASTED, MAPPED, ANNOTATED]	497	9	RecName: Full=Proline transporter 1; Short=AtPROT1	Mi10G0069200	67.4	5	P:GO:0015824; P:GO:0035524; F:GO:0015193; C:GO:0005886; C:GO:0016021	P:proline transport; P:proline transmembrane transport; F:L-proline transmembrane transporter activity; C:plasma membrane; C:integral component of membrane	EC:7	Translocases
M.altissima_ref_INDEL		TRUE	[NO-BLAST]	119		---NA---	Mi10G0070200
M.altissima_ref_INDEL	3.39264e-38	TRUE	[BLASTED, MAPPED, ANNOTATED]	548	20	RecName: Full=Probable E3 ubiquitin-protein ligase HERC4; AltName: Full=HECT domain and RCC1-like domain-containing protein 4; AltName: Full=HECT-type E3 ubiquitin transferase HERC4	Mi10G0071600	48.73	22	P:GO:0006464; P:GO:0006950; P:GO:0009411; P:GO:0009605; P:GO:0044782; P:GO:0046907; P:GO:0048583; P:GO:0048592; P:GO:0048666; P:GO:0050794; P:GO:0050877; P:GO:0051716; F:GO:0004842; F:GO:0042802; C:GO:0005634; C:GO:0005694; C:GO:0005815; C:GO:0012505; C:GO:0016020; C:GO:0031410; C:GO:0031514; C:GO:0032391	P:cellular protein modification process; P:response to stress; P:response to UV; P:response to external stimulus; P:cilium organization; P:intracellular transport; P:regulation of response to stimulus; P:eye morphogenesis; P:neuron development; P:regulation of cellular process; P:nervous system process; P:cellular response to stimulus; F:ubiquitin-protein transferase activity; F:identical protein…	EC:2	Transferases
M.altissima_ref_INDEL	6.98513e-116	TRUE	[BLASTED, MAPPED, ANNOTATED]	229	20	RecName: Full=Phosphoribosylformylglycinamidine synthase; Short=FGAM synthase; Short=FGAMS; AltName: Full=Formylglycinamide ribonucleotide amidotransferase; Short=FGAR amidotransferase; Short=FGAR-AT	Mi10G0072400	53.93	9	P:GO:0006164; P:GO:0009113; P:GO:0009168; P:GO:0055046; P:GO:0097065; F:GO:0004642; F:GO:0005524; C:GO:0005739; C:GO:0009570	P:purine nucleotide biosynthetic process; P:purine nucleobase biosynthetic process; P:purine ribonucleoside monophosphate biosynthetic process; P:microgametogenesis; P:anterior head development; F:phosphoribosylformylglycinamidine synthase activity; F:ATP binding; C:mitochondrion; C:chloroplast stroma	EC:6.3.5.3	Phosphoribosylformylglycinamidine synthase
M.altissima_ref_INDEL	0	TRUE	[BLASTED, MAPPED, ANNOTATED]	552	20	RecName: Full=Phosphoribosylformylglycinamidine synthase; Short=FGAM synthase; Short=FGAMS; AltName: Full=Formylglycinamide ribonucleotide amidotransferase; Short=FGAR amidotransferase; Short=FGAR-AT	Mi10G0072500	57.66	11	P:GO:0006189; P:GO:0006541; P:GO:0009113; P:GO:0055046; P:GO:0097065; F:GO:0004642; F:GO:0005524; F:GO:0046872; C:GO:0005739; C:GO:0005829; C:GO:0009570	P:'de novo' IMP biosynthetic process; P:glutamine metabolic process; P:purine nucleobase biosynthetic process; P:microgametogenesis; P:anterior head development; F:phosphoribosylformylglycinamidine synthase activity; F:ATP binding; F:metal ion binding; C:mitochondrion; C:cytosol; C:chloroplast stroma	EC:6.3.5.3	Phosphoribosylformylglycinamidine synthase
M.altissima_ref_INDEL	2.13261e-72	TRUE	[BLASTED, MAPPED, ANNOTATED]	333	20	RecName: Full=Gamma-glutamyl phosphate reductase; Short=GPR; AltName: Full=Glutamate-5-semialdehyde dehydrogenase; AltName: Full=Glutamyl-gamma-semialdehyde dehydrogenase; Short=GSA dehydrogenase	Mi10G0072700	63.24	18	P:GO:0006536; P:GO:0006561; P:GO:0006592; P:GO:0006979; P:GO:0009414; P:GO:0009555; P:GO:0009793; P:GO:0019240; P:GO:0042538; P:GO:0048364; F:GO:0000166; F:GO:0004349; F:GO:0004350; F:GO:0042802; C:GO:0005743; C:GO:0005829; C:GO:0009506; C:GO:0009507	P:glutamate metabolic process; P:proline biosynthetic process; P:ornithine biosynthetic process; P:response to oxidative stress; P:response to water deprivation; P:pollen development; P:embryo development ending in seed dormancy; P:citrulline biosynthetic process; P:hyperosmotic salinity response; P:root development; F:nucleotide binding; F:glutamate 5-kinase activity; F:glutamate-5-semialdehyde …	EC:1.2.1.41; EC:2.7.2.11	Glutamate-5-semialdehyde dehydrogenase; Glutamate 5-kinase
M.altissima_ref_INDEL		TRUE	[NO-BLAST]	216		---NA---	Mi10G0073400
M.altissima_ref_INDEL	3.75991e-38	TRUE	[BLASTED, MAPPED, ANNOTATED]	353	20	RecName: Full=Eukaryotic translation initiation factor 3 subunit G; Short=eIF3g; AltName: Full=Eukaryotic translation initiation factor 3 RNA-binding subunit; Short=eIF-3 RNA-binding subunit; AltName: Full=Translation initiation factor eIF3 p33 subunit homolog; Short=eIF3 p33 homolog	Mi10G0073900	59.49	17	P:GO:0000278; P:GO:0000381; P:GO:0000395; P:GO:0006979; P:GO:0033197; P:GO:0048025; P:GO:2000112; F:GO:0003729; F:GO:0005080; F:GO:0036002; F:GO:0042802; C:GO:0005681; C:GO:0005730; C:GO:0005829; C:GO:0005886; C:GO:0016607; C:GO:0035061	P:mitotic cell cycle; P:regulation of alternative mRNA splicing, via spliceosome; P:mRNA 5'-splice site recognition; P:response to oxidative stress; P:response to vitamin E; P:negative regulation of mRNA splicing, via spliceosome; P:regulation of cellular macromolecule biosynthetic process; F:mRNA binding; F:protein kinase C binding; F:pre-mRNA binding; F:identical protein binding; C:spliceosomal…
M.altissima_ref_INDEL		TRUE	[NO-BLAST]	125		---NA---	Mi10G0075100
M.altissima_ref_INDEL		TRUE	[NO-BLAST]	177		---NA---	Mi10G0075200
M.altissima_ref_INDEL		TRUE	[NO-BLAST]	1717		---NA---	Mi10G0076600
M.altissima_ref_INDEL	1.23624e-127	TRUE	[BLASTED, MAPPED, ANNOTATED]	247	20	RecName: Full=Ras-related protein Rab-8A; Flags: Precursor	Mi10G0077200	72.93	57	P:GO:0006904; P:GO:0007409; P:GO:0009873; P:GO:0010506; P:GO:0016339; P:GO:0017157; P:GO:0019882; P:GO:0031157; P:GO:0031346; P:GO:0032869; P:GO:0033298; P:GO:0042593; P:GO:0045046; P:GO:0046326; P:GO:0048169; P:GO:0048210; P:GO:0050708; P:GO:0051461; P:GO:0051600; P:GO:0060271; P:GO:0098887; P:GO:0099003; P:GO:0140025; P:GO:0150115; F:GO:0003924; F:GO:0005102; F:GO:0005525; F:GO:0019003; F:GO:00…	P:vesicle docking involved in exocytosis; P:axonogenesis; P:ethylene-activated signaling pathway; P:regulation of autophagy; P:calcium-dependent cell-cell adhesion via plasma membrane cell adhesion molecules; P:regulation of exocytosis; P:antigen processing and presentation; P:regulation of aggregate size involved in sorocarp development; P:positive regulation of cell projection organization; P:c…	EC:3.6.1	Acting on acid anhydrides
M.altissima_ref_INDEL		TRUE	[NO-BLAST]	135		---NA---	Mi10G0078300
M.altissima_ref_INDEL	1.68269e-67	TRUE	[BLASTED, MAPPED, ANNOTATED]	248	6	RecName: Full=Clathrin light chain 2	Mi10G0079900	72.11	10	P:GO:0048268; P:GO:0072583; F:GO:0032050; F:GO:0042802; C:GO:0005794; C:GO:0005829; C:GO:0005905; C:GO:0009504; C:GO:0009941; C:GO:0030125	P:clathrin coat assembly; P:clathrin-dependent endocytosis; F:clathrin heavy chain binding; F:identical protein binding; C:Golgi apparatus; C:cytosol; C:clathrin-coated pit; C:cell plate; C:chloroplast envelope; C:clathrin vesicle coat
M.altissima_ref_INDEL		TRUE	[NO-BLAST]	94		---NA---	Mi10G0081300
M.altissima_ref_INDEL		TRUE	[NO-BLAST]	165		---NA---	Mi10G0081500
M.altissima_ref_INDEL	2.80083e-135	TRUE	[BLASTED, MAPPED, ANNOTATED]	427	20	RecName: Full=Probable protein phosphatase 2C 30; Short=AtPP2C30; AltName: Full=AthPP2C5	Mi10G0082600	60.11	12	P:GO:0009611; P:GO:0009738; P:GO:0009846; P:GO:0010440; P:GO:0016311; P:GO:0050832; F:GO:0004722; F:GO:0005515; C:GO:0005634; C:GO:0005739; C:GO:0005886; C:GO:0009536	P:response to wounding; P:abscisic acid-activated signaling pathway; P:pollen germination; P:stomatal lineage progression; P:dephosphorylation; P:defense response to fungus; F:protein serine/threonine phosphatase activity; F:protein binding; C:nucleus; C:mitochondrion; C:plasma membrane; C:plastid	EC:3.1.3.16	Protein-serine/threonine phosphatase
M.altissima_ref_INDEL	0	TRUE	[BLASTED, MAPPED, ANNOTATED]	1706	16	RecName: Full=Clathrin heavy chain 1	Mi10G0082700	75.89	76	P:GO:0000281; P:GO:0000915; P:GO:0006886; P:GO:0006895; P:GO:0006907; P:GO:0006970; P:GO:0007030; P:GO:0007033; P:GO:0007041; P:GO:0007291; P:GO:0008103; P:GO:0008340; P:GO:0009792; P:GO:0010118; P:GO:0010508; P:GO:0016079; P:GO:0030198; P:GO:0030435; P:GO:0031152; P:GO:0031623; P:GO:0033227; P:GO:0033363; P:GO:0033572; P:GO:0035002; P:GO:0035159; P:GO:0040008; P:GO:0042147; P:GO:0045176; P:GO:00…	P:mitotic cytokinesis; P:actomyosin contractile ring assembly; P:intracellular protein transport; P:Golgi to endosome transport; P:pinocytosis; P:response to osmotic stress; P:Golgi organization; P:vacuole organization; P:lysosomal transport; P:sperm individualization; P:oocyte microtubule cytoskeleton polarization; P:determination of adult lifespan; P:embryo development ending in birth or egg ha…
M.altissima_ref_INDEL	3.60053e-131	TRUE	[BLASTED, MAPPED]	595	1	RecName: Full=Peptide-N4-(N-acetyl-beta-glucosaminyl)asparagine amidase A; Short=PNGase A; AltName: Full=Glycopeptide N-glycosidase; AltName: Full=N-glycanase; Contains: RecName: Full=Peptide-N4-(N-acetyl-beta-glucosaminyl)asparagine amidase A light chain; AltName: Full=PNGase A small chain; AltName: Full=PNGase A subunit B; Contains: RecName: Full=Peptide-N4-(N-acetyl-beta-glucosaminyl)asparagin…	Mi10G0084700	60.33	2	F:GO:0000224; F:GO:0016787	F:peptide-N4-(N-acetyl-beta-glucosaminyl)asparagine amidase activity; F:hydrolase activity
M.altissima_ref_INDEL		TRUE	[NO-BLAST]	162		---NA---	Mi10G0084800
M.altissima_ref_INDEL	0.000100416	TRUE	[BLASTED, MAPPED]	104	2	RecName: Full=Protein trichome birefringence-like 33	Mi10G0085700	65.91	9	P:GO:0009834; P:GO:1990937; F:GO:0016413; F:GO:1990538; C:GO:0000138; C:GO:0000139; C:GO:0005794; C:GO:0016020; C:GO:0016021	P:plant-type secondary cell wall biogenesis; P:xylan acetylation; F:O-acetyltransferase activity; F:xylan O-acetyltransferase activity; C:Golgi trans cisterna; C:Golgi membrane; C:Golgi apparatus; C:membrane; C:integral component of membrane
M.altissima_ref_INDEL	5.531e-12	TRUE	[BLASTED, MAPPED]	314	1	RecName: Full=Biotin carboxyl carrier protein of acetyl-CoA carboxylase; Short=BCCP	Mi10G0086400	49.72	5	P:GO:0006629; P:GO:0006631; P:GO:0006633; F:GO:0003989; C:GO:0009317	P:lipid metabolic process; P:fatty acid metabolic process; P:fatty acid biosynthetic process; F:acetyl-CoA carboxylase activity; C:acetyl-CoA carboxylase complex
M.altissima_ref_INDEL		TRUE	[NO-BLAST]	178		---NA---	Mi10G0087000
M.altissima_ref_INDEL		TRUE	[NO-BLAST]	381		---NA---	Mi10G0088400
M.altissima_ref_INDEL	1.00197e-45	TRUE	[BLASTED, MAPPED, ANNOTATED]	359	4	RecName: Full=Mini-chromosome maintenance complex-binding protein; Short=MCM-BP; Short=MCM-binding protein	Mi10G0088600	43.22	4	P:GO:0006260; P:GO:0007049; F:GO:0005488; C:GO:0043231	P:DNA replication; P:cell cycle; F:binding; C:intracellular membrane-bounded organelle
M.altissima_ref_INDEL	0.000378622	TRUE	[BLASTED, MAPPED]	110	1	RecName: Full=Precursor of CEP15; Short=PCEP15; Contains: RecName: Full=C-terminally encoded peptide 15; Short=CEP15; Flags: Precursor	Mi10G0088900	57.69	9	P:GO:0007165; P:GO:0009737; P:GO:0009741; P:GO:0009751; P:GO:1902025; P:GO:2000280; F:GO:0005179; C:GO:0005576; C:GO:0048046	P:signal transduction; P:response to abscisic acid; P:response to brassinosteroid; P:response to salicylic acid; P:nitrate import; P:regulation of root development; F:hormone activity; C:extracellular region; C:apoplast
M.altissima_ref_INDEL	1.2487e-70	TRUE	[BLASTED, MAPPED, ANNOTATED]	345	20	RecName: Full=Taxadiene 5-alpha hydroxylase	Mi10G0090300	56	8	P:GO:0016134; P:GO:0019742; P:GO:0042616; P:GO:1901576; F:GO:0016712; F:GO:0036203; F:GO:0036239; C:GO:0043231	P:saponin metabolic process; P:pentacyclic triterpenoid metabolic process; P:paclitaxel metabolic process; P:organic substance biosynthetic process; F:oxidoreductase activity, acting on paired donors, with incorporation or reduction of molecular oxygen, reduced flavin or flavoprotein as one donor, and incorporation of one atom of oxygen; F:taxoid 14-beta-hydroxylase activity; F:taxoid 7beta-hydro…	EC:1.14.14; EC:1.14.13.146; EC:1.14.13.147	Acting on paired donors, with incorporation or reduction of molecular oxygen. The oxygen incorporated need not be derived from O(2); Taxoid 14-beta-hydroxylase; Taxoid 7-beta-hydroxylase
M.altissima_ref_INDEL	2.33822e-10	TRUE	[BLASTED, MAPPED, ANNOTATED]	190	1	RecName: Full=Protein ENHANCED DISEASE RESISTANCE 4	Mi10G0091600	54.87	3	P:GO:0050794; P:GO:0050896; C:GO:0016020	P:regulation of cellular process; P:response to stimulus; C:membrane
M.altissima_ref_INDEL		TRUE	[NO-BLAST]	175		---NA---	Mi10G0093800
M.altissima_ref_INDEL	0	TRUE	[BLASTED, MAPPED, ANNOTATED]	923	20	RecName: Full=UDP-N-acetylglucosamine--peptide N-acetylglucosaminyltransferase 110 kDa subunit; AltName: Full=O-GlcNAc transferase subunit p110; AltName: Full=O-linked N-acetylglucosamine transferase 110 kDa subunit; Short=OGT	Mi10G0095300	57.27	24	P:GO:0001932; P:GO:0006486; P:GO:0009736; P:GO:0009889; P:GO:0009908; P:GO:0009938; P:GO:0010468; P:GO:0010604; P:GO:0016570; P:GO:0018205; P:GO:0030154; P:GO:0031325; P:GO:0031400; P:GO:0033036; P:GO:0048511; P:GO:0051173; P:GO:0065008; P:GO:2000377; F:GO:0005515; F:GO:0016262; F:GO:0097363; C:GO:0005634; C:GO:0005829; C:GO:0016020	P:regulation of protein phosphorylation; P:protein glycosylation; P:cytokinin-activated signaling pathway; P:regulation of biosynthetic process; P:flower development; P:negative regulation of gibberellic acid mediated signaling pathway; P:regulation of gene expression; P:positive regulation of macromolecule metabolic process; P:histone modification; P:peptidyl-lysine modification; P:cell differen…	EC:2.4.1.94; EC:2.4.1.255	Protein N-acetylglucosaminyltransferase; Protein O-GlcNAc transferase
M.altissima_ref_INDEL	5.39728e-67	TRUE	[BLASTED, MAPPED, ANNOTATED]	177	20	RecName: Full=Casparian strip membrane protein 1; Short=RcCASP1	Mi10G0095500	77.21	10	P:GO:0006508; P:GO:0007043; P:GO:0031647; P:GO:0042545; P:GO:1902004; F:GO:0042803; F:GO:0051539; C:GO:0005886; C:GO:0016021; C:GO:0048226	P:proteolysis; P:cell-cell junction assembly; P:regulation of protein stability; P:cell wall modification; P:positive regulation of amyloid-beta formation; F:protein homodimerization activity; F:4 iron, 4 sulfur cluster binding; C:plasma membrane; C:integral component of membrane; C:Casparian strip
M.altissima_ref_INDEL	6.57276e-92	TRUE	[BLASTED, MAPPED, ANNOTATED]	341	4	RecName: Full=Probable F-box protein At2g36090	Mi10G0095800	59.54	3	P:GO:0019218; C:GO:0016020; C:GO:0019005	P:regulation of steroid metabolic process; C:membrane; C:SCF ubiquitin ligase complex
M.altissima_ref_INDEL	1.09631e-79	TRUE	[BLASTED, MAPPED, ANNOTATED]	247	20	RecName: Full=Secoisolariciresinol dehydrogenase	Mi10G0097200	65.04	20	P:GO:0006561; P:GO:0009408; P:GO:0009411; P:GO:0009414; P:GO:0009611; P:GO:0009750; P:GO:0009753; P:GO:0009807; P:GO:0010115; P:GO:0010182; P:GO:0031525; P:GO:0042742; P:GO:0051289; F:GO:0000166; F:GO:0010301; F:GO:0018458; F:GO:0018459; F:GO:0042802; F:GO:0102911; C:GO:0005829	P:proline biosynthetic process; P:response to heat; P:response to UV; P:response to water deprivation; P:response to wounding; P:response to fructose; P:response to jasmonic acid; P:lignan biosynthetic process; P:regulation of abscisic acid biosynthetic process; P:sugar mediated signaling pathway; P:menthol biosynthetic process; P:defense response to bacterium; P:protein homotetramerization; F:nu…	EC:1.1.1.223; EC:1.1.1.288; EC:1.1.1.243; EC:1.1.1.1; EC:1.1.1.71	Isopiperitenol dehydrogenase; Xanthoxin dehydrogenase; Carveol dehydrogenase; Alcohol dehydrogenase; Alcohol dehydrogenase (NAD(P)(+))
M.altissima_ref_INDEL	3.77941e-112	TRUE	[BLASTED, MAPPED, ANNOTATED]	296	20	RecName: Full=CCR4-NOT transcription complex subunit 7; AltName: Full=CCR4-associated factor 1; Short=CAF-1	Mi10G0097800	63.44	30	P:GO:0000290; P:GO:0002213; P:GO:0008284; P:GO:0008285; P:GO:0009611; P:GO:0033962; P:GO:0035195; P:GO:0042509; P:GO:0042742; P:GO:0043928; P:GO:0045070; P:GO:0045892; P:GO:0045944; P:GO:0048477; P:GO:0051607; P:GO:0060213; P:GO:0060339; P:GO:0090305; P:GO:1900153; F:GO:0003682; F:GO:0003714; F:GO:0003723; F:GO:0004535; F:GO:0046872; F:GO:0140297; C:GO:0000932; C:GO:0005829; C:GO:0016607; C:GO:00…	P:deadenylation-dependent decapping of nuclear-transcribed mRNA; P:defense response to insect; P:positive regulation of cell population proliferation; P:negative regulation of cell population proliferation; P:response to wounding; P:P-body assembly; P:gene silencing by miRNA; P:regulation of tyrosine phosphorylation of STAT protein; P:defense response to bacterium; P:exonucleolytic catabolism of …	EC:3.1.15; EC:3.1.13.4	Acting on ester bonds; Poly(A)-specific ribonuclease
M.altissima_ref_INDEL		TRUE	[NO-BLAST]	86		---NA---	Mi10G0098900
M.altissima_ref_INDEL	0	TRUE	[BLASTED, MAPPED, ANNOTATED]	498	15	RecName: Full=Aluminum-activated malate transporter 8; Short=AtALMT8	Mi10G0100000	62.59	7	P:GO:0010044; P:GO:0071423; P:GO:0090332; F:GO:0005253; F:GO:0015140; C:GO:0009705; C:GO:0012505	P:response to aluminum ion; P:malate transmembrane transport; P:stomatal closure; F:anion channel activity; F:malate transmembrane transporter activity; C:plant-type vacuole membrane; C:endomembrane system	EC:7	Translocases
M.altissima_ref_INDEL	2.78845e-71	TRUE	[BLASTED, MAPPED, ANNOTATED]	162	1	RecName: Full=Protein LEAD-SENSITIVE 1; Short=Protein Pb-SENSITIVE 1	Mi10G0100200	70.88	4	P:GO:0015692; P:GO:0046938; P:GO:0071284; C:GO:0005737	P:lead ion transport; P:phytochelatin biosynthetic process; P:cellular response to lead ion; C:cytoplasm
M.altissima_ref_INDEL	1.77182e-113	TRUE	[BLASTED, MAPPED, ANNOTATED]	396	14	RecName: Full=N-acetyltransferase ECO1; AltName: Full=Establishment of cohesion protein 1	Mi10G0100400	48.02	18	P:GO:0000724; P:GO:0007064; P:GO:0009553; P:GO:0009793; P:GO:0018394; P:GO:0031323; P:GO:0034089; P:GO:0048364; P:GO:0048609; P:GO:0048653; P:GO:0060255; P:GO:0060772; P:GO:0071922; P:GO:0080186; F:GO:0005488; F:GO:0008080; C:GO:0005634; C:GO:0005694	P:double-strand break repair via homologous recombination; P:mitotic sister chromatid cohesion; P:embryo sac development; P:embryo development ending in seed dormancy; P:peptidyl-lysine acetylation; P:regulation of cellular metabolic process; P:establishment of meiotic sister chromatid cohesion; P:root development; P:multicellular organismal reproductive process; P:anther development; P:regulatio…	EC:2.3.1	Acyltransferases
M.altissima_ref_INDEL	7.99434e-62	TRUE	[BLASTED, MAPPED, ANNOTATED]	222	8	RecName: Full=N-acetyltransferase ESCO2; AltName: Full=Establishment of cohesion 1 homolog 2; Short=ECO1 homolog 2	Mi10G0100700	50.75	21	P:GO:0000070; P:GO:0000724; P:GO:0009553; P:GO:0009793; P:GO:0018394; P:GO:0031323; P:GO:0034089; P:GO:0042246; P:GO:0048364; P:GO:0048513; P:GO:0048609; P:GO:0048653; P:GO:0060255; P:GO:0060772; P:GO:0071922; P:GO:0080186; F:GO:0005515; F:GO:0008080; C:GO:0000785; C:GO:0005634; C:GO:0005737	P:mitotic sister chromatid segregation; P:double-strand break repair via homologous recombination; P:embryo sac development; P:embryo development ending in seed dormancy; P:peptidyl-lysine acetylation; P:regulation of cellular metabolic process; P:establishment of meiotic sister chromatid cohesion; P:tissue regeneration; P:root development; P:animal organ development; P:multicellular organismal r…	EC:2.3.1	Acyltransferases
M.altissima_ref_INDEL	7.78255e-35	TRUE	[BLASTED, MAPPED, ANNOTATED]	114	11	RecName: Full=Very-long-chain aldehyde decarbonylase GL1-6; AltName: Full=Protein GLOSSY 1-6	Mi10G0101300	63.85	17	P:GO:0009409; P:GO:0009414; P:GO:0009651; P:GO:0009737; P:GO:0010025; P:GO:0010143; P:GO:0010584; P:GO:0016126; P:GO:0042335; P:GO:0042742; P:GO:0043447; P:GO:0048658; P:GO:0050832; F:GO:0000254; F:GO:0016829; C:GO:0005789; C:GO:0043668	P:response to cold; P:response to water deprivation; P:response to salt stress; P:response to abscisic acid; P:wax biosynthetic process; P:cutin biosynthetic process; P:pollen exine formation; P:sterol biosynthetic process; P:cuticle development; P:defense response to bacterium; P:alkane biosynthetic process; P:anther wall tapetum development; P:defense response to fungus; F:C-4 methylsterol oxid…	EC:1.14.13; EC:4; EC:1.14.18.9	Acting on paired donors, with incorporation or reduction of molecular oxygen. The oxygen incorporated need not be derived from O(2); Lyases; 4-alpha-methylsterol monooxygenase
M.altissima_ref_INDEL		TRUE	[NO-BLAST]	134		---NA---	Mi10G0103400
M.altissima_ref_INDEL		TRUE	[NO-BLAST]	80		---NA---	Mi10G0103700
M.altissima_ref_INDEL	1.22649e-104	TRUE	[BLASTED, MAPPED, ANNOTATED]	762	20	RecName: Full=Leucine-rich repeat receptor protein kinase HPCA1; AltName: Full=Protein HYDROGEN-PEROXIDE-INDUCED CALCIUM INCREASES 1; Flags: Precursor	Mi10G0106400	50.04	24	P:GO:0006833; P:GO:0006952; P:GO:0009593; P:GO:0009628; P:GO:0009790; P:GO:0009888; P:GO:0010016; P:GO:0010228; P:GO:0030154; P:GO:0033036; P:GO:0033554; P:GO:0046777; P:GO:0048878; P:GO:0051707; P:GO:0065001; P:GO:0071555; P:GO:0090333; P:GO:1901528; P:GO:1905421; F:GO:0004675; F:GO:0005515; C:GO:0005773; C:GO:0005886; C:GO:0009505	P:water transport; P:defense response; P:detection of chemical stimulus; P:response to abiotic stimulus; P:embryo development; P:tissue development; P:shoot system morphogenesis; P:vegetative to reproductive phase transition of meristem; P:cell differentiation; P:macromolecule localization; P:cellular response to stress; P:protein autophosphorylation; P:chemical homeostasis; P:response to other o…	EC:2.7.11.30	Receptor protein serine/threonine kinase
M.altissima_ref_INDEL		TRUE	[NO-BLAST]	148		---NA---	Mi10G0106500
M.altissima_ref_INDEL		TRUE	[NO-BLAST]	108		---NA---	Mi10G0109300
M.altissima_ref_INDEL	0	TRUE	[BLASTED, MAPPED, ANNOTATED]	440	11	RecName: Full=DNA polymerase delta subunit 2; AltName: Full=DNA polymerase delta subunit p50	Mi10G0112100	61.53	10	P:GO:0006271; P:GO:0006281; P:GO:0071897; P:GO:1902969; F:GO:0003677; F:GO:0003887; F:GO:0005515; C:GO:0005654; C:GO:0016035; C:GO:0043625	P:DNA strand elongation involved in DNA replication; P:DNA repair; P:DNA biosynthetic process; P:mitotic DNA replication; F:DNA binding; F:DNA-directed DNA polymerase activity; F:protein binding; C:nucleoplasm; C:zeta DNA polymerase complex; C:delta DNA polymerase complex	EC:2.7.7.7	DNA-directed DNA polymerase
M.altissima_ref_INDEL	4.15464e-27	TRUE	[BLASTED, MAPPED, ANNOTATED]	331	11	RecName: Full=Palmitoyl-acyl carrier protein thioesterase, chloroplastic; AltName: Full=16:0-acyl-carrier protein thioesterase; Short=16:0-ACP thioesterase; AltName: Full=Acyl-[acyl-carrier-protein] hydrolase; AltName: Full=PATE; Flags: Precursor	Mi10G0113600	63.76	4	P:GO:0006633; F:GO:0000036; F:GO:0016297; C:GO:0009536	P:fatty acid biosynthetic process; F:acyl carrier activity; F:acyl-[acyl-carrier-protein] hydrolase activity; C:plastid	EC:2.3.1.85; EC:3.1.2.14	Fatty-acid synthase system; Oleoyl-[acyl-carrier-protein] hydrolase
M.altissima_ref_INDEL	1.14539e-51	TRUE	[BLASTED, MAPPED, ANNOTATED]	429	20	RecName: Full=WAT1-related protein At5g07050	Mi10G0115400	54.56	17	P:GO:0002832; P:GO:0010817; P:GO:0031325; P:GO:0031348; P:GO:0032102; P:GO:0032973; P:GO:0048316; P:GO:0050777; P:GO:0071554; P:GO:0071840; P:GO:0080144; P:GO:0098712; F:GO:0005515; F:GO:0015186; F:GO:0034639; C:GO:0005774; C:GO:0005886	P:negative regulation of response to biotic stimulus; P:regulation of hormone levels; P:positive regulation of cellular metabolic process; P:negative regulation of defense response; P:negative regulation of response to external stimulus; P:amino acid export across plasma membrane; P:seed development; P:negative regulation of immune response; P:cell wall organization or biogenesis; P:cellular comp…	EC:7	Translocases
M.altissima_ref_INDEL	0	TRUE	[BLASTED, MAPPED, ANNOTATED]	469	20	RecName: Full=Probable E3 ubiquitin-protein ligase HERC4; AltName: Full=HECT domain and RCC1-like domain-containing protein 4; AltName: Full=HECT-type E3 ubiquitin transferase HERC4	Mi10G0115500	51.02	27	P:GO:0002376; P:GO:0006397; P:GO:0006464; P:GO:0008380; P:GO:0009788; P:GO:0010228; P:GO:0032981; P:GO:0044782; P:GO:0048592; P:GO:0048666; P:GO:0050877; P:GO:0051707; P:GO:0072001; P:GO:0072702; P:GO:2001020; F:GO:0004842; F:GO:0005515; F:GO:0008289; F:GO:0016301; F:GO:0043167; C:GO:0005634; C:GO:0005739; C:GO:0005815; C:GO:0012505; C:GO:0016020; C:GO:0031514; C:GO:0032391	P:immune system process; P:mRNA processing; P:cellular protein modification process; P:RNA splicing; P:negative regulation of abscisic acid-activated signaling pathway; P:vegetative to reproductive phase transition of meristem; P:mitochondrial respiratory chain complex I assembly; P:cilium organization; P:eye morphogenesis; P:neuron development; P:nervous system process; P:response to other organ…	EC:2.7	Transferring phosphorus-containing groups
M.altissima_ref_INDEL		TRUE	[NO-BLAST]	113		---NA---	Mi10G0115600
M.altissima_ref_INDEL	3.25369e-133	TRUE	[BLASTED, MAPPED, ANNOTATED]	457	20	RecName: Full=UDP-glycosyltransferase 71K2; AltName: Full=UDP-glucose:chalcone 2'-O-glucosyltransferase; AltName: Full=UDP-glucose:flavonol 2'-O-glucosyltransferase	Mi10G0115900	60.03	10	P:GO:0002238; P:GO:0009687; P:GO:0009819; P:GO:0010030; P:GO:1901576; P:GO:1902265; F:GO:0010294; F:GO:0080043; F:GO:0080044; C:GO:0005829	P:response to molecule of fungal origin; P:abscisic acid metabolic process; P:drought recovery; P:positive regulation of seed germination; P:organic substance biosynthetic process; P:abscisic acid homeostasis; F:abscisic acid glucosyltransferase activity; F:quercetin 3-O-glucosyltransferase activity; F:quercetin 7-O-glucosyltransferase activity; C:cytosol	EC:2.4.1	Glycosyltransferases
M.altissima_ref_INDEL	0	TRUE	[BLASTED, MAPPED, ANNOTATED]	1110	20	RecName: Full=Receptor kinase-like protein Xa21; Contains: RecName: Full=Receptor kinase-like protein Xa21, processed; Flags: Precursor	Mi10G0116300	51.38	25	P:GO:0002764; P:GO:0003006; P:GO:0006810; P:GO:0009725; P:GO:0010015; P:GO:0010074; P:GO:0030154; P:GO:0033036; P:GO:0033554; P:GO:0045087; P:GO:0046777; P:GO:0048646; P:GO:0048878; P:GO:0050793; P:GO:0071555; P:GO:1900426; F:GO:0004674; F:GO:0005515; F:GO:0038023; C:GO:0005634; C:GO:0005768; C:GO:0005789; C:GO:0005886; C:GO:0032541; C:GO:1990578	P:immune response-regulating signaling pathway; P:developmental process involved in reproduction; P:transport; P:response to hormone; P:root morphogenesis; P:maintenance of meristem identity; P:cell differentiation; P:macromolecule localization; P:cellular response to stress; P:innate immune response; P:protein autophosphorylation; P:anatomical structure formation involved in morphogenesis; P:che…	EC:2.7.1	Transferring phosphorus-containing groups
M.altissima_ref_INDEL	0	TRUE	[BLASTED, MAPPED, ANNOTATED]	539	20	RecName: Full=Probable gamma-aminobutyrate transaminase 3, mitochondrial; Flags: Precursor	Mi10G0117200	75.17	16	P:GO:0006536; P:GO:0009102; P:GO:0009447; P:GO:0009448; P:GO:0009651; P:GO:0009821; P:GO:0042400; P:GO:0048364; P:GO:0048366; F:GO:0004015; F:GO:0030170; F:GO:0034387; F:GO:0045303; F:GO:0102351; C:GO:0005739; C:GO:0009507	P:glutamate metabolic process; P:biotin biosynthetic process; P:putrescine catabolic process; P:gamma-aminobutyric acid metabolic process; P:response to salt stress; P:alkaloid biosynthetic process; P:ectoine catabolic process; P:root development; P:leaf development; F:adenosylmethionine-8-amino-7-oxononanoate transaminase activity; F:pyridoxal phosphate binding; F:4-aminobutyrate:pyruvate transa…	EC:2.6.1.76; EC:2.6.1.62; EC:2.6.1.96	Diaminobutyrate--2-oxoglutarate transaminase; Adenosylmethionine--8-amino-7-oxononanoate transaminase; 4-aminobutyrate--pyruvate transaminase
M.altissima_ref_INDEL	6.34997e-14	TRUE	[BLASTED, MAPPED, ANNOTATED]	357	14	RecName: Full=Gag-Pol polyprotein; Contains: RecName: Full=Matrix protein p15; Short=MA; Contains: RecName: Full=RNA-binding phosphoprotein p12; AltName: Full=pp12; Contains: RecName: Full=Capsid protein p30; Short=CA; Contains: RecName: Full=Nucleocapsid protein p10-Pol; Short=NC-pol; Contains: RecName: Full=Protease; Contains: RecName: Full=Reverse transcriptase/ribonuclease H; Short=RT; Contai…	Mi10G0119200	56.09	9	P:GO:0006259; P:GO:0016032; P:GO:0090305; F:GO:0003676; F:GO:0004518; F:GO:0034061; F:GO:0043167; C:GO:0005634; C:GO:0033643	P:DNA metabolic process; P:viral process; P:nucleic acid phosphodiester bond hydrolysis; F:nucleic acid binding; F:nuclease activity; F:DNA polymerase activity; F:ion binding; C:nucleus; C:host cell part	EC:3.1; EC:2.7.7	Acting on ester bonds; Transferring phosphorus-containing groups
M.altissima_ref_INDEL	0	TRUE	[BLASTED, MAPPED, ANNOTATED]	543	20	RecName: Full=DNA replication licensing factor MCM2; AltName: Full=Minichromosome maintenance protein 2	Mi10G0120000	69.32	36	P:GO:0000727; P:GO:0006267; P:GO:0006268; P:GO:0006271; P:GO:0006279; P:GO:0006334; P:GO:0006915; P:GO:0009793; P:GO:0010082; P:GO:0030174; P:GO:0030261; P:GO:0042127; P:GO:0071353; P:GO:0090102; P:GO:1902975; P:GO:1905775; F:GO:0003682; F:GO:0003688; F:GO:0003697; F:GO:0005524; F:GO:0016887; F:GO:0017116; F:GO:0019899; F:GO:0042393; F:GO:0042802; F:GO:0043138; F:GO:0046872; C:GO:0000347; C:GO:00…	P:double-strand break repair via break-induced replication; P:pre-replicative complex assembly involved in nuclear cell cycle DNA replication; P:DNA unwinding involved in DNA replication; P:DNA strand elongation involved in DNA replication; P:premeiotic DNA replication; P:nucleosome assembly; P:apoptotic process; P:embryo development ending in seed dormancy; P:regulation of root meristem growth; …	EC:3.6.1; EC:3.6.4.12	Acting on acid anhydrides; DNA helicase
M.altissima_ref_INDEL		TRUE	[NO-BLAST]	185		---NA---	Mi10G0120200
M.altissima_ref_INDEL		TRUE	[NO-BLAST]	202		---NA---	Mi10G0120300
M.altissima_ref_INDEL	0	TRUE	[BLASTED, MAPPED, ANNOTATED]	692	20	RecName: Full=Glycine--tRNA ligase; AltName: Full=Glycyl-tRNA synthetase; Short=GlyRS	Mi10G0122100	64.39	17	P:GO:0015966; P:GO:0035167; P:GO:0046686; P:GO:0048813; P:GO:0070150; F:GO:0004081; F:GO:0004820; F:GO:0005524; F:GO:0016740; F:GO:0042802; F:GO:0046983; C:GO:0005576; C:GO:0005759; C:GO:0005768; C:GO:0005802; C:GO:0005829; C:GO:0030424	P:diadenosine tetraphosphate biosynthetic process; P:larval lymph gland hemopoiesis; P:response to cadmium ion; P:dendrite morphogenesis; P:mitochondrial glycyl-tRNA aminoacylation; F:bis(5'-nucleosyl)-tetraphosphatase (asymmetrical) activity; F:glycine-tRNA ligase activity; F:ATP binding; F:transferase activity; F:identical protein binding; F:protein dimerization activity; C:extracellular region…	EC:2; EC:3.6.1.9; EC:6.1.1.14; EC:3.6.1.17	Transferases; Nucleotide diphosphatase; Glycine--tRNA ligase; Bis(5'-nucleosyl)-tetraphosphatase (asymmetrical)
M.altissima_ref_INDEL		TRUE	[NO-BLAST]	289		---NA---	Mi10G0122200
M.altissima_ref_INDEL	2.02759e-35	TRUE	[BLASTED, MAPPED, ANNOTATED]	610	20	RecName: Full=Probable protein kinase UbiB; AltName: Full=Ubiquinone biosynthesis protein UbiB	Mi10G0124400	52.57	7	P:GO:0010637; P:GO:0044237; P:GO:1903852; F:GO:0016301; C:GO:0005737; C:GO:0016020; C:GO:0043231	P:negative regulation of mitochondrial fusion; P:cellular metabolic process; P:positive regulation of cristae formation; F:kinase activity; C:cytoplasm; C:membrane; C:intracellular membrane-bounded organelle	EC:2.7	Transferring phosphorus-containing groups
M.altissima_ref_INDEL	1.00751e-05	TRUE	[BLASTED, MAPPED]	254	1	RecName: Full=Protein ACTIVITY OF BC1 COMPLEX KINASE 8, chloroplastic; Short=ABC1-LIKE KINASE 8; AltName: Full=ABC2 homolog protein 13; Short=AtATH13; AltName: Full=Oxidative stress-related ABC1-like protein 1, chloroplastic; Short=AtOSA1; Flags: Precursor	Mi10G0126000	48.3	27	P:GO:0006468; P:GO:0006629; P:GO:0006979; P:GO:0007623; P:GO:0009644; P:GO:0010150; P:GO:0016310; P:GO:0034599; P:GO:0042542; P:GO:0046467; P:GO:0046686; P:GO:0055072; P:GO:1901031; P:GO:1990641; F:GO:0000166; F:GO:0004672; F:GO:0005524; F:GO:0016301; F:GO:0016740; F:GO:0106310; F:GO:0106311; C:GO:0009507; C:GO:0009536; C:GO:0009941; C:GO:0016020; C:GO:0016021; C:GO:0031969	P:protein phosphorylation; P:lipid metabolic process; P:response to oxidative stress; P:circadian rhythm; P:response to high light intensity; P:leaf senescence; P:phosphorylation; P:cellular response to oxidative stress; P:response to hydrogen peroxide; P:membrane lipid biosynthetic process; P:response to cadmium ion; P:iron ion homeostasis; P:regulation of response to reactive oxygen species; P:…
M.altissima_ref_INDEL		TRUE	[NO-BLAST]	219		---NA---	Mi10G0126200
M.altissima_ref_INDEL		TRUE	[NO-BLAST]	147		---NA---	Mi10G0128400
M.altissima_ref_INDEL	3.4497e-149	TRUE	[BLASTED, MAPPED, ANNOTATED]	471	20	RecName: Full=Stromal membrane-associated protein 2; AltName: Full=Stromal membrane-associated protein 1-like	Mi10G0129100	65.24	22	P:GO:0006886; P:GO:0009555; P:GO:0009611; P:GO:0009630; P:GO:0009638; P:GO:0009789; P:GO:0043547; P:GO:0045648; P:GO:1900426; P:GO:1901002; P:GO:2000369; F:GO:0005096; F:GO:0005509; F:GO:0005543; F:GO:0030276; F:GO:0042803; F:GO:0043621; C:GO:0005634; C:GO:0005773; C:GO:0005794; C:GO:0005829; C:GO:0005886	P:intracellular protein transport; P:pollen development; P:response to wounding; P:gravitropism; P:phototropism; P:positive regulation of abscisic acid-activated signaling pathway; P:positive regulation of GTPase activity; P:positive regulation of erythrocyte differentiation; P:positive regulation of defense response to bacterium; P:positive regulation of response to salt stress; P:regulation of …
M.altissima_ref_INDEL		TRUE	[NO-BLAST]	493		---NA---	Mi10G0129300
M.altissima_ref_INDEL		TRUE	[NO-BLAST]	181		---NA---	Mi10G0129500
M.altissima_ref_INDEL		TRUE	[NO-BLAST]	150		---NA---	Mi10G0129700
M.altissima_ref_INDEL		TRUE	[NO-BLAST]	235		---NA---	Mi10G0129800
M.altissima_ref_INDEL		TRUE	[NO-BLAST]	251		---NA---	Mi10G0130200
M.altissima_ref_INDEL	0	TRUE	[BLASTED, MAPPED, ANNOTATED]	1061	20	RecName: Full=Probable E3 ubiquitin-protein ligase HERC4; AltName: Full=HECT domain and RCC1-like domain-containing protein 4; AltName: Full=HECT-type E3 ubiquitin transferase HERC4	Mi10G0130400	50.33	38	P:GO:0002376; P:GO:0003006; P:GO:0006464; P:GO:0006974; P:GO:0006996; P:GO:0008104; P:GO:0009411; P:GO:0009653; P:GO:0009966; P:GO:0010812; P:GO:0022607; P:GO:0030030; P:GO:0030334; P:GO:0031503; P:GO:0043087; P:GO:0044087; P:GO:0048468; P:GO:0048513; P:GO:0051128; P:GO:0051234; P:GO:0051641; P:GO:0051707; P:GO:0090068; P:GO:0090304; F:GO:0004842; F:GO:0005085; F:GO:0019899; F:GO:0035091; F:GO:00…	P:immune system process; P:developmental process involved in reproduction; P:cellular protein modification process; P:cellular response to DNA damage stimulus; P:organelle organization; P:protein localization; P:response to UV; P:anatomical structure morphogenesis; P:regulation of signal transduction; P:negative regulation of cell-substrate adhesion; P:cellular component assembly; P:cell projecti…	EC:2	Transferases
M.altissima_ref_INDEL		TRUE	[NO-BLAST]	180		---NA---	Mi10G0130700
M.altissima_ref_INDEL		TRUE	[NO-BLAST]	153		---NA---	Mi10G0131100
M.altissima_ref_INDEL		TRUE	[NO-BLAST]	98		---NA---	Mi10G0131300
M.altissima_ref_INDEL	0	TRUE	[BLASTED, MAPPED, ANNOTATED]	1088	20	RecName: Full=DNA damage-binding protein 1; AltName: Full=Damage-specific DNA-binding protein 1	Mi10G0132300	69.84	29	P:GO:0006289; P:GO:0007307; P:GO:0009585; P:GO:0016055; P:GO:0035220; P:GO:0035518; P:GO:0042752; P:GO:0043066; P:GO:0043161; P:GO:0045070; P:GO:0045722; P:GO:0045732; P:GO:0045879; P:GO:0046726; P:GO:0050832; P:GO:0051702; P:GO:0070914; P:GO:1901990; P:GO:1902188; F:GO:0003684; F:GO:0030674; F:GO:0044877; F:GO:0071987; F:GO:0097602; C:GO:0005654; C:GO:0005829; C:GO:0031464; C:GO:0031465; C:GO:00…	P:nucleotide-excision repair; P:eggshell chorion gene amplification; P:red, far-red light phototransduction; P:Wnt signaling pathway; P:wing disc development; P:histone H2A monoubiquitination; P:regulation of circadian rhythm; P:negative regulation of apoptotic process; P:proteasome-mediated ubiquitin-dependent protein catabolic process; P:positive regulation of viral genome replication; P:positi…
M.altissima_ref_INDEL		TRUE	[NO-BLAST]	73		---NA---	Mi10G0132800
M.altissima_ref_INDEL		TRUE	[NO-BLAST]	155		---NA---	Mi10G0133500
M.altissima_ref_INDEL	4.74839e-108	TRUE	[BLASTED, MAPPED, ANNOTATED]	407	20	RecName: Full=Phenylacetaldehyde synthase; Short=RhPAAS; AltName: Full=Aromatic L-amino acid decarboxylase	Mi10G0133800	64.79	6	P:GO:0006559; P:GO:0006587; P:GO:0009611; P:GO:0035835; F:GO:0036469; F:GO:1990055	P:L-phenylalanine catabolic process; P:serotonin biosynthetic process from tryptophan; P:response to wounding; P:indole alkaloid biosynthetic process; F:L-tryptophan decarboxylase activity; F:phenylacetaldehyde synthase activity	EC:4.1.1.28; EC:4.1.1.105; EC:4.1.1.109	Aromatic-L-amino-acid decarboxylase; L-tryptophan decarboxylase; Phenylacetaldehyde synthase
M.altissima_ref_INDEL	8.80865e-116	TRUE	[BLASTED, MAPPED, ANNOTATED]	517	20	RecName: Full=Carnosic acid synthase; AltName: Full=Cytochrome P450 76AK6; Short=SpCYP76AK6; AltName: Full=Miltiradien-20-al synthase; AltName: Full=Pisiferic acid synthase	Mi10G0134800	57	10	P:GO:0009733; P:GO:0016099; P:GO:0016102; P:GO:0051762; F:GO:0016712; F:GO:0102934; F:GO:0106240; C:GO:0005737; C:GO:0016020; C:GO:0043231	P:response to auxin; P:monoterpenoid biosynthetic process; P:diterpenoid biosynthetic process; P:sesquiterpene biosynthetic process; F:oxidoreductase activity, acting on paired donors, with incorporation or reduction of molecular oxygen, reduced flavin or flavoprotein as one donor, and incorporation of one atom of oxygen; F:costunolide synthase activity; F:labd-13Z-ene-9,15,16-triol synthase acti…	EC:1.14.13; EC:1.14.14.150	Acting on paired donors, with incorporation or reduction of molecular oxygen. The oxygen incorporated need not be derived from O(2); Costunolide synthase
M.altissima_ref_INDEL	2.56325e-06	TRUE	[BLASTED, MAPPED]	333	3	RecName: Full=Cyclic nucleotide-gated ion channel 1; Short=AtCNGC1; AltName: Full=Cyclic nucleotide- and calmodulin-regulated ion channel 1	Mi10G0135100	49.08	23	P:GO:0006811; P:GO:0006874; P:GO:0006952; P:GO:0009617; P:GO:0009620; P:GO:0009860; P:GO:0034220; P:GO:0055085; P:GO:0070588; P:GO:0098655; F:GO:0000166; F:GO:0005216; F:GO:0005261; F:GO:0005262; F:GO:0005516; F:GO:0030552; F:GO:0030553; C:GO:0005886; C:GO:0016020; C:GO:0016021; C:GO:0016324; C:GO:0030659; C:GO:0031410	P:ion transport; P:cellular calcium ion homeostasis; P:defense response; P:response to bacterium; P:response to fungus; P:pollen tube growth; P:ion transmembrane transport; P:transmembrane transport; P:calcium ion transmembrane transport; P:cation transmembrane transport; F:nucleotide binding; F:ion channel activity; F:cation channel activity; F:calcium channel activity; F:calmodulin binding; F:c…
M.altissima_ref_INDEL		TRUE	[NO-BLAST]	163		---NA---	Mi10G0135500
M.altissima_ref_INDEL		TRUE	[NO-BLAST]	367		---NA---	Mi10G0136000
M.altissima_ref_INDEL	0	TRUE	[BLASTED, MAPPED, ANNOTATED]	515	20	RecName: Full=Dynein assembly factor with WDR repeat domains 1; AltName: Full=Outer row dynein assembly protein 16 homolog; AltName: Full=WD repeat-containing protein 69	Mi10G0136100	49.49	18	P:GO:0006468; P:GO:0009553; P:GO:0009793; P:GO:0030036; P:GO:0030490; P:GO:0060321; P:GO:0097435; F:GO:0004672; F:GO:0005515; F:GO:0032559; F:GO:0034511; F:GO:0043168; C:GO:0005654; C:GO:0005730; C:GO:0005737; C:GO:0031428; C:GO:0032040; C:GO:0080008	P:protein phosphorylation; P:embryo sac development; P:embryo development ending in seed dormancy; P:actin cytoskeleton organization; P:maturation of SSU-rRNA; P:acceptance of pollen; P:supramolecular fiber organization; F:protein kinase activity; F:protein binding; F:adenyl ribonucleotide binding; F:U3 snoRNA binding; F:anion binding; C:nucleoplasm; C:nucleolus; C:cytoplasm; C:box C/D RNP comple…	EC:2.7.1	Transferring phosphorus-containing groups
M.altissima_ref_INDEL	5.81662e-175	TRUE	[BLASTED, MAPPED, ANNOTATED]	382	20	RecName: Full=Poly(U)-binding-splicing factor PUF60; AltName: Full=60 kDa poly(U)-binding-splicing factor	Mi10G0136400	60.31	13	P:GO:0000381; P:GO:0001558; P:GO:0006281; P:GO:0006376; P:GO:0008285; P:GO:0045292; P:GO:0045926; F:GO:0003723; F:GO:0042802; C:GO:0005654; C:GO:0005681; C:GO:0009507; C:GO:0030054	P:regulation of alternative mRNA splicing, via spliceosome; P:regulation of cell growth; P:DNA repair; P:mRNA splice site selection; P:negative regulation of cell population proliferation; P:mRNA cis splicing, via spliceosome; P:negative regulation of growth; F:RNA binding; F:identical protein binding; C:nucleoplasm; C:spliceosomal complex; C:chloroplast; C:cell junction
M.altissima_ref_INDEL	8.69527e-37	TRUE	[BLASTED, MAPPED, ANNOTATED]	199	20	RecName: Full=Phospholipase A1-II 2	Mi10G0136700	51.57	9	P:GO:0006950; P:GO:0010582; P:GO:0046464; P:GO:0048449; P:GO:0048519; F:GO:0004620; F:GO:0052689; C:GO:0005739; C:GO:0009570	P:response to stress; P:floral meristem determinacy; P:acylglycerol catabolic process; P:floral organ formation; P:negative regulation of biological process; F:phospholipase activity; F:carboxylic ester hydrolase activity; C:mitochondrion; C:chloroplast stroma	EC:3.1.1.1	Carboxylesterase
M.altissima_ref_INDEL		TRUE	[NO-BLAST]	114		---NA---	Mi10G0137900
M.altissima_ref_INDEL		TRUE	[NO-BLAST]	96		---NA---	Mi10G0139000
M.altissima_ref_INDEL	9.74502e-61	TRUE	[BLASTED, MAPPED, ANNOTATED]	157	20	RecName: Full=Histidinol dehydrogenase; Short=HDH	Mi10G0140700	66.72	9	P:GO:0000105; P:GO:0009411; P:GO:0009555; F:GO:0004399; F:GO:0016787; F:GO:0030145; F:GO:0051287; C:GO:0005829; C:GO:0009570	P:histidine biosynthetic process; P:response to UV; P:pollen development; F:histidinol dehydrogenase activity; F:hydrolase activity; F:manganese ion binding; F:NAD binding; C:cytosol; C:chloroplast stroma	EC:1.1.1.23; EC:3	Histidinol dehydrogenase; Hydrolases
M.altissima_ref_INDEL		TRUE	[NO-BLAST]	904		---NA---	Mi10G0142900
M.altissima_ref_INDEL		TRUE	[NO-BLAST]	251		---NA---	Mi10G0143000
M.altissima_ref_INDEL	0	TRUE	[BLASTED, MAPPED, ANNOTATED]	592	20	RecName: Full=(R)-limonene synthase 1, chloroplastic; AltName: Full=(+)-limonene synthase 1; Flags: Precursor	Mi10G0143100	64.5	17	P:GO:0009408; P:GO:0009409; P:GO:0009611; P:GO:0009753; P:GO:0033383; P:GO:0043612; P:GO:0043693; P:GO:0045339; P:GO:0050993; P:GO:0071485; P:GO:0080027; P:GO:1901940; P:GO:1901943; F:GO:0000287; F:GO:0010334; F:GO:0034009; C:GO:0009570	P:response to heat; P:response to cold; P:response to wounding; P:response to jasmonic acid; P:geranyl diphosphate metabolic process; P:isoprene biosynthetic process; P:monoterpene biosynthetic process; P:farnesyl diphosphate catabolic process; P:dimethylallyl diphosphate metabolic process; P:cellular response to absence of light; P:response to herbivore; P:(-)-exo-alpha-bergamotene biosynthetic …	EC:4.2.3.27	Isoprene synthase
M.altissima_ref_INDEL		TRUE	[NO-BLAST]	456		---NA---	Mi10G0146000
M.altissima_ref_INDEL	1.66766e-104	TRUE	[BLASTED, MAPPED, ANNOTATED]	464	20	RecName: Full=Disease resistance protein RRS1; AltName: Full=Disease resistance protein RCH2; AltName: Full=Probable WRKY transcription factor 52; AltName: Full=Resistance to Colletotrichum higginsianum 2 protein; AltName: Full=Resistance to Ralstonia solanacearum 1 protein	Mi10G0146500	69.67	20	P:GO:0002758; P:GO:0007263; P:GO:0009555; P:GO:0009682; P:GO:0009737; P:GO:0009793; P:GO:0009938; P:GO:0010150; P:GO:0010200; P:GO:0019760; P:GO:0045892; P:GO:2000022; F:GO:0000166; F:GO:0000976; F:GO:0003700; F:GO:0005516; F:GO:0042802; F:GO:1990841; C:GO:0005634; C:GO:0005774	P:innate immune response-activating signal transduction; P:nitric oxide mediated signal transduction; P:pollen development; P:induced systemic resistance; P:response to abscisic acid; P:embryo development ending in seed dormancy; P:negative regulation of gibberellic acid mediated signaling pathway; P:leaf senescence; P:response to chitin; P:glucosinolate metabolic process; P:negative regulation o…
M.altissima_ref_INDEL	4.94136e-33	TRUE	[BLASTED, MAPPED, ANNOTATED]	295	20	RecName: Full=Non-specific lipid-transfer protein C, cotyledon-specific isoform; Short=NS-LTP C; AltName: Full=Phospholipid transfer protein; Short=PLTP; Flags: Precursor	Mi10G0146800	54.21	4	P:GO:0006950; P:GO:0010033; P:GO:1901700; C:GO:0005618	P:response to stress; P:response to organic substance; P:response to oxygen-containing compound; C:cell wall
M.altissima_ref_INDEL		TRUE	[NO-BLAST]	162		---NA---	Mi10G0147400
M.altissima_ref_INDEL	3.7672e-102	TRUE	[BLASTED, MAPPED, ANNOTATED]	275	5	RecName: Full=SRR1-like protein; AltName: Full=SRR1 domain-containing protein	Mi10G0148300	53.61	5	P:GO:0007017; P:GO:0009585; P:GO:0042752; C:GO:0005634; C:GO:0005737	P:microtubule-based process; P:red, far-red light phototransduction; P:regulation of circadian rhythm; C:nucleus; C:cytoplasm
M.altissima_ref_INDEL	3.45322e-74	TRUE	[BLASTED, MAPPED, ANNOTATED]	385	20	RecName: Full=Putative disease resistance protein RGA1; AltName: Full=RGA3-blb	Mi10G0148900	53.34	5	P:GO:0009620; P:GO:0042742; F:GO:0005515; C:GO:0005622; C:GO:0016020	P:response to fungus; P:defense response to bacterium; F:protein binding; C:intracellular anatomical structure; C:membrane
M.altissima_ref_INDEL	3.01671e-14	TRUE	[BLASTED, MAPPED, ANNOTATED]	249	20	RecName: Full=Leucine-rich repeat and death domain-containing protein 1	Mi10G0149200	51.05	3	P:GO:0050794; P:GO:0050896; F:GO:0005488	P:regulation of cellular process; P:response to stimulus; F:binding
M.altissima_ref_INDEL		TRUE	[NO-BLAST]	107		---NA---	Mi10G0149600
M.altissima_ref_INDEL	4.74755e-116	TRUE	[BLASTED, MAPPED, ANNOTATED]	796	20	RecName: Full=Putative disease resistance protein RGA1; AltName: Full=RGA3-blb	Mi10G0149800	46.72	3	P:GO:0098542; F:GO:0005488; C:GO:0110165	P:defense response to other organism; F:binding; C:cellular anatomical entity
M.altissima_ref_INDEL		TRUE	[NO-BLAST]	109		---NA---	Mi10G0150700
M.altissima_ref_INDEL	6.09101e-15	TRUE	[BLASTED, MAPPED, ANNOTATED]	187	2	RecName: Full=Protein MOR1; AltName: Full=Protein GEM1; AltName: Full=Protein GEMINI POLLEN 1; AltName: Full=Protein MICROTUBULE ORGANIZATION 1; AltName: Full=Protein RID5; AltName: Full=Protein ROOT INITIATION DEFECTIVE 5	Mi10G0150800	78.12	13	P:GO:0007052; P:GO:0009920; P:GO:0030951; P:GO:0046785; F:GO:0051010; F:GO:0061863; C:GO:0000776; C:GO:0000922; C:GO:0009506; C:GO:0009524; C:GO:0009574; C:GO:0030981; C:GO:0035371	P:mitotic spindle organization; P:cell plate formation involved in plant-type cell wall biogenesis; P:establishment or maintenance of microtubule cytoskeleton polarity; P:microtubule polymerization; F:microtubule plus-end binding; F:microtubule plus end polymerase; C:kinetochore; C:spindle pole; C:plasmodesma; C:phragmoplast; C:preprophase band; C:cortical microtubule cytoskeleton; C:microtubule …	EC:2	Transferases
M.altissima_ref_INDEL	8.71245e-136	TRUE	[BLASTED, MAPPED, ANNOTATED]	868	20	RecName: Full=Putative disease resistance protein RGA4; AltName: Full=RGA4-blb	Mi10G0150900	48.65	4	P:GO:0042742; F:GO:0005515; C:GO:0005622; C:GO:0016020	P:defense response to bacterium; F:protein binding; C:intracellular anatomical structure; C:membrane
M.altissima_ref_INDEL	9.30591e-117	TRUE	[BLASTED, MAPPED, ANNOTATED]	311	20	RecName: Full=Probable LRR receptor-like serine/threonine-protein kinase At1g56140; Flags: Precursor	Mi10G0151600	66.31	13	P:GO:0002237; P:GO:0009625; P:GO:0009861; P:GO:0010193; P:GO:0045088; P:GO:0046777; P:GO:0050826; P:GO:0072593; F:GO:0000166; F:GO:0004674; F:GO:0005515; C:GO:0005886; C:GO:0009506	P:response to molecule of bacterial origin; P:response to insect; P:jasmonic acid and ethylene-dependent systemic resistance; P:response to ozone; P:regulation of innate immune response; P:protein autophosphorylation; P:response to freezing; P:reactive oxygen species metabolic process; F:nucleotide binding; F:protein serine/threonine kinase activity; F:protein binding; C:plasma membrane; C:plasmo…	EC:2.7.1	Transferring phosphorus-containing groups
M.altissima_ref_INDEL	4.75997e-144	TRUE	[BLASTED, MAPPED, ANNOTATED]	852	20	RecName: Full=Putative disease resistance protein RGA1; AltName: Full=RGA3-blb	Mi10G0152100	49.48	3	P:GO:0042742; F:GO:0005515; C:GO:0110165	P:defense response to bacterium; F:protein binding; C:cellular anatomical entity
M.altissima_ref_INDEL		TRUE	[NO-BLAST]	79		---NA---	Mi10G0152900
M.altissima_ref_INDEL	1.6857e-140	TRUE	[BLASTED, MAPPED, ANNOTATED]	768	20	RecName: Full=Putative disease resistance protein RGA1; AltName: Full=RGA3-blb	Mi10G0153500	50.33	3	P:GO:0042742; F:GO:0005515; C:GO:0110165	P:defense response to bacterium; F:protein binding; C:cellular anatomical entity
M.altissima_ref_INDEL		TRUE	[NO-BLAST]	97		---NA---	Mi10G0153800
M.altissima_ref_INDEL	1.29896e-10	TRUE	[BLASTED, MAPPED, ANNOTATED]	192	2	RecName: Full=Protein MOR1; AltName: Full=Protein GEM1; AltName: Full=Protein GEMINI POLLEN 1; AltName: Full=Protein MICROTUBULE ORGANIZATION 1; AltName: Full=Protein RID5; AltName: Full=Protein ROOT INITIATION DEFECTIVE 5	Mi10G0155100	58.48	9	P:GO:0000226; P:GO:0009920; F:GO:0008017; C:GO:0005819; C:GO:0005874; C:GO:0009506; C:GO:0009524; C:GO:0009574; C:GO:0030981	P:microtubule cytoskeleton organization; P:cell plate formation involved in plant-type cell wall biogenesis; F:microtubule binding; C:spindle; C:microtubule; C:plasmodesma; C:phragmoplast; C:preprophase band; C:cortical microtubule cytoskeleton
M.altissima_ref_INDEL	2.74398e-21	TRUE	[BLASTED, MAPPED, ANNOTATED]	384	20	RecName: Full=Putative disease resistance protein RGA1; AltName: Full=RGA3-blb	Mi10G0155200	46.21	10	P:GO:0002376; P:GO:0006952; P:GO:0048518; P:GO:0050794; P:GO:0051707; F:GO:0005488; F:GO:0016787; C:GO:0005737; C:GO:0016020; C:GO:0043231	P:immune system process; P:defense response; P:positive regulation of biological process; P:regulation of cellular process; P:response to other organism; F:binding; F:hydrolase activity; C:cytoplasm; C:membrane; C:intracellular membrane-bounded organelle	EC:3	Hydrolases
M.altissima_ref_INDEL		TRUE	[NO-BLAST]	155		---NA---	Mi10G0156500
M.altissima_ref_INDEL	2.48681e-36	TRUE	[BLASTED, MAPPED, ANNOTATED]	240	20	RecName: Full=Probable LRR receptor-like serine/threonine-protein kinase At1g56140; Flags: Precursor	Mi10G0156800	67.7	17	P:GO:0002237; P:GO:0007154; P:GO:0009625; P:GO:0009861; P:GO:0034613; P:GO:0045088; P:GO:0046777; P:GO:0050826; P:GO:0071215; F:GO:0000166; F:GO:0004675; F:GO:0005516; F:GO:0031625; C:GO:0005634; C:GO:0005829; C:GO:0005886; C:GO:0009506	P:response to molecule of bacterial origin; P:cell communication; P:response to insect; P:jasmonic acid and ethylene-dependent systemic resistance; P:cellular protein localization; P:regulation of innate immune response; P:protein autophosphorylation; P:response to freezing; P:cellular response to abscisic acid stimulus; F:nucleotide binding; F:transmembrane receptor protein serine/threonine kina…	EC:2.7.11.30	Receptor protein serine/threonine kinase
M.altissima_ref_INDEL		TRUE	[NO-BLAST]	841		---NA---	Mi10G0157900
M.altissima_ref_INDEL	2.26922e-67	TRUE	[BLASTED, MAPPED, ANNOTATED]	145	20	RecName: Full=Probable potassium transporter 13; AltName: Full=OsHAK13	Mi10G0158100	75.7	7	P:GO:0009932; P:GO:0048825; P:GO:1990573; F:GO:0009674; C:GO:0005774; C:GO:0005886; C:GO:0016021	P:cell tip growth; P:cotyledon development; P:potassium ion import across plasma membrane; F:potassium:sodium symporter activity; C:vacuolar membrane; C:plasma membrane; C:integral component of membrane	EC:7	Translocases
M.altissima_ref_INDEL	8.17897e-21	TRUE	[BLASTED, MAPPED, ANNOTATED]	138	3	RecName: Full=Cyclin-T1-5; Short=CycT1;5; AltName: Full=Protein AtCycT-like1	Mi10G0158500	58.1	8	P:GO:0006355; P:GO:0009615; P:GO:0010090; P:GO:0010604; P:GO:0031325; P:GO:0051173; F:GO:0016538; C:GO:0005634	P:regulation of transcription, DNA-templated; P:response to virus; P:trichome morphogenesis; P:positive regulation of macromolecule metabolic process; P:positive regulation of cellular metabolic process; P:positive regulation of nitrogen compound metabolic process; F:cyclin-dependent protein serine/threonine kinase regulator activity; C:nucleus	EC:2.7.1	Transferring phosphorus-containing groups
M.altissima_ref_INDEL	3.43714e-19	TRUE	[BLASTED, MAPPED, ANNOTATED]	265	3	RecName: Full=Transcription initiation factor TFIID subunit 3; AltName: Full=140 kDa TATA box-binding protein-associated factor; AltName: Full=TBP-associated factor 3; AltName: Full=Transcription initiation factor TFIID 140 kDa subunit; Short=TAF(II)140; Short=TAF140; Short=TAFII-140; Short=TAFII140	Mi10G0159000	56.73	1	F:GO:0005515	F:protein binding
M.altissima_ref_INDEL	6.60748e-129	TRUE	[BLASTED, MAPPED, ANNOTATED]	989	20	RecName: Full=Disease resistance protein RPS6; AltName: Full=Resistance to Pseudomonas syringae 6	Mi10G0159300	50.04	11	P:GO:0007165; P:GO:0010033; P:GO:0043068; P:GO:0098542; P:GO:1901700; F:GO:0003953; F:GO:0042802; C:GO:0005737; C:GO:0012505; C:GO:0016020; C:GO:0043231	P:signal transduction; P:response to organic substance; P:positive regulation of programmed cell death; P:defense response to other organism; P:response to oxygen-containing compound; F:NAD+ nucleosidase activity; F:identical protein binding; C:cytoplasm; C:endomembrane system; C:membrane; C:intracellular membrane-bounded organelle	EC:3.2.2	Glycosylases
M.altissima_ref_INDEL		TRUE	[NO-BLAST]	88		---NA---	Mi10G0159400
M.altissima_ref_INDEL	1.95437e-35	TRUE	[BLASTED, MAPPED, ANNOTATED]	128	20	RecName: Full=Protein SEY1	Mi10G0160300	68.07	13	P:GO:0006888; P:GO:0009832; P:GO:0009932; P:GO:0010053; P:GO:0016320; P:GO:0030036; F:GO:0003924; F:GO:0005525; C:GO:0005774; C:GO:0005789; C:GO:0005794; C:GO:0005886; C:GO:0016021	P:endoplasmic reticulum to Golgi vesicle-mediated transport; P:plant-type cell wall biogenesis; P:cell tip growth; P:root epidermal cell differentiation; P:endoplasmic reticulum membrane fusion; P:actin cytoskeleton organization; F:GTPase activity; F:GTP binding; C:vacuolar membrane; C:endoplasmic reticulum membrane; C:Golgi apparatus; C:plasma membrane; C:integral component of membrane	EC:3.6.1	Acting on acid anhydrides
M.altissima_ref_INDEL	1.81172e-16	TRUE	[BLASTED, MAPPED, ANNOTATED]	110	2	RecName: Full=Exocyst complex component EXO84C; Short=AtExo80c	Mi10G0160900	66.38	4	P:GO:0006893; P:GO:0008104; P:GO:0060321; C:GO:0000145	P:Golgi to plasma membrane transport; P:protein localization; P:acceptance of pollen; C:exocyst
M.altissima_ref_INDEL	2.60432e-35	TRUE	[BLASTED, MAPPED, ANNOTATED]	168	16	RecName: Full=Acetolactate synthase small subunit; AltName: Full=Acetohydroxy-acid synthase small subunit; Short=AHAS; Short=ALS	Mi10G0161500	73.6	10	P:GO:0006551; P:GO:0009097; P:GO:0009099; P:GO:0050790; F:GO:0003984; F:GO:0043621; F:GO:1990610; C:GO:0005777; C:GO:0005829; C:GO:0009507	P:leucine metabolic process; P:isoleucine biosynthetic process; P:valine biosynthetic process; P:regulation of catalytic activity; F:acetolactate synthase activity; F:protein self-association; F:acetolactate synthase regulator activity; C:peroxisome; C:cytosol; C:chloroplast	EC:2.2.1.6	Acetolactate synthase
M.altissima_ref_INDEL	1.92588e-12	TRUE	[BLASTED, MAPPED, ANNOTATED]	175	4	RecName: Full=Acetolactate synthase small subunit 1, chloroplastic; AltName: Full=Acetohydroxy-acid synthase small subunit; Short=AHAS; Short=ALS; Flags: Precursor	Mi10G0161600	71.55	10	P:GO:0006551; P:GO:0009097; P:GO:0009099; P:GO:0050790; F:GO:0003984; F:GO:0043621; F:GO:1990610; C:GO:0005777; C:GO:0005829; C:GO:0009507	P:leucine metabolic process; P:isoleucine biosynthetic process; P:valine biosynthetic process; P:regulation of catalytic activity; F:acetolactate synthase activity; F:protein self-association; F:acetolactate synthase regulator activity; C:peroxisome; C:cytosol; C:chloroplast	EC:2.2.1.6	Acetolactate synthase
M.altissima_ref_INDEL	4.47486e-12	TRUE	[BLASTED, MAPPED, ANNOTATED]	384	11	RecName: Full=Mitochondrial proton/calcium exchanger protein; AltName: Full=Leucine zipper-EF-hand-containing transmembrane protein 1; Flags: Precursor	Mi10G0162400	81.52	21	P:GO:0007269; P:GO:0030007; P:GO:0034214; P:GO:0035725; P:GO:0051260; P:GO:0051562; P:GO:0070584; P:GO:0071456; P:GO:0071805; P:GO:0098656; P:GO:0099093; P:GO:1900069; P:GO:1902600; F:GO:0005432; F:GO:0005509; F:GO:0015369; F:GO:0015386; F:GO:0097177; C:GO:0005743; C:GO:0016021; C:GO:0098793	P:neurotransmitter secretion; P:cellular potassium ion homeostasis; P:protein hexamerization; P:sodium ion transmembrane transport; P:protein homooligomerization; P:negative regulation of mitochondrial calcium ion concentration; P:mitochondrion morphogenesis; P:cellular response to hypoxia; P:potassium ion transmembrane transport; P:anion transmembrane transport; P:calcium export from the mitocho…	EC:7	Translocases
M.altissima_ref_INDEL	0	TRUE	[BLASTED, MAPPED, ANNOTATED]	627	20	RecName: Full=Protein SEY1	Mi10G0162800	54.39	12	P:GO:0006888; P:GO:0009832; P:GO:0009932; P:GO:0010053; P:GO:0016320; P:GO:0030036; F:GO:0003924; F:GO:0005525; C:GO:0005774; C:GO:0005794; C:GO:0005886; C:GO:0098827	P:endoplasmic reticulum to Golgi vesicle-mediated transport; P:plant-type cell wall biogenesis; P:cell tip growth; P:root epidermal cell differentiation; P:endoplasmic reticulum membrane fusion; P:actin cytoskeleton organization; F:GTPase activity; F:GTP binding; C:vacuolar membrane; C:Golgi apparatus; C:plasma membrane; C:endoplasmic reticulum subcompartment	EC:3.6.1	Acting on acid anhydrides
M.altissima_ref_INDEL	0	TRUE	[BLASTED, MAPPED, ANNOTATED]	534	20	RecName: Full=DNA replication licensing factor mcm6	Mi10G0163600	61.54	22	P:GO:0000727; P:GO:0006267; P:GO:0006268; P:GO:0007307; P:GO:0030174; P:GO:1902969; F:GO:0003682; F:GO:0003697; F:GO:0003727; F:GO:0005524; F:GO:0016887; F:GO:0033679; F:GO:0042802; F:GO:0046872; F:GO:1990518; C:GO:0000347; C:GO:0000785; C:GO:0005737; C:GO:0042555; C:GO:0043596; C:GO:0071162; C:GO:0097373	P:double-strand break repair via break-induced replication; P:pre-replicative complex assembly involved in nuclear cell cycle DNA replication; P:DNA unwinding involved in DNA replication; P:eggshell chorion gene amplification; P:regulation of DNA-dependent DNA replication initiation; P:mitotic DNA replication; F:chromatin binding; F:single-stranded DNA binding; F:single-stranded RNA binding; F:AT…	EC:3.6.1; EC:3.6.4.12	Acting on acid anhydrides; DNA helicase
M.altissima_ref_INDEL	4.65043e-136	TRUE	[BLASTED, MAPPED, ANNOTATED]	379	14	RecName: Full=Probable purine permease 4; Short=AtPUP4	Mi10G0163700	54.72	5	P:GO:0006863; P:GO:0010184; F:GO:0005345; F:GO:0015211; C:GO:0016020	P:purine nucleobase transport; P:cytokinin transport; F:purine nucleobase transmembrane transporter activity; F:purine nucleoside transmembrane transporter activity; C:membrane	EC:7	Translocases
M.altissima_ref_INDEL	1.68956e-21	TRUE	[BLASTED, MAPPED, ANNOTATED]	278	4	RecName: Full=Protein CHLOROPLAST ENHANCING STRESS TOLERANCE, chloroplastic; Short=OsCEST; Flags: Precursor	Mi10G0163800	47.68	6	P:GO:0006950; P:GO:0009628; P:GO:0016043; C:GO:0009507; C:GO:0009579; C:GO:0016020	P:response to stress; P:response to abiotic stimulus; P:cellular component organization; C:chloroplast; C:thylakoid; C:membrane
M.altissima_ref_INDEL	0	TRUE	[BLASTED, MAPPED, ANNOTATED]	1189	20	RecName: Full=Receptor kinase-like protein Xa21; Contains: RecName: Full=Receptor kinase-like protein Xa21, processed; Flags: Precursor	Mi10G0164100	51.58	28	P:GO:0002764; P:GO:0003006; P:GO:0006810; P:GO:0009553; P:GO:0010015; P:GO:0010033; P:GO:0010074; P:GO:0030154; P:GO:0033036; P:GO:0033554; P:GO:0045087; P:GO:0046777; P:GO:0048646; P:GO:0048878; P:GO:0050793; P:GO:0051321; P:GO:0051704; P:GO:0071555; P:GO:1900426; F:GO:0004674; F:GO:0005515; F:GO:0038023; C:GO:0005634; C:GO:0005768; C:GO:0005789; C:GO:0005886; C:GO:0032541; C:GO:1990578	P:immune response-regulating signaling pathway; P:developmental process involved in reproduction; P:transport; P:embryo sac development; P:root morphogenesis; P:response to organic substance; P:maintenance of meristem identity; P:cell differentiation; P:macromolecule localization; P:cellular response to stress; P:innate immune response; P:protein autophosphorylation; P:anatomical structure format…	EC:2.7.1	Transferring phosphorus-containing groups
M.altissima_ref_INDEL		TRUE	[NO-BLAST]	109		---NA---	Mi10G0164800
M.altissima_ref_INDEL		TRUE	[NO-BLAST]	179		---NA---	Mi10G0165300
M.altissima_ref_INDEL	2.46342e-07	TRUE	[BLASTED, MAPPED, ANNOTATED]	249	1	RecName: Full=Dihydroxy-acid dehydratase, chloroplastic; Short=AtDHAD; Short=DAD; Flags: Precursor	Mi10G0165800	92.86	10	P:GO:0009097; P:GO:0009099; P:GO:0009553; P:GO:0009555; P:GO:0009651; P:GO:0048364; F:GO:0004160; F:GO:0005507; F:GO:0051539; C:GO:0009570	P:isoleucine biosynthetic process; P:valine biosynthetic process; P:embryo sac development; P:pollen development; P:response to salt stress; P:root development; F:dihydroxy-acid dehydratase activity; F:copper ion binding; F:4 iron, 4 sulfur cluster binding; C:chloroplast stroma	EC:4.2.1.9	Dihydroxy-acid dehydratase
M.altissima_ref_INDEL		TRUE	[NO-BLAST]	125		---NA---	Mi10G0165900
M.altissima_ref_INDEL		TRUE	[NO-BLAST]	188		---NA---	Mi10G0166000
M.altissima_ref_INDEL	3.54829e-157	TRUE	[BLASTED, MAPPED, ANNOTATED]	948	20	RecName: Full=Receptor kinase-like protein Xa21; Contains: RecName: Full=Receptor kinase-like protein Xa21, processed; Flags: Precursor	Mi10G0168200	50.78	24	P:GO:0002764; P:GO:0006810; P:GO:0010015; P:GO:0010033; P:GO:0010074; P:GO:0010075; P:GO:0022603; P:GO:0030154; P:GO:0033036; P:GO:0033554; P:GO:0045087; P:GO:0046777; P:GO:0048878; P:GO:0071555; P:GO:1900426; F:GO:0004674; F:GO:0005515; F:GO:0038023; C:GO:0005634; C:GO:0005768; C:GO:0005789; C:GO:0005886; C:GO:0032541; C:GO:1990578	P:immune response-regulating signaling pathway; P:transport; P:root morphogenesis; P:response to organic substance; P:maintenance of meristem identity; P:regulation of meristem growth; P:regulation of anatomical structure morphogenesis; P:cell differentiation; P:macromolecule localization; P:cellular response to stress; P:innate immune response; P:protein autophosphorylation; P:chemical homeostas…	EC:2.7.1	Transferring phosphorus-containing groups
M.altissima_ref_INDEL	7.69865e-176	TRUE	[BLASTED, MAPPED, ANNOTATED]	1345	20	RecName: Full=Receptor kinase-like protein Xa21; Contains: RecName: Full=Receptor kinase-like protein Xa21, processed; Flags: Precursor	Mi10G0168700	50.53	31	P:GO:0002764; P:GO:0002833; P:GO:0003006; P:GO:0006468; P:GO:0006810; P:GO:0009617; P:GO:0009725; P:GO:0010015; P:GO:0010074; P:GO:0030154; P:GO:0031349; P:GO:0032103; P:GO:0033036; P:GO:0033554; P:GO:0045087; P:GO:0048229; P:GO:0048646; P:GO:0048878; P:GO:0050778; P:GO:0050793; P:GO:0051321; P:GO:0051704; P:GO:0071555; F:GO:0004674; F:GO:0005515; F:GO:0038023; C:GO:0005768; C:GO:0031090; C:GO:00…	P:immune response-regulating signaling pathway; P:positive regulation of response to biotic stimulus; P:developmental process involved in reproduction; P:protein phosphorylation; P:transport; P:response to bacterium; P:response to hormone; P:root morphogenesis; P:maintenance of meristem identity; P:cell differentiation; P:positive regulation of defense response; P:positive regulation of response …	EC:2.7.1	Transferring phosphorus-containing groups
M.altissima_ref_INDEL		TRUE	[NO-BLAST]	208		---NA---	Mi10G0169300
M.altissima_ref_INDEL	8.10132e-13	TRUE	[BLASTED, MAPPED, ANNOTATED]	129	4	RecName: Full=65-kDa microtubule-associated protein 5; Short=AtMAP65-5	Mi10G0169800	74.02	12	P:GO:0000911; P:GO:0043622; P:GO:0048528; F:GO:0008017; F:GO:0046983; C:GO:0000922; C:GO:0005634; C:GO:0009506; C:GO:0009524; C:GO:0009574; C:GO:0055028; C:GO:1990023	P:cytokinesis by cell plate formation; P:cortical microtubule organization; P:post-embryonic root development; F:microtubule binding; F:protein dimerization activity; C:spindle pole; C:nucleus; C:plasmodesma; C:phragmoplast; C:preprophase band; C:cortical microtubule; C:mitotic spindle midzone
M.altissima_ref_INDEL	1.08238e-69	TRUE	[BLASTED, MAPPED, ANNOTATED]	230	20	RecName: Full=Pentatricopeptide repeat-containing protein At3g51320	Mi10G0169900	54.58	11	P:GO:0009793; P:GO:0010182; P:GO:0031425; P:GO:0080156; P:GO:1900865; F:GO:0003729; F:GO:0005515; F:GO:0008270; C:GO:0005739; C:GO:0005773; C:GO:0009507	P:embryo development ending in seed dormancy; P:sugar mediated signaling pathway; P:chloroplast RNA processing; P:mitochondrial mRNA modification; P:chloroplast RNA modification; F:mRNA binding; F:protein binding; F:zinc ion binding; C:mitochondrion; C:vacuole; C:chloroplast
M.altissima_ref_INDEL	1.14197e-74	TRUE	[BLASTED, MAPPED, ANNOTATED]	542	20	RecName: Full=Receptor-like protein kinase; Flags: Precursor	Mi10G0171100	50.91	27	P:GO:0006833; P:GO:0007165; P:GO:0009617; P:GO:0010015; P:GO:0010016; P:GO:0010033; P:GO:0010074; P:GO:0010075; P:GO:0010087; P:GO:0033036; P:GO:0033554; P:GO:0045595; P:GO:0048229; P:GO:0048437; P:GO:0048827; P:GO:0065001; P:GO:0071555; P:GO:0090698; P:GO:0098542; P:GO:1905421; F:GO:0004674; F:GO:0005102; F:GO:0038023; C:GO:0005768; C:GO:0005783; C:GO:0031090; C:GO:0071944	P:water transport; P:signal transduction; P:response to bacterium; P:root morphogenesis; P:shoot system morphogenesis; P:response to organic substance; P:maintenance of meristem identity; P:regulation of meristem growth; P:phloem or xylem histogenesis; P:macromolecule localization; P:cellular response to stress; P:regulation of cell differentiation; P:gametophyte development; P:floral organ devel…	EC:2.7.1	Transferring phosphorus-containing groups
M.altissima_ref_INDEL	3.35964e-71	TRUE	[BLASTED, MAPPED, ANNOTATED]	513	20	RecName: Full=Receptor kinase-like protein Xa21; Contains: RecName: Full=Receptor kinase-like protein Xa21, processed; Flags: Precursor	Mi10G0171200	50.42	26	P:GO:0002764; P:GO:0002833; P:GO:0006468; P:GO:0006810; P:GO:0009617; P:GO:0009790; P:GO:0010015; P:GO:0010033; P:GO:0010074; P:GO:0022603; P:GO:0030154; P:GO:0031349; P:GO:0032103; P:GO:0033036; P:GO:0033554; P:GO:0048638; P:GO:0048878; P:GO:0050778; P:GO:0098542; F:GO:0004674; F:GO:0005515; F:GO:0038023; C:GO:0031090; C:GO:0042175; C:GO:0071944; C:GO:0098827	P:immune response-regulating signaling pathway; P:positive regulation of response to biotic stimulus; P:protein phosphorylation; P:transport; P:response to bacterium; P:embryo development; P:root morphogenesis; P:response to organic substance; P:maintenance of meristem identity; P:regulation of anatomical structure morphogenesis; P:cell differentiation; P:positive regulation of defense response; …	EC:2.7.1	Transferring phosphorus-containing groups
M.altissima_ref_INDEL	8.27469e-09	TRUE	[BLASTED, MAPPED, ANNOTATED]	332	2	RecName: Full=Retrovirus-related Pol polyprotein from transposon RE1; AltName: Full=Retro element 1; Short=AtRE1; Includes: RecName: Full=Protease RE1; Includes: RecName: Full=Reverse transcriptase RE1; Includes: RecName: Full=Endonuclease RE1	Mi10G0171600	47.34	1	F:GO:0003824	F:catalytic activity
M.altissima_ref_INDEL	2.23459e-12	TRUE	[BLASTED, MAPPED, ANNOTATED]	122	2	RecName: Full=Protein PHLOEM PROTEIN 2-LIKE A1; Short=AtPP2-A1	Mi10G0172500	51.79	1	F:GO:0005488	F:binding
M.altissima_ref_INDEL		TRUE	[NO-BLAST]	108		---NA---	Mi10G0173900
M.altissima_ref_INDEL		TRUE	[NO-BLAST]	111		---NA---	Mi10G0174000
M.altissima_ref_INDEL	0.000763858	TRUE	[BLASTED, MAPPED]	101	1	RecName: Full=Probable transcription factor At1g66420; AltName: Full=Storekeeper-like protein At1g66420	Mi10G0174700	54.02	3	P:GO:0006355; F:GO:0005515; C:GO:0005634	P:regulation of transcription, DNA-templated; F:protein binding; C:nucleus
M.altissima_ref_INDEL	0	TRUE	[BLASTED, MAPPED, ANNOTATED]	553	20	RecName: Full=C-type lectin receptor-like tyrosine-protein kinase At1g52310; Flags: Precursor	Mi10G0175700	58.02	17	P:GO:0002237; P:GO:0009625; P:GO:0010183; P:GO:0018108; P:GO:0046777; P:GO:0050826; P:GO:0098542; P:GO:1900459; F:GO:0004674; F:GO:0004714; F:GO:0005524; F:GO:0019901; F:GO:0030246; C:GO:0005777; C:GO:0005886; C:GO:0016021; C:GO:0090404	P:response to molecule of bacterial origin; P:response to insect; P:pollen tube guidance; P:peptidyl-tyrosine phosphorylation; P:protein autophosphorylation; P:response to freezing; P:defense response to other organism; P:positive regulation of brassinosteroid mediated signaling pathway; F:protein serine/threonine kinase activity; F:transmembrane receptor protein tyrosine kinase activity; F:ATP b…	EC:2.7.10.1	Receptor protein-tyrosine kinase
M.altissima_ref_INDEL	0	TRUE	[BLASTED, MAPPED, ANNOTATED]	794	20	RecName: Full=Potassium transporter 11; Short=AtPOT11	Mi10G0176900	72.85	7	P:GO:0009932; P:GO:0048825; P:GO:1990573; F:GO:0009674; C:GO:0005774; C:GO:0005886; C:GO:0016021	P:cell tip growth; P:cotyledon development; P:potassium ion import across plasma membrane; F:potassium:sodium symporter activity; C:vacuolar membrane; C:plasma membrane; C:integral component of membrane	EC:7	Translocases
M.altissima_ref_INDEL	0	TRUE	[BLASTED, MAPPED, ANNOTATED]	602	15	RecName: Full=Coatomer subunit delta; AltName: Full=Archain; AltName: Full=Delta-coat protein; Short=Delta-COP	Mi10G0177000	68.37	16	P:GO:0006886; P:GO:0006888; P:GO:0006890; P:GO:0006891; P:GO:0008344; P:GO:0021691; P:GO:0043473; P:GO:0048313; P:GO:0051645; F:GO:0005515; C:GO:0000139; C:GO:0005789; C:GO:0005829; C:GO:0009506; C:GO:0030126; C:GO:0030133	P:intracellular protein transport; P:endoplasmic reticulum to Golgi vesicle-mediated transport; P:retrograde vesicle-mediated transport, Golgi to endoplasmic reticulum; P:intra-Golgi vesicle-mediated transport; P:adult locomotory behavior; P:cerebellar Purkinje cell layer maturation; P:pigmentation; P:Golgi inheritance; P:Golgi localization; F:protein binding; C:Golgi membrane; C:endoplasmic reti…
M.altissima_ref_INDEL	5.05205e-20	TRUE	[BLASTED, MAPPED, ANNOTATED]	702	4	RecName: Full=Ankyrin repeat-containing protein NPR4; Short=OsNPR4	Mi10G0177600	43.9	1	C:GO:0110165	C:cellular anatomical entity
M.altissima_ref_INDEL		TRUE	[NO-BLAST]	99		---NA---	Mi10G0177700
M.altissima_ref_INDEL		TRUE	[NO-BLAST]	627		---NA---	Mi10G0178000
M.altissima_ref_INDEL		TRUE	[NO-BLAST]	135		---NA---	Mi10G0178100
M.altissima_ref_INDEL	1.31571e-13	TRUE	[BLASTED, MAPPED, ANNOTATED]	911	2	RecName: Full=Ankyrin repeat-containing protein NPR4; Short=OsNPR4	Mi10G0178200	41.28	1	C:GO:0110165	C:cellular anatomical entity
M.altissima_ref_INDEL		TRUE	[NO-BLAST]	110		---NA---	Mi10G0178400
M.altissima_ref_INDEL	8.18597e-08	TRUE	[BLASTED, MAPPED, ANNOTATED]	618	6	RecName: Full=Ankyrin repeat-containing protein At5g02620	Mi10G0178500	49.7	1	C:GO:0110165	C:cellular anatomical entity
M.altissima_ref_INDEL	1.97255e-16	TRUE	[BLASTED, MAPPED, ANNOTATED]	652	6	RecName: Full=Ankyrin repeat-containing protein NPR4; Short=OsNPR4	Mi10G0178600	44.34	1	C:GO:0110165	C:cellular anatomical entity
M.altissima_ref_INDEL		TRUE	[NO-BLAST]	355		---NA---	Mi10G0178700
M.altissima_ref_INDEL		TRUE	[NO-BLAST]	158		---NA---	Mi10G0178800
M.altissima_ref_INDEL	6.32379e-26	TRUE	[BLASTED, MAPPED, ANNOTATED]	109	2	RecName: Full=Protein NAP1; AltName: Full=ARP2/3 regulatory protein subunit NAPP; AltName: Full=NAP of plants; AltName: Full=Nck-associated protein 1; Short=AtNAP1; Short=AtNAP125; AltName: Full=Protein GNARLED; AltName: Full=p125Nap1	Mi10G0179400	69.91	11	P:GO:0009825; P:GO:0010090; P:GO:0016477; P:GO:0030031; P:GO:0030866; P:GO:0045010; P:GO:0045893; F:GO:0005515; C:GO:0005634; C:GO:0005789; C:GO:0031209	P:multidimensional cell growth; P:trichome morphogenesis; P:cell migration; P:cell projection assembly; P:cortical actin cytoskeleton organization; P:actin nucleation; P:positive regulation of transcription, DNA-templated; F:protein binding; C:nucleus; C:endoplasmic reticulum membrane; C:SCAR complex
M.altissima_ref_INDEL	3.23524e-50	TRUE	[BLASTED, MAPPED, ANNOTATED]	669	12	RecName: Full=DNA-directed RNA polymerase II subunit rpb4; Short=RNA polymerase II subunit B4; AltName: Full=DNA-directed RNA polymerase II subunit D	Mi10G0180700	72.13	23	P:GO:0005513; P:GO:0007049; P:GO:0010152; P:GO:0010229; P:GO:0010426; P:GO:0016246; P:GO:0019722; P:GO:0048827; P:GO:0051301; P:GO:0055075; P:GO:0061614; P:GO:0070979; F:GO:0003899; F:GO:0005509; F:GO:0019900; C:GO:0000418; C:GO:0000419; C:GO:0005665; C:GO:0005680; C:GO:0005886; C:GO:0009705; C:GO:0022626; C:GO:0032578	P:detection of calcium ion; P:cell cycle; P:pollen maturation; P:inflorescence development; P:DNA methylation on cytosine within a CHH sequence; P:RNA interference; P:calcium-mediated signaling; P:phyllome development; P:cell division; P:potassium ion homeostasis; P:pri-miRNA transcription by RNA polymerase II; P:protein K11-linked ubiquitination; F:DNA-directed 5'-3' RNA polymerase activity; F:c…	EC:2.7.7.6	DNA-directed RNA polymerase
M.altissima_ref_INDEL		TRUE	[NO-BLAST]	165		---NA---	Mi10G0180800
M.altissima_ref_INDEL		TRUE	[NO-BLAST]	217		---NA---	Mi10G0180900
M.altissima_ref_INDEL	1.9406e-34	TRUE	[BLASTED, MAPPED, ANNOTATED]	104	20	RecName: Full=Snakin-2; Flags: Precursor	Mi11G0002000	59.29	12	P:GO:0009651; P:GO:0009737; P:GO:0009740; P:GO:0009741; P:GO:0009743; P:GO:0009826; P:GO:2000377; F:GO:0005515; C:GO:0005576; C:GO:0005737; C:GO:0005886; C:GO:0009505	P:response to salt stress; P:response to abscisic acid; P:gibberellic acid mediated signaling pathway; P:response to brassinosteroid; P:response to carbohydrate; P:unidimensional cell growth; P:regulation of reactive oxygen species metabolic process; F:protein binding; C:extracellular region; C:cytoplasm; C:plasma membrane; C:plant-type cell wall
M.altissima_ref_INDEL	2.54463e-06	TRUE	[BLASTED, MAPPED]	351	13	RecName: Full=UPF0307 protein Reut_A0910	Mi11G0003100	56.03	1	C:GO:0005829	C:cytosol
M.altissima_ref_INDEL	1.46604e-113	TRUE	[BLASTED, MAPPED, ANNOTATED]	316	20	RecName: Full=Receptor protein kinase CLAVATA1; Flags: Precursor	Mi11G0003800	60.54	30	P:GO:0009934; P:GO:0010067; P:GO:0010078; P:GO:0010080; P:GO:0010088; P:GO:0010089; P:GO:0010183; P:GO:0010223; P:GO:0022603; P:GO:0036289; P:GO:0045595; P:GO:0048229; P:GO:0048437; P:GO:0048833; P:GO:0051301; P:GO:1901002; P:GO:1902584; P:GO:2000038; F:GO:0000166; F:GO:0001653; F:GO:0004675; F:GO:0033612; F:GO:0042277; F:GO:0042802; F:GO:0043621; C:GO:0000325; C:GO:0005789; C:GO:0005886; C:GO:00…	P:regulation of meristem structural organization; P:procambium histogenesis; P:maintenance of root meristem identity; P:regulation of floral meristem growth; P:phloem development; P:xylem development; P:pollen tube guidance; P:secondary shoot formation; P:regulation of anatomical structure morphogenesis; P:peptidyl-serine autophosphorylation; P:regulation of cell differentiation; P:gametophyte de…	EC:2.7.11.30	Receptor protein serine/threonine kinase
M.altissima_ref_INDEL	7.11418e-77	TRUE	[BLASTED, MAPPED, ANNOTATED]	676	20	RecName: Full=Receptor-like cytosolic serine/threonine-protein kinase RBK1; AltName: Full=Protein ROP BINDING PROTEIN KINASES 1	Mi11G0004300	62.24	22	P:GO:0002221; P:GO:0009738; P:GO:0009845; P:GO:0010068; P:GO:0019722; P:GO:0031663; P:GO:0042742; P:GO:0046777; P:GO:0048364; P:GO:0050832; P:GO:0071369; P:GO:0080142; P:GO:0090558; P:GO:1900459; P:GO:1905393; F:GO:0004674; F:GO:0019901; F:GO:0051020; C:GO:0005634; C:GO:0005829; C:GO:0005886; C:GO:0012505	P:pattern recognition receptor signaling pathway; P:abscisic acid-activated signaling pathway; P:seed germination; P:protoderm histogenesis; P:calcium-mediated signaling; P:lipopolysaccharide-mediated signaling pathway; P:defense response to bacterium; P:protein autophosphorylation; P:root development; P:defense response to fungus; P:cellular response to ethylene stimulus; P:regulation of salicyl…	EC:2.7.1	Transferring phosphorus-containing groups
M.altissima_ref_INDEL		TRUE	[NO-BLAST]	112		---NA---	Mi11G0007800
M.altissima_ref_INDEL	0	TRUE	[BLASTED, MAPPED, ANNOTATED]	760	20	RecName: Full=Prolyl endopeptidase; Short=PE; AltName: Full=Post-proline cleaving enzyme	Mi11G0008100	56.09	8	P:GO:0006508; P:GO:0050789; F:GO:0004252; F:GO:0005515; F:GO:0042277; F:GO:0070012; C:GO:0005634; C:GO:0005829	P:proteolysis; P:regulation of biological process; F:serine-type endopeptidase activity; F:protein binding; F:peptide binding; F:oligopeptidase activity; C:nucleus; C:cytosol	EC:3.4.21	Acting on peptide bonds (peptidases)
M.altissima_ref_INDEL		TRUE	[NO-BLAST]	263		---NA---	Mi11G0011900
M.altissima_ref_INDEL	5.43295e-30	TRUE	[BLASTED, MAPPED, ANNOTATED]	331	7	RecName: Full=N-acetylglucosaminyl-phosphatidylinositol de-N-acetylase; AltName: Full=Phosphatidylinositol-glycan biosynthesis class L protein; Short=PIG-L	Mi11G0012500	47.23	2	F:GO:0016787; C:GO:0005737	F:hydrolase activity; C:cytoplasm	EC:3	Hydrolases
M.altissima_ref_INDEL		TRUE	[NO-BLAST]	103		---NA---	Mi11G0012800
M.altissima_ref_INDEL		TRUE	[NO-BLAST]	258		---NA---	Mi11G0014800
M.altissima_ref_INDEL	1.25225e-76	TRUE	[BLASTED, MAPPED, ANNOTATED]	224	20	RecName: Full=RING-H2 finger protein ATL80; AltName: Full=RING-type E3 ubiquitin transferase ATL80	Mi11G0016400	61.5	14	P:GO:0006513; P:GO:0006952; P:GO:0009555; P:GO:0009901; P:GO:0009909; P:GO:0010200; P:GO:0010966; P:GO:0042631; P:GO:0051865; P:GO:0070417; P:GO:0080141; F:GO:0005515; F:GO:0061630; C:GO:0005886	P:protein monoubiquitination; P:defense response; P:pollen development; P:anther dehiscence; P:regulation of flower development; P:response to chitin; P:regulation of phosphate transport; P:cellular response to water deprivation; P:protein autoubiquitination; P:cellular response to cold; P:regulation of jasmonic acid biosynthetic process; F:protein binding; F:ubiquitin protein ligase activity; C:…	EC:2	Transferases
M.altissima_ref_INDEL	0	TRUE	[BLASTED, MAPPED, ANNOTATED]	520	20	RecName: Full=Probable inorganic phosphate transporter 1-4; Short=OsPT4; Short=OsPht1;4; AltName: Full=H(+)/Pi cotransporter; AltName: Full=OsPT1	Mi11G0017200	67.11	16	P:GO:0006817; P:GO:0009610; P:GO:0009723; P:GO:0009737; P:GO:0016036; P:GO:0080187; P:GO:1901684; F:GO:0005315; F:GO:0005515; F:GO:0015415; F:GO:1901683; C:GO:0005634; C:GO:0005773; C:GO:0005794; C:GO:0005886; C:GO:0009506	P:phosphate ion transport; P:response to symbiotic fungus; P:response to ethylene; P:response to abscisic acid; P:cellular response to phosphate starvation; P:floral organ senescence; P:arsenate ion transmembrane transport; F:inorganic phosphate transmembrane transporter activity; F:protein binding; F:ATPase-coupled phosphate ion transmembrane transporter activity; F:arsenate ion transmembrane tr…	EC:7.3.2.1	ABC-type phosphate transporter
M.altissima_ref_INDEL	1.06627e-86	TRUE	[BLASTED, MAPPED, ANNOTATED]	324	20	RecName: Full=Dihydroflavonol 4-reductase; Short=DFR; AltName: Full=Dihydrokaempferol 4-reductase; AltName: Full=Flavanone 4-reductase; Short=FNR	Mi11G0018600	58.77	15	P:GO:0009409; P:GO:0009809; P:GO:0009813; P:GO:0010597; P:GO:0042754; P:GO:0048316; P:GO:0080110; F:GO:0005515; F:GO:0016616; F:GO:0016621; F:GO:0016854; F:GO:0033729; F:GO:0050661; C:GO:0005783; C:GO:0005829	P:response to cold; P:lignin biosynthetic process; P:flavonoid biosynthetic process; P:green leaf volatile biosynthetic process; P:negative regulation of circadian rhythm; P:seed development; P:sporopollenin biosynthetic process; F:protein binding; F:oxidoreductase activity, acting on the CH-OH group of donors, NAD or NADP as acceptor; F:cinnamoyl-CoA reductase activity; F:racemase and epimerase …	EC:5.1; EC:1.2.1.44; EC:1.1.1; EC:1.3.1.77	Racemases and epimerases; Cinnamoyl-CoA reductase; Acting on the CH-OH group of donors; Anthocyanidin reductase ((2R,3R)-flavan-3-ol-forming)
M.altissima_ref_INDEL	1.831e-95	TRUE	[BLASTED, MAPPED, ANNOTATED]	169	20	RecName: Full=AP-2 complex subunit sigma; AltName: Full=Adaptin small chain; AltName: Full=Clathrin assembly protein 2 sigma small chain; AltName: Full=Sigma2-adaptin	Mi11G0021000	75.96	20	P:GO:0006605; P:GO:0008542; P:GO:0016182; P:GO:0030100; P:GO:0042147; P:GO:0045444; P:GO:0048268; P:GO:0050885; P:GO:0060612; P:GO:0072583; P:GO:0099638; F:GO:0035615; C:GO:0000139; C:GO:0005829; C:GO:0005938; C:GO:0030121; C:GO:0030122; C:GO:0032588; C:GO:0036020; C:GO:0043195	P:protein targeting; P:visual learning; P:synaptic vesicle budding from endosome; P:regulation of endocytosis; P:retrograde transport, endosome to Golgi; P:fat cell differentiation; P:clathrin coat assembly; P:neuromuscular process controlling balance; P:adipose tissue development; P:clathrin-dependent endocytosis; P:endosome to plasma membrane protein transport; F:clathrin adaptor activity; C:Go…
M.altissima_ref_INDEL	1.26602e-06	TRUE	[BLASTED, MAPPED]	474	1	RecName: Full=Alkaline phosphatase D; Short=APaseD; Flags: Precursor	Mi11G0021300	38.23	3	P:GO:0016311; F:GO:0004035; F:GO:0016787	P:dephosphorylation; F:alkaline phosphatase activity; F:hydrolase activity
M.altissima_ref_INDEL		TRUE	[NO-BLAST]	100		---NA---	Mi11G0021800
M.altissima_ref_INDEL	9.90993e-66	TRUE	[BLASTED, MAPPED, ANNOTATED]	209	11	RecName: Full=Bifunctional 3'-phosphoadenosine 5'-phosphosulfate synthase 1; Short=PAPS synthase 1; Short=PAPSS 1; AltName: Full=Sulfurylase kinase 1; Short=SK 1; Short=SK1; Includes: RecName: Full=Sulfate adenylyltransferase; AltName: Full=ATP-sulfurylase; AltName: Full=Sulfate adenylate transferase; Short=SAT; Includes: RecName: Full=Adenylyl-sulfate kinase; AltName: Full=3'-phosphoadenosine-5'…	Mi11G0022000	51.43	14	P:GO:0000103; P:GO:0001887; P:GO:0006796; P:GO:0009970; P:GO:0032501; P:GO:0044272; P:GO:0046686; P:GO:0070206; F:GO:0000166; F:GO:0004020; F:GO:0004781; F:GO:0005515; C:GO:0005886; C:GO:0009570	P:sulfate assimilation; P:selenium compound metabolic process; P:phosphate-containing compound metabolic process; P:cellular response to sulfate starvation; P:multicellular organismal process; P:sulfur compound biosynthetic process; P:response to cadmium ion; P:protein trimerization; F:nucleotide binding; F:adenylylsulfate kinase activity; F:sulfate adenylyltransferase (ATP) activity; F:protein b…	EC:2.7.7.4; EC:2.7.1.25	Sulfate adenylyltransferase; Adenylyl-sulfate kinase
M.altissima_ref_INDEL	1.09798e-73	TRUE	[BLASTED, MAPPED, ANNOTATED]	448	5	RecName: Full=Probable methyltransferase At1g29790	Mi11G0022500	48.03	2	C:GO:0016020; C:GO:0098791	C:membrane; C:Golgi apparatus subcompartment
M.altissima_ref_INDEL	0	TRUE	[BLASTED, MAPPED, ANNOTATED]	498	20	RecName: Full=Cytochrome P450 83B1; AltName: Full=Protein ALTERED TRYPTOPHAN REGULATION 4; AltName: Full=Protein RED ELONGATED 1; AltName: Full=Protein SUPERROOT 2	Mi11G0022800	65.71	15	P:GO:0009625; P:GO:0009641; P:GO:0009682; P:GO:0009684; P:GO:0009699; P:GO:0009759; P:GO:0010114; P:GO:0048830; P:GO:0050832; P:GO:0052544; F:GO:0005488; F:GO:0016709; C:GO:0005739; C:GO:0005783; C:GO:0005886	P:response to insect; P:shade avoidance; P:induced systemic resistance; P:indoleacetic acid biosynthetic process; P:phenylpropanoid biosynthetic process; P:indole glucosinolate biosynthetic process; P:response to red light; P:adventitious root development; P:defense response to fungus; P:defense response by callose deposition in cell wall; F:binding; F:oxidoreductase activity, acting on paired do…	EC:1.14.13	Acting on paired donors, with incorporation or reduction of molecular oxygen. The oxygen incorporated need not be derived from O(2)
M.altissima_ref_INDEL	5.1369e-35	TRUE	[BLASTED, MAPPED, ANNOTATED]	150	8	RecName: Full=Retrovirus-related Pol polyprotein from transposon RE2; AltName: Full=Retro element 2; Short=AtRE2; Includes: RecName: Full=Protease RE2; Includes: RecName: Full=Reverse transcriptase RE2; Includes: RecName: Full=Endonuclease RE2	Mi11G0023200	57.25	6	P:GO:0006259; F:GO:0016740; F:GO:0016787; F:GO:0097159; F:GO:1901363; C:GO:0110165	P:DNA metabolic process; F:transferase activity; F:hydrolase activity; F:organic cyclic compound binding; F:heterocyclic compound binding; C:cellular anatomical entity	EC:2; EC:3	Transferases; Hydrolases
M.altissima_ref_INDEL		TRUE	[NO-BLAST]	114		---NA---	Mi11G0023800
M.altissima_ref_INDEL	1.97945e-141	TRUE	[BLASTED, MAPPED, ANNOTATED]	394	20	RecName: Full=Probable LRR receptor-like serine/threonine-protein kinase At4g36180; Flags: Precursor	Mi11G0025100	51.51	23	P:GO:0006468; P:GO:0007165; P:GO:0009617; P:GO:0009888; P:GO:0010033; P:GO:0030154; P:GO:0031349; P:GO:0048229; P:GO:0048437; P:GO:0048646; P:GO:0048878; P:GO:0050776; P:GO:0050793; P:GO:0051234; P:GO:0051321; P:GO:0051704; P:GO:0090697; F:GO:0000166; F:GO:0004674; F:GO:0005515; C:GO:0005886; C:GO:0009505; C:GO:0090406	P:protein phosphorylation; P:signal transduction; P:response to bacterium; P:tissue development; P:response to organic substance; P:cell differentiation; P:positive regulation of defense response; P:gametophyte development; P:floral organ development; P:anatomical structure formation involved in morphogenesis; P:chemical homeostasis; P:regulation of immune response; P:regulation of developmental …	EC:2.7.1	Transferring phosphorus-containing groups
M.altissima_ref_INDEL	1.67772e-92	TRUE	[BLASTED, MAPPED, ANNOTATED]	252	9	RecName: Full=Peroxisomal targeting signal 1 receptor; Short=PTS1 receptor; Short=PTS1R; AltName: Full=PTS1-BP; AltName: Full=Peroxin-5; AltName: Full=Peroxisomal C-terminal targeting signal import receptor; AltName: Full=Peroxisome receptor 1	Mi11G0025400	53.09	4	C:GO:0005768; C:GO:0005802; C:GO:0005886; C:GO:0009506	C:endosome; C:trans-Golgi network; C:plasma membrane; C:plasmodesma
M.altissima_ref_INDEL	6.24626e-12	TRUE	[BLASTED, MAPPED, ANNOTATED]	537	8	RecName: Full=Protein LTV1 homolog	Mi11G0025500	43.32	1	C:GO:0005622	C:intracellular anatomical structure
M.altissima_ref_INDEL	0	TRUE	[BLASTED, MAPPED, ANNOTATED]	446	20	RecName: Full=Proteasome-activating nucleotidase; Short=PAN; AltName: Full=Proteasomal ATPase; AltName: Full=Proteasome regulatory ATPase; AltName: Full=Proteasome regulatory particle	Mi11G0029200	76.77	22	P:GO:0006289; P:GO:0030433; P:GO:0031647; P:GO:0032968; P:GO:0045899; P:GO:0070682; P:GO:1901800; F:GO:0005524; F:GO:0016887; F:GO:0019904; F:GO:0030674; F:GO:0031625; F:GO:0036402; F:GO:0042802; C:GO:0005618; C:GO:0005654; C:GO:0005730; C:GO:0005886; C:GO:0008540; C:GO:0009506; C:GO:0016234; C:GO:0031597	P:nucleotide-excision repair; P:ubiquitin-dependent ERAD pathway; P:regulation of protein stability; P:positive regulation of transcription elongation from RNA polymerase II promoter; P:positive regulation of RNA polymerase II transcription preinitiation complex assembly; P:proteasome regulatory particle assembly; P:positive regulation of proteasomal protein catabolic process; F:ATP binding; F:AT…	EC:3.6.1; EC:5.6.1.5	Acting on acid anhydrides; Proteasome ATPase
M.altissima_ref_INDEL		TRUE	[NO-BLAST]	148		---NA---	Mi11G0029800
M.altissima_ref_INDEL	4.20172e-180	TRUE	[BLASTED, MAPPED, ANNOTATED]	609	13	RecName: Full=Inositol-pentakisphosphate 2-kinase; AltName: Full=Inositol-1,3,4,5,6-pentakisphosphate 2-kinase; AltName: Full=Ins(1,3,4,5,6)P5 2-kinase; Short=InsP5 2-kinase	Mi11G0031000	52.43	14	P:GO:0010264; P:GO:0030643; P:GO:0042742; P:GO:0048527; P:GO:0050832; P:GO:0051607; P:GO:0052746; F:GO:0000166; F:GO:0032942; F:GO:0035299; F:GO:0043167; C:GO:0005634; C:GO:0005737; C:GO:0043232	P:myo-inositol hexakisphosphate biosynthetic process; P:cellular phosphate ion homeostasis; P:defense response to bacterium; P:lateral root development; P:defense response to fungus; P:defense response to virus; P:inositol phosphorylation; F:nucleotide binding; F:inositol tetrakisphosphate 2-kinase activity; F:inositol pentakisphosphate 2-kinase activity; F:ion binding; C:nucleus; C:cytoplasm; C:…	EC:2.7.1.158	Inositol-pentakisphosphate 2-kinase
M.altissima_ref_INDEL	4.24273e-26	TRUE	[BLASTED, MAPPED, ANNOTATED]	372	7	RecName: Full=Probable bifunctional transcriptional activator/DNA repair enzyme AlkA; AltName: Full=Regulatory protein AlkA; Includes: RecName: Full=Methylphosphotriester-DNA--protein-cysteine S-methyltransferase; AltName: Full=Methylphosphotriester-DNA methyltransferase; Includes: RecName: Full=DNA-3-methyladenine glycosylase; AltName: Full=DNA-3-methyladenine glycosidase	Mi11G0033400	46.37	4	P:GO:0006281; F:GO:0003684; F:GO:0003905; C:GO:0005622	P:DNA repair; F:damaged DNA binding; F:alkylbase DNA N-glycosylase activity; C:intracellular anatomical structure	EC:3.2.2.21	DNA-3-methyladenine glycosylase II
M.altissima_ref_INDEL	6.84699e-32	TRUE	[BLASTED, MAPPED, ANNOTATED]	198	17	RecName: Full=DnaJ homolog subfamily C member 2; AltName: Full=Zuotin-related factor 1	Mi11G0033700	68.52	27	P:GO:0006260; P:GO:0009414; P:GO:0009630; P:GO:0009739; P:GO:0009744; P:GO:0009751; P:GO:0009787; P:GO:0009793; P:GO:0009908; P:GO:0010114; P:GO:0010116; P:GO:0030308; P:GO:0045893; P:GO:0048262; P:GO:1901001; P:GO:1901371; P:GO:1905615; P:GO:2000279; F:GO:0000976; F:GO:0003682; F:GO:0003700; F:GO:0030544; F:GO:0042803; F:GO:0061649; C:GO:0005730; C:GO:0005829; C:GO:0031965	P:DNA replication; P:response to water deprivation; P:gravitropism; P:response to gibberellin; P:response to sucrose; P:response to salicylic acid; P:regulation of abscisic acid-activated signaling pathway; P:embryo development ending in seed dormancy; P:flower development; P:response to red light; P:positive regulation of abscisic acid biosynthetic process; P:negative regulation of cell growth; …
M.altissima_ref_INDEL		TRUE	[NO-BLAST]	168		---NA---	Mi11G0034900
M.altissima_ref_INDEL	1.52979e-108	TRUE	[BLASTED, MAPPED, ANNOTATED]	277	5	RecName: Full=Outer envelope pore protein 24, chloroplastic; AltName: Full=Chloroplastic outer envelope pore protein of 24 kDa	Mi11G0035700	79.29	7	P:GO:0034765; F:GO:0015288; F:GO:0022843; C:GO:0005739; C:GO:0031359; C:GO:0034426; C:GO:0046930	P:regulation of ion transmembrane transport; F:porin activity; F:voltage-gated cation channel activity; C:mitochondrion; C:integral component of chloroplast outer membrane; C:etioplast membrane; C:pore complex	EC:7	Translocases
M.altissima_ref_INDEL		TRUE	[NO-BLAST]	468		---NA---	Mi11G0036200
M.altissima_ref_INDEL		TRUE	[NO-BLAST]	135		---NA---	Mi11G0036700
M.altissima_ref_INDEL	9.94773e-131	TRUE	[BLASTED, MAPPED, ANNOTATED]	320	4	RecName: Full=Elongation of fatty acids protein 3-like; Short=Protein ELO3-like; AltName: Full=Protein HIGH EXPRESSION OF OSMOTICALLY RESPONSIVE GENES 3; AltName: Full=Very long-chain fatty acid condensing enzyme HOS3; Short=VLCFA condensing enzyme HOS3	Mi11G0038000	53.05	8	P:GO:0019367; P:GO:0030148; P:GO:0034625; P:GO:0034626; P:GO:0042761; P:GO:0071215; F:GO:0009922; C:GO:0030176	P:fatty acid elongation, saturated fatty acid; P:sphingolipid biosynthetic process; P:fatty acid elongation, monounsaturated fatty acid; P:fatty acid elongation, polyunsaturated fatty acid; P:very long-chain fatty acid biosynthetic process; P:cellular response to abscisic acid stimulus; F:fatty acid elongase activity; C:integral component of endoplasmic reticulum membrane	EC:2.3.1.85	Fatty-acid synthase system
M.altissima_ref_INDEL	3.28418e-82	TRUE	[BLASTED, MAPPED, ANNOTATED]	265	20	RecName: Full=Synaptojanin-1; AltName: Full=Synaptic inositol 1,4,5-trisphosphate 5-phosphatase 1	Mi11G0038400	49.44	45	P:GO:0001956; P:GO:0007010; P:GO:0007032; P:GO:0007165; P:GO:0007399; P:GO:0009651; P:GO:0009733; P:GO:0009737; P:GO:0009753; P:GO:0010940; P:GO:0015812; P:GO:0015870; P:GO:0016185; P:GO:0016191; P:GO:0022414; P:GO:0022607; P:GO:0031323; P:GO:0033043; P:GO:0035418; P:GO:0040018; P:GO:0043058; P:GO:0043059; P:GO:0043647; P:GO:0045933; P:GO:0046856; P:GO:0048212; P:GO:0048259; P:GO:0051130; P:GO:00…	P:positive regulation of neurotransmitter secretion; P:cytoskeleton organization; P:endosome organization; P:signal transduction; P:nervous system development; P:response to salt stress; P:response to auxin; P:response to abscisic acid; P:response to jasmonic acid; P:positive regulation of necrotic cell death; P:gamma-aminobutyric acid transport; P:acetylcholine transport; P:synaptic vesicle budd…	EC:3.1.3.36; EC:3.1.3.56	Phosphoinositide 5-phosphatase; Inositol-polyphosphate 5-phosphatase
M.altissima_ref_INDEL		TRUE	[NO-BLAST]	416		---NA---	Mi11G0039300
M.altissima_ref_INDEL	0	TRUE	[BLASTED, MAPPED, ANNOTATED]	637	20	RecName: Full=Wall-associated receptor kinase-like 14; Flags: Precursor	Mi11G0039500	56.21	14	P:GO:0006952; P:GO:0007154; P:GO:0009620; P:GO:0009628; P:GO:0009826; P:GO:0010033; P:GO:0033554; P:GO:0046777; P:GO:0048527; P:GO:0065007; P:GO:1901701; F:GO:0004674; F:GO:0005488; C:GO:0005886	P:defense response; P:cell communication; P:response to fungus; P:response to abiotic stimulus; P:unidimensional cell growth; P:response to organic substance; P:cellular response to stress; P:protein autophosphorylation; P:lateral root development; P:biological regulation; P:cellular response to oxygen-containing compound; F:protein serine/threonine kinase activity; F:binding; C:plasma membrane	EC:2.7.1	Transferring phosphorus-containing groups
M.altissima_ref_INDEL	0	TRUE	[BLASTED, MAPPED, ANNOTATED]	570	20	RecName: Full=Protopine 6-monooxygenase; AltName: Full=Protopine 6-hydroxylase; Short=P6H	Mi11G0039900	64.7	19	P:GO:0002213; P:GO:0009617; P:GO:0046246; P:GO:0050832; P:GO:0071281; P:GO:0071456; P:GO:0097295; P:GO:0106146; P:GO:1901045; F:GO:0016646; F:GO:0016717; F:GO:0046872; F:GO:0047084; F:GO:0047087; F:GO:0097007; F:GO:0097008; F:GO:0106144; F:GO:0106149; C:GO:0016020	P:defense response to insect; P:response to bacterium; P:terpene biosynthetic process; P:defense response to fungus; P:cellular response to iron ion; P:cellular response to hypoxia; P:morphine biosynthetic process; P:sideretin biosynthesis; P:negative regulation of oviposition; F:oxidoreductase activity, acting on the CH-NH group of donors, NAD or NADP as acceptor; F:oxidoreductase activity, acti…	EC:1.14.14.97; EC:1.14.13; EC:1.14.14.164; EC:1.14.19; EC:1.14.14.98; EC:1.14.14.165; EC:1.5.1	Methyltetrahydroprotoberberine 14-monooxygenase; Acting on paired donors, with incorporation or reduction of molecular oxygen. The oxygen incorporated need not be derived from O(2); Fraxetin 5-hydroxylase; Acting on paired donors, with incorporation or reduction of molecular oxygen. The oxygen incorporated need not be derived from O(2); Protopine 6-monooxygenase; Indole-3-carbonyl nitrile 4-hydro…
M.altissima_ref_INDEL	2.76046e-21	TRUE	[BLASTED, MAPPED, ANNOTATED]	468	20	RecName: Full=Putative B3 domain-containing protein Os03g0621600	Mi11G0040800	45.01	2	F:GO:0097159; F:GO:1901363	F:organic cyclic compound binding; F:heterocyclic compound binding
M.altissima_ref_INDEL	4.93366e-65	TRUE	[BLASTED, MAPPED, ANNOTATED]	260	20	RecName: Full=Serpin-ZX; AltName: Full=ArathZx; AltName: Full=AtSerpin1; AltName: Full=Serpin-1	Mi11G0041600	50.09	4	P:GO:0006974; F:GO:0004866; C:GO:0005576; C:GO:0005737	P:cellular response to DNA damage stimulus; F:endopeptidase inhibitor activity; C:extracellular region; C:cytoplasm
M.altissima_ref_INDEL	2.56965e-44	TRUE	[BLASTED, MAPPED, ANNOTATED]	325	4	RecName: Full=Protein OSB1, mitochondrial; AltName: Full=Organellar single-stranded DNA-binding protein 1; Flags: Precursor	Mi11G0042300	54.33	9	P:GO:0000002; P:GO:0006260; P:GO:0045910; F:GO:0003697; C:GO:0005739; C:GO:0009295; C:GO:0009536; C:GO:0043232; C:GO:0048046	P:mitochondrial genome maintenance; P:DNA replication; P:negative regulation of DNA recombination; F:single-stranded DNA binding; C:mitochondrion; C:nucleoid; C:plastid; C:intracellular non-membrane-bounded organelle; C:apoplast
M.altissima_ref_INDEL	8.131e-179	TRUE	[BLASTED, MAPPED, ANNOTATED]	428	20	RecName: Full=Patatin-like protein 2; Short=AtPLP2; AltName: Full=Patatin-related phospholipase A IIalpha; Short=pPLAIIa; AltName: Full=Phospholipase A IIA; Short=AtPLAIIA	Mi11G0044200	66.09	13	P:GO:0006629; P:GO:0009626; P:GO:0009737; P:GO:0010311; P:GO:0031408; P:GO:0046686; P:GO:0051607; P:GO:0071456; F:GO:0004620; F:GO:0042802; F:GO:0047372; C:GO:0005737; C:GO:0016020	P:lipid metabolic process; P:plant-type hypersensitive response; P:response to abscisic acid; P:lateral root formation; P:oxylipin biosynthetic process; P:response to cadmium ion; P:defense response to virus; P:cellular response to hypoxia; F:phospholipase activity; F:identical protein binding; F:acylglycerol lipase activity; C:cytoplasm; C:membrane	EC:3.1.1.23; EC:3.1.1.1	Acylglycerol lipase; Carboxylesterase
M.altissima_ref_INDEL	1.4727e-28	TRUE	[BLASTED, MAPPED, ANNOTATED]	68	20	RecName: Full=Patatin-like protein 2; Short=AtPLP2; AltName: Full=Patatin-related phospholipase A IIalpha; Short=pPLAIIa; AltName: Full=Phospholipase A IIA; Short=AtPLAIIA	Mi11G0044400	84.2	18	P:GO:0006644; P:GO:0009626; P:GO:0009737; P:GO:0010311; P:GO:0016042; P:GO:0019374; P:GO:0031408; P:GO:0046686; P:GO:0051607; P:GO:0071456; F:GO:0004620; F:GO:0016740; F:GO:0042802; F:GO:0045735; F:GO:0047372; F:GO:0047617; C:GO:0005773; C:GO:0005886	P:phospholipid metabolic process; P:plant-type hypersensitive response; P:response to abscisic acid; P:lateral root formation; P:lipid catabolic process; P:galactolipid metabolic process; P:oxylipin biosynthetic process; P:response to cadmium ion; P:defense response to virus; P:cellular response to hypoxia; F:phospholipase activity; F:transferase activity; F:identical protein binding; F:nutrient …	EC:2; EC:3.1.1.23; EC:3.1.2.20; EC:3.1.1.1	Transferases; Acylglycerol lipase; Acyl-CoA hydrolase; Carboxylesterase
M.altissima_ref_INDEL	0	TRUE	[BLASTED, MAPPED, ANNOTATED]	479	20	RecName: Full=Patatin-like protein 2; Short=AtPLP2; AltName: Full=Patatin-related phospholipase A IIalpha; Short=pPLAIIa; AltName: Full=Phospholipase A IIA; Short=AtPLAIIA	Mi11G0044600	69.82	13	P:GO:0009626; P:GO:0009737; P:GO:0010311; P:GO:0016042; P:GO:0031408; P:GO:0046686; P:GO:0051607; P:GO:0071456; F:GO:0004620; F:GO:0042802; F:GO:0047372; C:GO:0005737; C:GO:0016020	P:plant-type hypersensitive response; P:response to abscisic acid; P:lateral root formation; P:lipid catabolic process; P:oxylipin biosynthetic process; P:response to cadmium ion; P:defense response to virus; P:cellular response to hypoxia; F:phospholipase activity; F:identical protein binding; F:acylglycerol lipase activity; C:cytoplasm; C:membrane	EC:3.1.1.23; EC:3.1.1.1	Acylglycerol lipase; Carboxylesterase
M.altissima_ref_INDEL	1.19112e-51	TRUE	[BLASTED, MAPPED, ANNOTATED]	570	11	RecName: Full=Phosphatidate phosphatase LPIN3; AltName: Full=Lipin-3	Mi11G0046000	66.85	35	P:GO:0000122; P:GO:0000266; P:GO:0006642; P:GO:0006886; P:GO:0006955; P:GO:0007077; P:GO:0008654; P:GO:0009062; P:GO:0016036; P:GO:0016311; P:GO:0019375; P:GO:0019432; P:GO:0031065; P:GO:0031529; P:GO:0031532; P:GO:0032869; P:GO:0045598; P:GO:0045944; P:GO:0046473; P:GO:0120162; F:GO:0000976; F:GO:0003713; F:GO:0008195; F:GO:0042826; F:GO:0042975; F:GO:0061629; C:GO:0000139; C:GO:0005654; C:GO:00…	P:negative regulation of transcription by RNA polymerase II; P:mitochondrial fission; P:triglyceride mobilization; P:intracellular protein transport; P:immune response; P:mitotic nuclear membrane disassembly; P:phospholipid biosynthetic process; P:fatty acid catabolic process; P:cellular response to phosphate starvation; P:dephosphorylation; P:galactolipid biosynthetic process; P:triglyceride bio…	EC:3.1.3.4	Phosphatidate phosphatase
M.altissima_ref_INDEL	2.80381e-10	TRUE	[BLASTED, MAPPED, ANNOTATED]	104	20	RecName: Full=Calsenilin; AltName: Full=A-type potassium channel modulatory protein 3; AltName: Full=DRE-antagonist modulator; Short=DREAM; AltName: Full=Kv channel-interacting protein 3; Short=KChIP3	Mi11G0046200	53.37	1	C:GO:0031303	C:integral component of endosome membrane
M.altissima_ref_INDEL	0	TRUE	[BLASTED, MAPPED, ANNOTATED]	424	20	RecName: Full=Alpha-amylase isozyme 2A; AltName: Full=1,4-alpha-D-glucan glucanohydrolase; AltName: Full=Alpha-amylase isozyme C2; Flags: Precursor	Mi11G0046800	75.85	10	P:GO:0005983; P:GO:0005987; P:GO:0009737; P:GO:0009739; F:GO:0004556; F:GO:0005509; F:GO:0005515; F:GO:0103025; C:GO:0009570; C:GO:0048046	P:starch catabolic process; P:sucrose catabolic process; P:response to abscisic acid; P:response to gibberellin; F:alpha-amylase activity; F:calcium ion binding; F:protein binding; F:alpha-amylase activity (releasing maltohexaose); C:chloroplast stroma; C:apoplast	EC:3.2.1.1	Alpha-amylase
M.altissima_ref_INDEL	7.60088e-86	TRUE	[BLASTED, MAPPED, ANNOTATED]	218	5	RecName: Full=Protein DCL homolog, chloroplastic; Short=AtDCL; Flags: Precursor	Mi11G0047400	63.51	12	P:GO:0006306; P:GO:0009658; P:GO:0030422; P:GO:0050832; P:GO:1901259; F:GO:0003729; F:GO:0005515; F:GO:0016740; C:GO:0000419; C:GO:0005730; C:GO:0009507; C:GO:0016604	P:DNA methylation; P:chloroplast organization; P:production of siRNA involved in RNA interference; P:defense response to fungus; P:chloroplast rRNA processing; F:mRNA binding; F:protein binding; F:transferase activity; C:RNA polymerase V complex; C:nucleolus; C:chloroplast; C:nuclear body	EC:2	Transferases
M.altissima_ref_INDEL	1.23112e-48	TRUE	[BLASTED, MAPPED, ANNOTATED]	258	1	RecName: Full=THO complex subunit 5B; AltName: Full=THO complex subunit 5; Short=AtTHO5	Mi11G0047600	53.44	1	C:GO:0000347	C:THO complex
M.altissima_ref_INDEL	9.2841e-67	TRUE	[BLASTED, MAPPED, ANNOTATED]	775	6	RecName: Full=Trimethylguanosine synthase; AltName: Full=Nuclear receptor coactivator 6-interacting protein; AltName: Full=PRIP-interacting protein with methyltransferase motif; Short=PIMT; Short=PIPMT	Mi11G0047800	64.05	7	P:GO:0000387; P:GO:0036261; F:GO:0005515; F:GO:0071164; C:GO:0005654; C:GO:0005829; C:GO:0030532	P:spliceosomal snRNP assembly; P:7-methylguanosine cap hypermethylation; F:protein binding; F:RNA trimethylguanosine synthase activity; C:nucleoplasm; C:cytosol; C:small nuclear ribonucleoprotein complex	EC:2.1.1	Transferring one-carbon groups
M.altissima_ref_INDEL	3.55392e-88	TRUE	[BLASTED, MAPPED, ANNOTATED]	358	8	RecName: Full=Probable feruloyl esterase A; AltName: Full=Ferulic acid esterase A; Flags: Precursor	Mi11G0048000	49.16	3	F:GO:0016298; F:GO:0052689; C:GO:0110165	F:lipase activity; F:carboxylic ester hydrolase activity; C:cellular anatomical entity	EC:3.1.1.1	Carboxylesterase
M.altissima_ref_INDEL		TRUE	[NO-BLAST]	224		---NA---	Mi11G0048100
M.altissima_ref_INDEL	5.725e-35	TRUE	[BLASTED, MAPPED, ANNOTATED]	192	20	RecName: Full=Subtilisin-like protease; Short=Subtilase; Flags: Precursor	Mi11G0049300	58.6	23	P:GO:0009609; P:GO:0009610; P:GO:0009611; P:GO:0009827; P:GO:0010103; P:GO:0010150; P:GO:0010223; P:GO:0010628; P:GO:0036377; P:GO:0042127; P:GO:0043171; P:GO:0048359; P:GO:0080001; P:GO:0097264; P:GO:1900367; P:GO:1902066; F:GO:0004252; F:GO:0042803; C:GO:0005615; C:GO:0005618; C:GO:0005774; C:GO:0009897; C:GO:0048046	P:response to symbiotic bacterium; P:response to symbiotic fungus; P:response to wounding; P:plant-type cell wall modification; P:stomatal complex morphogenesis; P:leaf senescence; P:secondary shoot formation; P:positive regulation of gene expression; P:arbuscular mycorrhizal association; P:regulation of cell population proliferation; P:peptide catabolic process; P:mucilage metabolic process invo…	EC:3.4.21	Acting on peptide bonds (peptidases)
M.altissima_ref_INDEL	3.16587e-79	TRUE	[BLASTED, MAPPED, ANNOTATED]	444	20	RecName: Full=Subtilisin-like protease; Short=Subtilase; Flags: Precursor	Mi11G0049400	56.74	26	P:GO:0009609; P:GO:0009610; P:GO:0009611; P:GO:0009733; P:GO:0009827; P:GO:0010102; P:GO:0010103; P:GO:0010628; P:GO:0036377; P:GO:0042127; P:GO:0043171; P:GO:0048359; P:GO:0080001; P:GO:0097264; P:GO:1900367; P:GO:1902066; F:GO:0004252; F:GO:0042803; C:GO:0005615; C:GO:0005618; C:GO:0005773; C:GO:0005794; C:GO:0009506; C:GO:0009897; C:GO:0031012; C:GO:0048046	P:response to symbiotic bacterium; P:response to symbiotic fungus; P:response to wounding; P:response to auxin; P:plant-type cell wall modification; P:lateral root morphogenesis; P:stomatal complex morphogenesis; P:positive regulation of gene expression; P:arbuscular mycorrhizal association; P:regulation of cell population proliferation; P:peptide catabolic process; P:mucilage metabolic process i…	EC:3.4.21	Acting on peptide bonds (peptidases)
M.altissima_ref_INDEL	4.36485e-40	TRUE	[BLASTED, MAPPED, ANNOTATED]	161	18	RecName: Full=Cyclin-A3-2; AltName: Full=G2/mitotic-specific cyclin-A3-2; Short=CycA3;2	Mi11G0053300	64.01	12	P:GO:0000079; P:GO:0010311; P:GO:0010389; P:GO:0010444; P:GO:0042023; P:GO:0051301; P:GO:2000123; F:GO:0005515; F:GO:0016538; C:GO:0000307; C:GO:0005634; C:GO:0005737	P:regulation of cyclin-dependent protein serine/threonine kinase activity; P:lateral root formation; P:regulation of G2/M transition of mitotic cell cycle; P:guard mother cell differentiation; P:DNA endoreduplication; P:cell division; P:positive regulation of stomatal complex development; F:protein binding; F:cyclin-dependent protein serine/threonine kinase regulator activity; C:cyclin-dependent …	EC:2.7.1	Transferring phosphorus-containing groups
M.altissima_ref_INDEL	1.43519e-37	TRUE	[BLASTED, MAPPED, ANNOTATED]	293	20	RecName: Full=Isoflavone 2'-hydroxylase; AltName: Full=CYP GE-3; AltName: Full=Cytochrome P450 81E1; AltName: Full=Cytochrome P450 91A4	Mi11G0053800	59.86	11	P:GO:0002213; P:GO:0009617; P:GO:0035835; P:GO:0042343; P:GO:0071281; P:GO:0071456; P:GO:0106146; F:GO:0046872; F:GO:0106144; F:GO:0106149; C:GO:0005789	P:defense response to insect; P:response to bacterium; P:indole alkaloid biosynthetic process; P:indole glucosinolate metabolic process; P:cellular response to iron ion; P:cellular response to hypoxia; P:sideretin biosynthesis; F:metal ion binding; F:fraxetin 5-hydroxylase activity; F:indole-3-carbonyl nitrile 4-hydroxylase activity; C:endoplasmic reticulum membrane	EC:1.14.13; EC:1.14.14.164; EC:1.14.14.165	Acting on paired donors, with incorporation or reduction of molecular oxygen. The oxygen incorporated need not be derived from O(2); Fraxetin 5-hydroxylase; Indole-3-carbonyl nitrile 4-hydroxylase
M.altissima_ref_INDEL	3.75721e-161	TRUE	[BLASTED, MAPPED, ANNOTATED]	471	20	RecName: Full=Cytochrome P450 81Q32; Short=CrCYP81Q32	Mi11G0053900	59.61	17	P:GO:0002213; P:GO:0009682; P:GO:0009759; P:GO:0046246; P:GO:0050832; P:GO:0052544; P:GO:0071281; P:GO:0071456; P:GO:0106146; P:GO:1901045; F:GO:0005488; F:GO:0097007; F:GO:0097008; F:GO:0106144; F:GO:0106149; C:GO:0005783; C:GO:0016020	P:defense response to insect; P:induced systemic resistance; P:indole glucosinolate biosynthetic process; P:terpene biosynthetic process; P:defense response to fungus; P:defense response by callose deposition in cell wall; P:cellular response to iron ion; P:cellular response to hypoxia; P:sideretin biosynthesis; P:negative regulation of oviposition; F:binding; F:4,8,12-trimethyltrideca-1,3,7,11-t…	EC:1.14.13; EC:1.14.14.164; EC:1.14.14.165	Acting on paired donors, with incorporation or reduction of molecular oxygen. The oxygen incorporated need not be derived from O(2); Fraxetin 5-hydroxylase; Indole-3-carbonyl nitrile 4-hydroxylase
M.altissima_ref_INDEL	8.63037e-79	TRUE	[BLASTED, MAPPED, ANNOTATED]	255	20	RecName: Full=Cytochrome P450 81Q32; Short=CrCYP81Q32	Mi11G0054000	64.06	13	P:GO:0002213; P:GO:0009682; P:GO:0009759; P:GO:0050832; P:GO:0052544; P:GO:0071281; P:GO:0071456; P:GO:0106146; F:GO:0005488; F:GO:0106144; F:GO:0106149; C:GO:0005783; C:GO:0016020	P:defense response to insect; P:induced systemic resistance; P:indole glucosinolate biosynthetic process; P:defense response to fungus; P:defense response by callose deposition in cell wall; P:cellular response to iron ion; P:cellular response to hypoxia; P:sideretin biosynthesis; F:binding; F:fraxetin 5-hydroxylase activity; F:indole-3-carbonyl nitrile 4-hydroxylase activity; C:endoplasmic retic…	EC:1.14.13; EC:1.14.14.164; EC:1.14.14.165	Acting on paired donors, with incorporation or reduction of molecular oxygen. The oxygen incorporated need not be derived from O(2); Fraxetin 5-hydroxylase; Indole-3-carbonyl nitrile 4-hydroxylase
M.altissima_ref_INDEL	1.23232e-84	TRUE	[BLASTED, MAPPED, ANNOTATED]	1236	20	RecName: Full=Pumilio homolog 1	Mi11G0054500	58.74	9	P:GO:0006970; P:GO:0030154; P:GO:0060964; P:GO:0061157; P:GO:1902039; F:GO:0003729; C:GO:0000932; C:GO:0005634; C:GO:0010494	P:response to osmotic stress; P:cell differentiation; P:regulation of gene silencing by miRNA; P:mRNA destabilization; P:negative regulation of seed dormancy process; F:mRNA binding; C:P-body; C:nucleus; C:cytoplasmic stress granule
M.altissima_ref_INDEL		TRUE	[NO-BLAST]	101		---NA---	Mi11G0060200
M.altissima_ref_INDEL	4.58976e-83	TRUE	[BLASTED, MAPPED, ANNOTATED]	252	20	RecName: Full=Transcription factor RAX3; AltName: Full=Myb-related protein 84; Short=AtMYB84; AltName: Full=Protein REGULATOR OF AXILLARY MERISTEMS 3	Mi11G0060700	80.76	39	P:GO:0006723; P:GO:0006952; P:GO:0008285; P:GO:0009414; P:GO:0009555; P:GO:0009611; P:GO:0009651; P:GO:0009664; P:GO:0009733; P:GO:0009737; P:GO:0009785; P:GO:0009809; P:GO:0009825; P:GO:0010091; P:GO:0010200; P:GO:0010224; P:GO:0035017; P:GO:0035987; P:GO:0045597; P:GO:0045892; P:GO:0045893; P:GO:0048658; P:GO:0050801; P:GO:0050826; P:GO:0080091; P:GO:0080167; P:GO:0090506; P:GO:1900384; P:GO:19…	P:cuticle hydrocarbon biosynthetic process; P:defense response; P:negative regulation of cell population proliferation; P:response to water deprivation; P:pollen development; P:response to wounding; P:response to salt stress; P:plant-type cell wall organization; P:response to auxin; P:response to abscisic acid; P:blue light signaling pathway; P:lignin biosynthetic process; P:multidimensional cell…
M.altissima_ref_INDEL	2.13587e-72	TRUE	[BLASTED, MAPPED, ANNOTATED]	176	4	RecName: Full=Ergosterol biosynthetic protein 28 homolog	Mi11G0061400	62.53	6	P:GO:0016126; P:GO:2000012; F:GO:0005515; F:GO:0030674; C:GO:0005789; C:GO:0016021	P:sterol biosynthetic process; P:regulation of auxin polar transport; F:protein binding; F:protein-macromolecule adaptor activity; C:endoplasmic reticulum membrane; C:integral component of membrane
M.altissima_ref_INDEL	3.74718e-155	TRUE	[BLASTED, MAPPED, ANNOTATED]	280	5	RecName: Full=Phosphoglycerate mutase-like protein 1	Mi11G0063500	64.33	3	F:GO:0016868; C:GO:0005829; C:GO:0009507	F:intramolecular transferase activity, phosphotransferases; C:cytosol; C:chloroplast	EC:5.4.2	Intramolecular transferases
M.altissima_ref_INDEL	4.82389e-09	TRUE	[BLASTED, MAPPED, ANNOTATED]	88	2	RecName: Full=Phosphoglycerate mutase-like protein 2; Flags: Precursor	Mi11G0063600	46.02	1	C:GO:0005737	C:cytoplasm
M.altissima_ref_INDEL		TRUE	[NO-BLAST]	141		---NA---	Mi11G0065000
M.altissima_ref_INDEL	1.69021e-67	TRUE	[BLASTED, MAPPED, ANNOTATED]	106	19	RecName: Full=Transcription initiation factor IIA subunit 2; AltName: Full=General transcription factor IIA subunit 2; AltName: Full=Transcription initiation factor IIA gamma chain; Short=TFIIA-gamma	Mi11G0065600	73.37	15	P:GO:0006413; P:GO:0006952; P:GO:0045944; P:GO:0051123; F:GO:0000979; F:GO:0003743; F:GO:0016251; F:GO:0017025; F:GO:0042803; F:GO:0046982; F:GO:0061629; C:GO:0000792; C:GO:0005669; C:GO:0005672; C:GO:0030054	P:translational initiation; P:defense response; P:positive regulation of transcription by RNA polymerase II; P:RNA polymerase II preinitiation complex assembly; F:RNA polymerase II core promoter sequence-specific DNA binding; F:translation initiation factor activity; F:RNA polymerase II general transcription initiation factor activity; F:TBP-class protein binding; F:protein homodimerization activ…
M.altissima_ref_INDEL	0	TRUE	[BLASTED, MAPPED, ANNOTATED]	956	20	RecName: Full=Sentrin-specific protease 7; AltName: Full=SUMO-1-specific protease 2; AltName: Full=Sentrin/SUMO-specific protease SENP7	Mi11G0068200	51.31	15	P:GO:0007165; P:GO:0009909; P:GO:0010604; P:GO:0016926; P:GO:0031325; P:GO:0032268; P:GO:0048523; P:GO:0051173; P:GO:0090169; P:GO:0090234; F:GO:0005515; F:GO:0070139; C:GO:0005654; C:GO:0005829; C:GO:0070161	P:signal transduction; P:regulation of flower development; P:positive regulation of macromolecule metabolic process; P:protein desumoylation; P:positive regulation of cellular metabolic process; P:regulation of cellular protein metabolic process; P:negative regulation of cellular process; P:positive regulation of nitrogen compound metabolic process; P:regulation of spindle assembly; P:regulation …	EC:3.4.22	Acting on peptide bonds (peptidases)
M.altissima_ref_INDEL	5.84262e-75	TRUE	[BLASTED, MAPPED, ANNOTATED]	137	2	RecName: Full=Bet1-like protein At4g14600	Mi11G0071100	87.59	7	P:GO:0015031; P:GO:0016192; P:GO:0043182; P:GO:1901002; C:GO:0005789; C:GO:0005886; C:GO:0030173	P:protein transport; P:vesicle-mediated transport; P:vacuolar sequestering of sodium ion; P:positive regulation of response to salt stress; C:endoplasmic reticulum membrane; C:plasma membrane; C:integral component of Golgi membrane
M.altissima_ref_INDEL	0	TRUE	[BLASTED, MAPPED, ANNOTATED]	441	20	RecName: Full=Phosphoribosylaminoimidazole-succinocarboxamide synthase; AltName: Full=SAICAR synthetase	Mi11G0071400	63.65	5	P:GO:0006189; P:GO:0009733; F:GO:0004639; F:GO:0005524; C:GO:0009570	P:'de novo' IMP biosynthetic process; P:response to auxin; F:phosphoribosylaminoimidazolesuccinocarboxamide synthase activity; F:ATP binding; C:chloroplast stroma	EC:6.3.2.6	Phosphoribosylaminoimidazolesuccinocarboxamide synthase
M.altissima_ref_INDEL		TRUE	[NO-BLAST]	356		---NA---	Mi11G0072400
M.altissima_ref_INDEL		TRUE	[NO-BLAST]	174		---NA---	Mi11G0072500
M.altissima_ref_INDEL		TRUE	[NO-BLAST]	146		---NA---	Mi11G0072600
M.altissima_ref_INDEL		TRUE	[NO-BLAST]	82		---NA---	Mi11G0073200
M.altissima_ref_INDEL	6.60528e-49	TRUE	[BLASTED, MAPPED, ANNOTATED]	266	20	RecName: Full=Homeobox-leucine zipper protein HOX4; AltName: Full=HD-ZIP protein HOX4; AltName: Full=Homeodomain transcription factor HOX4; AltName: Full=OsHox4	Mi11G0073300	73.66	16	P:GO:0006357; P:GO:0009637; P:GO:0009651; P:GO:0009733; P:GO:0009738; P:GO:0009739; P:GO:0009744; P:GO:0010311; P:GO:0017148; P:GO:0045893; P:GO:0048826; P:GO:0080022; F:GO:0000976; F:GO:0000981; F:GO:0042803; C:GO:0005634	P:regulation of transcription by RNA polymerase II; P:response to blue light; P:response to salt stress; P:response to auxin; P:abscisic acid-activated signaling pathway; P:response to gibberellin; P:response to sucrose; P:lateral root formation; P:negative regulation of translation; P:positive regulation of transcription, DNA-templated; P:cotyledon morphogenesis; P:primary root development; F:tr…
M.altissima_ref_INDEL	6.49984e-62	TRUE	[BLASTED, MAPPED, ANNOTATED]	371	2	RecName: Full=VQ motif-containing protein 9; Short=AtVQ9	Mi11G0074000	60.29	6	P:GO:0006883; P:GO:0030007; P:GO:0043433; P:GO:1901001; F:GO:0005515; C:GO:0005634	P:cellular sodium ion homeostasis; P:cellular potassium ion homeostasis; P:negative regulation of DNA-binding transcription factor activity; P:negative regulation of response to salt stress; F:protein binding; C:nucleus
M.altissima_ref_INDEL	2.37261e-131	TRUE	[BLASTED, MAPPED, ANNOTATED]	324	9	RecName: Full=F-box protein FBW2; AltName: Full=SKP1-interacting partner 18	Mi11G0074500	50.09	8	P:GO:0009737; P:GO:0010608; P:GO:0010629; P:GO:0016567; P:GO:0031146; F:GO:0005515; C:GO:0005622; C:GO:0019005	P:response to abscisic acid; P:posttranscriptional regulation of gene expression; P:negative regulation of gene expression; P:protein ubiquitination; P:SCF-dependent proteasomal ubiquitin-dependent protein catabolic process; F:protein binding; C:intracellular anatomical structure; C:SCF ubiquitin ligase complex
M.altissima_ref_INDEL	1.7608e-153	TRUE	[BLASTED, MAPPED, ANNOTATED]	279	20	RecName: Full=Probable protein phosphatase 2C 10; Short=AtPP2C10	Mi11G0076000	70.89	9	P:GO:0006470; P:GO:0009846; F:GO:0046872; F:GO:0106306; F:GO:0106307; C:GO:0005634; C:GO:0005739; C:GO:0005829; C:GO:0005886	P:protein dephosphorylation; P:pollen germination; F:metal ion binding; F:protein serine phosphatase activity; F:protein threonine phosphatase activity; C:nucleus; C:mitochondrion; C:cytosol; C:plasma membrane	EC:3.1.3.16	Protein-serine/threonine phosphatase
M.altissima_ref_INDEL	4.11524e-11	TRUE	[BLASTED, MAPPED, ANNOTATED]	95	8	RecName: Full=Protein SCARECROW 1; AltName: Full=OsSCR1	Mi11G0077200	45.12	2	P:GO:0007275; P:GO:0009987	P:multicellular organism development; P:cellular process
M.altissima_ref_INDEL	7.89116e-41	TRUE	[BLASTED, MAPPED, ANNOTATED]	233	20	RecName: Full=MDIS1-interacting receptor like kinase 2; Short=AtMIK2; AltName: Full=Probable LRR receptor-like serine/threonine-protein kinase At4g08850; Flags: Precursor	Mi11G0078100	58.42	42	P:GO:0003002; P:GO:0005976; P:GO:0006970; P:GO:0006979; P:GO:0009620; P:GO:0009755; P:GO:0009790; P:GO:0009838; P:GO:0009845; P:GO:0009889; P:GO:0009960; P:GO:0010078; P:GO:0010082; P:GO:0010087; P:GO:0010102; P:GO:0010183; P:GO:0010192; P:GO:0010555; P:GO:0030154; P:GO:0045087; P:GO:0046777; P:GO:0048437; P:GO:0048831; P:GO:0048878; P:GO:0071555; P:GO:0090548; P:GO:1902025; P:GO:1905393; P:GO:20…	P:regionalization; P:polysaccharide metabolic process; P:response to osmotic stress; P:response to oxidative stress; P:response to fungus; P:hormone-mediated signaling pathway; P:embryo development; P:abscission; P:seed germination; P:regulation of biosynthetic process; P:endosperm development; P:maintenance of root meristem identity; P:regulation of root meristem growth; P:phloem or xylem histog…	EC:2.7.11.1	Non-specific serine/threonine protein kinase
M.altissima_ref_INDEL	9.05788e-92	TRUE	[BLASTED, MAPPED, ANNOTATED]	389	20	RecName: Full=MDIS1-interacting receptor like kinase 2; Short=AtMIK2; AltName: Full=Probable LRR receptor-like serine/threonine-protein kinase At4g08850; Flags: Precursor	Mi11G0078200	51.66	36	P:GO:0006833; P:GO:0007165; P:GO:0009266; P:GO:0009553; P:GO:0009617; P:GO:0009725; P:GO:0009791; P:GO:0010016; P:GO:0010074; P:GO:0010082; P:GO:0010183; P:GO:0033036; P:GO:0033554; P:GO:0042659; P:GO:0048878; P:GO:0051302; P:GO:0071555; P:GO:0080092; P:GO:0090698; P:GO:0090708; P:GO:0098542; P:GO:1901700; P:GO:2000067; P:GO:2000280; F:GO:0001653; F:GO:0004674; F:GO:0005102; F:GO:0042277; F:GO:00…	P:water transport; P:signal transduction; P:response to temperature stimulus; P:embryo sac development; P:response to bacterium; P:response to hormone; P:post-embryonic development; P:shoot system morphogenesis; P:maintenance of meristem identity; P:regulation of root meristem growth; P:pollen tube guidance; P:macromolecule localization; P:cellular response to stress; P:regulation of cell fate sp…	EC:2.7.1	Transferring phosphorus-containing groups
M.altissima_ref_INDEL	9.90173e-53	TRUE	[BLASTED, MAPPED, ANNOTATED]	166	16	RecName: Full=Putative pumilio homolog 7, chloroplastic; Short=APUM-7; Short=AtPUM7; Flags: Precursor	Mi11G0078600	56.37	5	P:GO:0006417; P:GO:1902039; F:GO:0003729; C:GO:0005634; C:GO:0036464	P:regulation of translation; P:negative regulation of seed dormancy process; F:mRNA binding; C:nucleus; C:cytoplasmic ribonucleoprotein granule
M.altissima_ref_INDEL	6.40413e-45	TRUE	[BLASTED, MAPPED, ANNOTATED]	308	20	RecName: Full=MDIS1-interacting receptor like kinase 2; Short=AtMIK2; AltName: Full=Probable LRR receptor-like serine/threonine-protein kinase At4g08850; Flags: Precursor	Mi11G0078800	57.79	44	P:GO:0001558; P:GO:0002237; P:GO:0002758; P:GO:0009556; P:GO:0009611; P:GO:0009626; P:GO:0009664; P:GO:0009755; P:GO:0009944; P:GO:0009965; P:GO:0010080; P:GO:0010087; P:GO:0010103; P:GO:0010148; P:GO:0010183; P:GO:0010234; P:GO:0010359; P:GO:0016045; P:GO:0030104; P:GO:0030155; P:GO:0042659; P:GO:0042742; P:GO:0045184; P:GO:0046777; P:GO:0048281; P:GO:0048833; P:GO:0050832; P:GO:0051302; P:GO:00…	P:regulation of cell growth; P:response to molecule of bacterial origin; P:innate immune response-activating signal transduction; P:microsporogenesis; P:response to wounding; P:plant-type hypersensitive response; P:plant-type cell wall organization; P:hormone-mediated signaling pathway; P:polarity specification of adaxial/abaxial axis; P:leaf morphogenesis; P:regulation of floral meristem growth;…	EC:2.7.1	Transferring phosphorus-containing groups
M.altissima_ref_INDEL	1.89095e-99	TRUE	[BLASTED, MAPPED, ANNOTATED]	436	20	RecName: Full=Cytochrome P450 83B1; AltName: Full=Protein ALTERED TRYPTOPHAN REGULATION 4; AltName: Full=Protein RED ELONGATED 1; AltName: Full=Protein SUPERROOT 2	Mi11G0082000	52.31	11	P:GO:0009625; P:GO:0009639; P:GO:0009820; P:GO:0019761; P:GO:0042435; P:GO:0042742; P:GO:0065007; F:GO:0005488; F:GO:0016709; C:GO:0005783; C:GO:0016020	P:response to insect; P:response to red or far red light; P:alkaloid metabolic process; P:glucosinolate biosynthetic process; P:indole-containing compound biosynthetic process; P:defense response to bacterium; P:biological regulation; F:binding; F:oxidoreductase activity, acting on paired donors, with incorporation or reduction of molecular oxygen, NAD(P)H as one donor, and incorporation of one a…	EC:1.14.13	Acting on paired donors, with incorporation or reduction of molecular oxygen. The oxygen incorporated need not be derived from O(2)
M.altissima_ref_INDEL		TRUE	[NO-BLAST]	488		---NA---	Mi11G0083800
M.altissima_ref_INDEL	4.37197e-88	TRUE	[BLASTED, MAPPED, ANNOTATED]	658	20	3)-beta-glucan endohydrolase; Short=(1-	Mi11G0085300	64.08	10	P:GO:0009611; P:GO:0009651; P:GO:0010345; P:GO:0035336; F:GO:0004338; F:GO:0042973; F:GO:0050062; F:GO:0080019; C:GO:0005886; C:GO:0009507	P:response to wounding; P:response to salt stress; P:suberin biosynthetic process; P:long-chain fatty-acyl-CoA metabolic process; F:glucan exo-1,3-beta-glucosidase activity; F:glucan endo-1,3-beta-D-glucosidase activity; F:long-chain-fatty-acyl-CoA reductase activity; F:fatty-acyl-CoA reductase (alcohol-forming) activity; C:plasma membrane; C:chloroplast	EC:3.2.1.21; EC:3.2.1.58; EC:1.2.1.50; EC:3.2.1.39	Beta-glucosidase; Glucan 1,3-beta-glucosidase; Long-chain-fatty-acyl-CoA reductase; Glucan endo-1,3-beta-D-glucosidase
M.altissima_ref_INDEL	1.72501e-29	TRUE	[BLASTED, MAPPED, ANNOTATED]	353	15	RecName: Full=Protein terminal ear1 homolog; AltName: Full=Protein LEAFY HEAD2; AltName: Full=Protein PLASTOCHRON2	Mi11G0085800	56.14	13	P:GO:0000184; P:GO:0045836; P:GO:0045927; P:GO:0110046; P:GO:0140538; P:GO:1905191; F:GO:0003729; F:GO:0005515; F:GO:0140311; C:GO:0000228; C:GO:0005737; C:GO:0033620; C:GO:0034064	P:nuclear-transcribed mRNA catabolic process, nonsense-mediated decay; P:positive regulation of meiotic nuclear division; P:positive regulation of growth; P:signal transduction involved in cell cycle switching, mitotic to meiotic cell cycle; P:negative regulation of conjugation with zygote; P:positive regulation of metaphase/anaphase transition of meiosis II; F:mRNA binding; F:protein binding; F:…
M.altissima_ref_INDEL		TRUE	[NO-BLAST]	382		---NA---	Mi11G0087400
M.altissima_ref_INDEL		TRUE	[NO-BLAST]	98		---NA---	Mi11G0087600
M.altissima_ref_INDEL		TRUE	[NO-BLAST]	93		---NA---	Mi11G0087700
M.altissima_ref_INDEL	1.53317e-10	TRUE	[BLASTED, MAPPED, ANNOTATED]	99	20	RecName: Full=Kynurenine--oxoglutarate transaminase 3; AltName: Full=Cysteine-S-conjugate beta-lyase 2; AltName: Full=Kynurenine aminotransferase 3; AltName: Full=Kynurenine aminotransferase III; Short=KATIII; AltName: Full=Kynurenine--glyoxylate transaminase; AltName: Full=Kynurenine--oxoglutarate transaminase III	Mi11G0087800	69.02	13	P:GO:0006090; P:GO:0006103; P:GO:0009617; P:GO:0097053; F:GO:0016212; F:GO:0042803; F:GO:0047315; F:GO:0047316; F:GO:0047804; F:GO:0097159; F:GO:1901363; C:GO:0005739; C:GO:0005829	P:pyruvate metabolic process; P:2-oxoglutarate metabolic process; P:response to bacterium; P:L-kynurenine catabolic process; F:kynurenine-oxoglutarate transaminase activity; F:protein homodimerization activity; F:kynurenine-glyoxylate transaminase activity; F:glutamine-phenylpyruvate transaminase activity; F:cysteine-S-conjugate beta-lyase activity; F:organic cyclic compound binding; F:heterocycl…	EC:2.6.1.63; EC:2.6.1.7; EC:2.6.1.64; EC:4.4.1.13	Kynurenine--glyoxylate transaminase; Kynurenine--oxoglutarate transaminase; Glutamine--phenylpyruvate transaminase; Cysteine-S-conjugate beta-lyase
M.altissima_ref_INDEL	4.37136e-168	TRUE	[BLASTED, MAPPED, ANNOTATED]	381	20	RecName: Full=WAT1-related protein At1g21890	Mi11G0088500	65.93	17	P:GO:0009826; P:GO:0009834; P:GO:0010315; P:GO:0032973; P:GO:0044249; P:GO:0048316; P:GO:0080144; P:GO:0090355; P:GO:0090358; P:GO:0098712; F:GO:0005515; F:GO:0015186; F:GO:0034639; C:GO:0005886; C:GO:0005938; C:GO:0009705; C:GO:0016021	P:unidimensional cell growth; P:plant-type secondary cell wall biogenesis; P:auxin efflux; P:amino acid export across plasma membrane; P:cellular biosynthetic process; P:seed development; P:amino acid homeostasis; P:positive regulation of auxin metabolic process; P:positive regulation of tryptophan metabolic process; P:L-glutamate import across plasma membrane; F:protein binding; F:L-glutamine tr…	EC:7	Translocases
M.altissima_ref_INDEL	2.65117e-35	TRUE	[BLASTED, MAPPED, ANNOTATED]	727	20	RecName: Full=Replication factor C large subunit; Short=RFC large subunit; AltName: Full=Clamp loader large subunit	Mi11G0089100	45.34	18	P:GO:0000280; P:GO:0006271; P:GO:0006281; P:GO:0006310; P:GO:0031323; P:GO:0035556; P:GO:0048522; P:GO:0048583; P:GO:0051171; P:GO:0051276; P:GO:0060255; P:GO:0080090; P:GO:0098813; P:GO:1903047; F:GO:0005488; F:GO:0008094; C:GO:0032991; C:GO:0043596	P:nuclear division; P:DNA strand elongation involved in DNA replication; P:DNA repair; P:DNA recombination; P:regulation of cellular metabolic process; P:intracellular signal transduction; P:positive regulation of cellular process; P:regulation of response to stimulus; P:regulation of nitrogen compound metabolic process; P:chromosome organization; P:regulation of macromolecule metabolic process; …
M.altissima_ref_INDEL	4.373e-35	TRUE	[BLASTED, MAPPED, ANNOTATED]	245	19	RecName: Full=Esterase; AltName: Full=Early nodule-specific protein homolog; AltName: Full=Latex allergen Hev b 13; AltName: Allergen=Hev b 13; Flags: Precursor	Mi11G0089900	49.36	5	P:GO:1901575; F:GO:0004560; F:GO:0016298; F:GO:0019863; C:GO:0005618	P:organic substance catabolic process; F:alpha-L-fucosidase activity; F:lipase activity; F:IgE binding; C:cell wall	EC:3.2.1.51; EC:3.1.1	Alpha-L-fucosidase; Acting on ester bonds
M.altissima_ref_INDEL	0	TRUE	[BLASTED, MAPPED, ANNOTATED]	329	20	RecName: Full=Speckle-type POZ protein	Mi11G0090800	57.26	23	P:GO:0000122; P:GO:0000209; P:GO:0001654; P:GO:0007010; P:GO:0009651; P:GO:0009653; P:GO:0009790; P:GO:0009894; P:GO:0031397; P:GO:0042593; P:GO:0043161; P:GO:0043433; P:GO:0071310; P:GO:1902237; P:GO:2000676; F:GO:0031625; F:GO:0042802; F:GO:0061629; C:GO:0016020; C:GO:0016607; C:GO:0030017; C:GO:0031463; C:GO:0071944	P:negative regulation of transcription by RNA polymerase II; P:protein polyubiquitination; P:eye development; P:cytoskeleton organization; P:response to salt stress; P:anatomical structure morphogenesis; P:embryo development; P:regulation of catabolic process; P:negative regulation of protein ubiquitination; P:glucose homeostasis; P:proteasome-mediated ubiquitin-dependent protein catabolic proces…
M.altissima_ref_INDEL	1.21796e-147	TRUE	[BLASTED, MAPPED, ANNOTATED]	352	20	RecName: Full=Caffeic acid 3-O-methyltransferase; Short=CAOMT; Short=COMT; AltName: Full=S-adenosysl-L-methionine:caffeic acid 3-O-methyltransferase	Mi11G0091200	73.69	11	P:GO:0009809; P:GO:0032259; P:GO:0051555; F:GO:0030744; F:GO:0030755; F:GO:0033799; F:GO:0047763; C:GO:0005634; C:GO:0005737; C:GO:0005886; C:GO:0009506	P:lignin biosynthetic process; P:methylation; P:flavonol biosynthetic process; F:luteolin O-methyltransferase activity; F:quercetin 3-O-methyltransferase activity; F:myricetin 3'-O-methyltransferase activity; F:caffeate O-methyltransferase activity; C:nucleus; C:cytoplasm; C:plasma membrane; C:plasmodesma	EC:2.1.1.68; EC:2.1.1.42; EC:2.1.1.76; EC:2.1.1.267	Caffeate O-methyltransferase; Flavone 3'-O-methyltransferase; Quercetin 3-O-methyltransferase; Flavonoid 3',5'-methyltransferase
M.altissima_ref_INDEL	0	TRUE	[BLASTED, MAPPED, ANNOTATED]	746	20	RecName: Full=Beta-galactosidase 3; Short=Lactase 3; Flags: Precursor	Mi11G0093700	59.19	7	P:GO:0009827; P:GO:0048354; F:GO:0004565; C:GO:0005774; C:GO:0009505; C:GO:0009506; C:GO:0048046	P:plant-type cell wall modification; P:mucilage biosynthetic process involved in seed coat development; F:beta-galactosidase activity; C:vacuolar membrane; C:plant-type cell wall; C:plasmodesma; C:apoplast	EC:3.2.1.23	Beta-galactosidase
M.altissima_ref_INDEL	0	TRUE	[BLASTED, MAPPED, ANNOTATED]	508	20	RecName: Full=Pentatricopeptide repeat-containing protein At1g77405	Mi11G0094100	49.29	3	P:GO:0006412; C:GO:0005737; C:GO:0043231	P:translation; C:cytoplasm; C:intracellular membrane-bounded organelle
M.altissima_ref_INDEL	5.47415e-17	TRUE	[BLASTED, MAPPED, ANNOTATED]	243	7	RecName: Full=Amino acid permease 3; AltName: Full=Amino acid transporter AAP3	Mi11G0095200	42.43	4	P:GO:0006865; P:GO:0055085; F:GO:0015171; C:GO:0016020	P:amino acid transport; P:transmembrane transport; F:amino acid transmembrane transporter activity; C:membrane	EC:7	Translocases
M.altissima_ref_INDEL		TRUE	[NO-BLAST]	108		---NA---	Mi11G0096300
M.altissima_ref_INDEL		TRUE	[NO-BLAST]	175		---NA---	Mi11G0098500
M.altissima_ref_INDEL	1.34799e-27	TRUE	[BLASTED, MAPPED, ANNOTATED]	317	20	RecName: Full=Carotenoid cleavage oxygenase; Short=CCO; AltName: Full=Carotenoid 13,14/15,15'-oxygenase	Mi11G0099900	47.52	13	P:GO:0008300; P:GO:0009651; P:GO:0009737; P:GO:0009791; P:GO:0010154; P:GO:0016117; P:GO:0016120; P:GO:0016122; P:GO:0071695; F:GO:0016702; C:GO:0009507; C:GO:0009579; C:GO:0016020	P:isoprenoid catabolic process; P:response to salt stress; P:response to abscisic acid; P:post-embryonic development; P:fruit development; P:carotenoid biosynthetic process; P:carotene biosynthetic process; P:xanthophyll metabolic process; P:anatomical structure maturation; F:oxidoreductase activity, acting on single donors with incorporation of molecular oxygen, incorporation of two atoms of oxy…	EC:1.13.11	Acting on single donors with incorporation of molecular oxygen (oxygenases). The oxygen incorporated need not be derived from O(2)
M.altissima_ref_INDEL	6.23642e-146	TRUE	[BLASTED, MAPPED, ANNOTATED]	451	20	RecName: Full=Pentatricopeptide repeat-containing protein At3g21470	Mi11G0100800	57.04	9	P:GO:0010214; P:GO:0016556; P:GO:0031425; P:GO:0140547; P:GO:1900865; F:GO:0003729; F:GO:0005515; C:GO:0005773; C:GO:0009507	P:seed coat development; P:mRNA modification; P:chloroplast RNA processing; P:acquisition of seed longevity; P:chloroplast RNA modification; F:mRNA binding; F:protein binding; C:vacuole; C:chloroplast
M.altissima_ref_INDEL	1.26331e-118	TRUE	[BLASTED, MAPPED, ANNOTATED]	249	20	RecName: Full=Alcohol dehydrogenase 1	Mi11G0101200	83.53	19	P:GO:0009409; P:GO:0009413; P:GO:0009414; P:GO:0009651; P:GO:0009737; P:GO:0009744; P:GO:0031000; P:GO:0032355; P:GO:0042542; P:GO:0046294; P:GO:0046686; P:GO:1900039; F:GO:0000166; F:GO:0004024; F:GO:0008270; F:GO:0042803; F:GO:0051903; C:GO:0005829; C:GO:0005886	P:response to cold; P:response to flooding; P:response to water deprivation; P:response to salt stress; P:response to abscisic acid; P:response to sucrose; P:response to caffeine; P:response to estradiol; P:response to hydrogen peroxide; P:formaldehyde catabolic process; P:response to cadmium ion; P:positive regulation of cellular response to hypoxia; F:nucleotide binding; F:alcohol dehydrogenase…	EC:1.1.1.284; EC:1.1.1.1; EC:1.1.1.71	S-(hydroxymethyl)glutathione dehydrogenase; Alcohol dehydrogenase; Alcohol dehydrogenase (NAD(P)(+))
M.altissima_ref_INDEL	2.4102e-88	TRUE	[BLASTED, MAPPED, ANNOTATED]	278	20	RecName: Full=Alcohol dehydrogenase 1	Mi11G0101400	89.88	19	P:GO:0009409; P:GO:0009413; P:GO:0009414; P:GO:0009651; P:GO:0009737; P:GO:0009744; P:GO:0031000; P:GO:0032355; P:GO:0042542; P:GO:0046294; P:GO:0046686; P:GO:1900039; F:GO:0000166; F:GO:0004024; F:GO:0008270; F:GO:0042803; F:GO:0051903; C:GO:0005829; C:GO:0005886	P:response to cold; P:response to flooding; P:response to water deprivation; P:response to salt stress; P:response to abscisic acid; P:response to sucrose; P:response to caffeine; P:response to estradiol; P:response to hydrogen peroxide; P:formaldehyde catabolic process; P:response to cadmium ion; P:positive regulation of cellular response to hypoxia; F:nucleotide binding; F:alcohol dehydrogenase…	EC:1.1.1.284; EC:1.1.1.1; EC:1.1.1.71	S-(hydroxymethyl)glutathione dehydrogenase; Alcohol dehydrogenase; Alcohol dehydrogenase (NAD(P)(+))
M.altissima_ref_INDEL	9.74903e-121	TRUE	[BLASTED, MAPPED, ANNOTATED]	390	5	RecName: Full=Putative UDP-glucuronate:xylan alpha-glucuronosyltransferase 3; Short=UDP-GlcA:xylan glucuronyltransferase 3; AltName: Full=Glycogenin-like protein 3; AltName: Full=Plant glycogenin-like starch initiation protein 2; AltName: Full=Protein GLUCURONIC ACID SUBSTITUTION OF XYLAN 3; Short=AtGUX3	Mi11G0102200	62.12	6	P:GO:0009834; P:GO:0010417; F:GO:0080116; C:GO:0005768; C:GO:0005802; C:GO:0016020	P:plant-type secondary cell wall biogenesis; P:glucuronoxylan biosynthetic process; F:glucuronoxylan glucuronosyltransferase activity; C:endosome; C:trans-Golgi network; C:membrane	EC:2.4.1.17	Glucuronosyltransferase
M.altissima_ref_INDEL	8.45698e-06	TRUE	[BLASTED, MAPPED]	95	2	RecName: Full=Chaperone protein ClpC, chloroplastic; AltName: Full=ATP-dependent Clp protease ATP-binding subunit ClpC homolog; AltName: Full=Casein lytic proteinase C; Flags: Precursor	Mi11G0103200	75	23	P:GO:0006508; P:GO:0009658; P:GO:0010380; P:GO:0015031; P:GO:0045036; P:GO:0045037; F:GO:0000166; F:GO:0003729; F:GO:0004176; F:GO:0005515; F:GO:0005524; C:GO:0005618; C:GO:0005739; C:GO:0009507; C:GO:0009532; C:GO:0009535; C:GO:0009536; C:GO:0009570; C:GO:0009706; C:GO:0009941; C:GO:0016020; C:GO:0031897; C:GO:0031969	P:proteolysis; P:chloroplast organization; P:regulation of chlorophyll biosynthetic process; P:protein transport; P:protein targeting to chloroplast; P:protein import into chloroplast stroma; F:nucleotide binding; F:mRNA binding; F:ATP-dependent peptidase activity; F:protein binding; F:ATP binding; C:cell wall; C:mitochondrion; C:chloroplast; C:plastid stroma; C:chloroplast thylakoid membrane; C:…
M.altissima_ref_INDEL	5.63905e-169	TRUE	[BLASTED, MAPPED, ANNOTATED]	369	4	RecName: Full=SKP1-interacting partner 15; AltName: Full=F-box only protein 3	Mi11G0104600	52.94	3	P:GO:0016567; F:GO:0005515; C:GO:0005634	P:protein ubiquitination; F:protein binding; C:nucleus
M.altissima_ref_INDEL		TRUE	[NO-BLAST]	84		---NA---	Mi11G0104800
M.altissima_ref_INDEL	1.14643e-98	TRUE	[BLASTED, MAPPED, ANNOTATED]	428	14	RecName: Full=Transcription factor VIP1; AltName: Full=Protein SULPHATE UTILIZATION EFFICIENCY 3; AltName: Full=VirE2-interacting protein 1; Short=AtVIP1; AltName: Full=bZIP transcription factor 51; Short=AtbZIP51; Short=bZIP protein 51	Mi11G0104900	65.53	21	P:GO:0007231; P:GO:0008272; P:GO:0009294; P:GO:0009555; P:GO:0009652; P:GO:0009970; P:GO:0010628; P:GO:0010629; P:GO:0045596; P:GO:0045893; P:GO:0051170; P:GO:0090567; F:GO:0000976; F:GO:0003700; F:GO:0031490; F:GO:0042803; F:GO:0043621; F:GO:0051019; C:GO:0005654; C:GO:0005829; C:GO:0048471	P:osmosensory signaling pathway; P:sulfate transport; P:DNA mediated transformation; P:pollen development; P:thigmotropism; P:cellular response to sulfate starvation; P:positive regulation of gene expression; P:negative regulation of gene expression; P:negative regulation of cell differentiation; P:positive regulation of transcription, DNA-templated; P:import into nucleus; P:reproductive shoot sy…
M.altissima_ref_INDEL	4.59141e-27	TRUE	[BLASTED, MAPPED, ANNOTATED]	347	3	RecName: Full=Cytochrome b-c1 complex subunit 6-1, mitochondrial; AltName: Full=Complex III subunit 6-1; AltName: Full=Complex III subunit VI; AltName: Full=Mitochondrial hinge protein; AltName: Full=Ubiquinol-cytochrome c oxidoreductase subunit 6-1	Mi11G0105200	83.07	2	P:GO:0006122; C:GO:0005750	P:mitochondrial electron transport, ubiquinol to cytochrome c; C:mitochondrial respiratory chain complex III
M.altissima_ref_INDEL		TRUE	[NO-BLAST]	226		---NA---	Mi11G0105900
M.altissima_ref_INDEL		TRUE	[NO-BLAST]	184		---NA---	Mi11G0106500
M.altissima_ref_INDEL	0	TRUE	[BLASTED, MAPPED, ANNOTATED]	423	20	RecName: Full=Tubby-like F-box protein 8; Short=OsTLP8; AltName: Full=Tubby-like F-box protein 1; Short=OsTLP1	Mi11G0106600	73.53	10	P:GO:0006355; P:GO:0009555; P:GO:0009620; P:GO:0016567; F:GO:0000976; F:GO:0005515; C:GO:0005634; C:GO:0005829; C:GO:0005886; C:GO:0009536	P:regulation of transcription, DNA-templated; P:pollen development; P:response to fungus; P:protein ubiquitination; F:transcription cis-regulatory region binding; F:protein binding; C:nucleus; C:cytosol; C:plasma membrane; C:plastid
M.altissima_ref_INDEL	2.61276e-76	TRUE	[BLASTED, MAPPED]	218	1	RecName: Full=Citrate-binding protein; Flags: Precursor	Mi11G0107600	65.45	1	C:GO:0005773	C:vacuole
M.altissima_ref_INDEL	0	TRUE	[BLASTED, MAPPED, ANNOTATED]	428	2	RecName: Full=Phosphatidylinositol:ceramide inositolphosphotransferase; AltName: Full=Inositol-phosphorylceramide synthase; Short=IPC synthase; AltName: Full=Protein ENHANCING RPW8-MEDIATED HR-LIKE CELL DEATH 1; AltName: Full=Sphingolipid synthase	Mi11G0107900	64.91	10	P:GO:0009663; P:GO:0010497; P:GO:0042761; P:GO:0046513; F:GO:0033188; F:GO:0047493; C:GO:0005887; C:GO:0009506; C:GO:0030173; C:GO:0030176	P:plasmodesma organization; P:plasmodesmata-mediated intercellular transport; P:very long-chain fatty acid biosynthetic process; P:ceramide biosynthetic process; F:sphingomyelin synthase activity; F:ceramide cholinephosphotransferase activity; C:integral component of plasma membrane; C:plasmodesma; C:integral component of Golgi membrane; C:integral component of endoplasmic reticulum membrane	EC:2.7.8.3; EC:2.7.8.27	Ceramide cholinephosphotransferase; Sphingomyelin synthase
M.altissima_ref_INDEL	1.97924e-21	TRUE	[BLASTED, MAPPED, ANNOTATED]	174	20	RecName: Full=La-related protein 1; AltName: Full=La ribonucleoprotein domain family member 1	Mi11G0108100	62.7	32	P:GO:0000001; P:GO:0007140; P:GO:0008283; P:GO:0009737; P:GO:0009751; P:GO:0009753; P:GO:0010150; P:GO:0010286; P:GO:0016239; P:GO:0030308; P:GO:0038202; P:GO:0045070; P:GO:0045947; P:GO:0045948; P:GO:0048255; P:GO:0072752; P:GO:0090297; P:GO:1990928; F:GO:0000340; F:GO:0003730; F:GO:0008190; F:GO:0008266; F:GO:0008494; F:GO:0034046; F:GO:0043024; F:GO:0048027; C:GO:0000932; C:GO:0005634; C:GO:00…	P:mitochondrion inheritance; P:male meiotic nuclear division; P:cell population proliferation; P:response to abscisic acid; P:response to salicylic acid; P:response to jasmonic acid; P:leaf senescence; P:heat acclimation; P:positive regulation of macroautophagy; P:negative regulation of cell growth; P:TORC1 signaling; P:positive regulation of viral genome replication; P:negative regulation of tra…
M.altissima_ref_INDEL	8.01832e-56	TRUE	[BLASTED, MAPPED, ANNOTATED]	299	20	RecName: Full=Disease resistance protein RPS6; AltName: Full=Resistance to Pseudomonas syringae 6	Mi11G0108400	56.25	17	P:GO:0002239; P:GO:0002758; P:GO:0010193; P:GO:0019677; P:GO:0034052; P:GO:0042742; P:GO:0050832; F:GO:0000166; F:GO:0003953; F:GO:0042803; F:GO:0050135; F:GO:0140376; C:GO:0000139; C:GO:0005634; C:GO:0005739; C:GO:0005789; C:GO:0005886	P:response to oomycetes; P:innate immune response-activating signal transduction; P:response to ozone; P:NAD catabolic process; P:positive regulation of plant-type hypersensitive response; P:defense response to bacterium; P:defense response to fungus; F:nucleotide binding; F:NAD+ nucleosidase activity; F:protein homodimerization activity; F:NAD(P)+ nucleosidase activity; F:innate immune receptor …	EC:3.2.2.6	ADP-ribosyl cyclase/cyclic ADP-ribose hydrolase
M.altissima_ref_INDEL	1.3143e-12	TRUE	[BLASTED, MAPPED, ANNOTATED]	145	3	RecName: Full=Probable DNA replication complex GINS protein PSF2; AltName: Full=GINS complex subunit 2	Mi11G0108600	59.74	2	P:GO:0044260; C:GO:0005634	P:cellular macromolecule metabolic process; C:nucleus
M.altissima_ref_INDEL	3.67067e-164	TRUE	[BLASTED, MAPPED, ANNOTATED]	1011	20	RecName: Full=Disease resistance protein RPS4; AltName: Full=Resistance to Pseudomonas syringae 4	Mi11G0109200	52.84	15	P:GO:0002239; P:GO:0007165; P:GO:0010033; P:GO:0019677; P:GO:0042742; P:GO:0043068; P:GO:0045089; P:GO:0050832; P:GO:1901700; F:GO:0003953; F:GO:0042803; F:GO:0050135; C:GO:0005634; C:GO:0005783; C:GO:0031090	P:response to oomycetes; P:signal transduction; P:response to organic substance; P:NAD catabolic process; P:defense response to bacterium; P:positive regulation of programmed cell death; P:positive regulation of innate immune response; P:defense response to fungus; P:response to oxygen-containing compound; F:NAD+ nucleosidase activity; F:protein homodimerization activity; F:NAD(P)+ nucleosidase a…	EC:3.2.2.6	ADP-ribosyl cyclase/cyclic ADP-ribose hydrolase
M.altissima_ref_INDEL	9.51501e-60	TRUE	[BLASTED, MAPPED, ANNOTATED]	440	20	RecName: Full=Disease resistance protein RPS4; AltName: Full=Resistance to Pseudomonas syringae 4	Mi11G0109400	49.11	17	P:GO:0006796; P:GO:0009416; P:GO:0009615; P:GO:0009733; P:GO:0009862; P:GO:0033554; P:GO:0042742; P:GO:0045089; F:GO:0005515; F:GO:0016740; F:GO:0016799; F:GO:0043565; C:GO:0005634; C:GO:0005829; C:GO:0009941; C:GO:0012505; C:GO:0016020	P:phosphate-containing compound metabolic process; P:response to light stimulus; P:response to virus; P:response to auxin; P:systemic acquired resistance, salicylic acid mediated signaling pathway; P:cellular response to stress; P:defense response to bacterium; P:positive regulation of innate immune response; F:protein binding; F:transferase activity; F:hydrolase activity, hydrolyzing N-glycosyl …	EC:2; EC:3.2.2	Transferases; Glycosylases
M.altissima_ref_INDEL	2.31102e-159	TRUE	[BLASTED, MAPPED, ANNOTATED]	264	7	RecName: Full=Methenyltetrahydrofolate synthase domain-containing protein	Mi11G0110600	67.75	2	F:GO:0005524; C:GO:0009507	F:ATP binding; C:chloroplast
M.altissima_ref_INDEL	8.07734e-147	TRUE	[BLASTED, MAPPED, ANNOTATED]	235	4	RecName: Full=Protein LIKE COV 2	Mi11G0110700	86.9	4	P:GO:0010222; C:GO:0005768; C:GO:0005802; C:GO:0016021	P:stem vascular tissue pattern formation; C:endosome; C:trans-Golgi network; C:integral component of membrane
M.altissima_ref_INDEL		TRUE	[NO-BLAST]	256		---NA---	Mi11G0111300
M.altissima_ref_INDEL	1.48313e-84	TRUE	[BLASTED, MAPPED, ANNOTATED]	389	20	RecName: Full=Cyclin-dependent kinase C-2; Short=CDKC;2	Mi11G0111400	54.42	20	P:GO:0006396; P:GO:0009908; P:GO:0016192; P:GO:0022402; P:GO:0032968; P:GO:0033554; P:GO:0050793; P:GO:0051726; P:GO:0070816; P:GO:0071900; P:GO:1900426; P:GO:1902290; P:GO:2000031; F:GO:0004693; F:GO:0005515; F:GO:0008353; C:GO:0005737; C:GO:0005886; C:GO:0008024; C:GO:0016604	P:RNA processing; P:flower development; P:vesicle-mediated transport; P:cell cycle process; P:positive regulation of transcription elongation from RNA polymerase II promoter; P:cellular response to stress; P:regulation of developmental process; P:regulation of cell cycle; P:phosphorylation of RNA polymerase II C-terminal domain; P:regulation of protein serine/threonine kinase activity; P:positive…	EC:2.7.11.23; EC:2.7.11.22	[RNA-polymerase]-subunit kinase; Cyclin-dependent kinase
M.altissima_ref_INDEL	2.21707e-20	TRUE	[BLASTED, MAPPED, ANNOTATED]	110	20	RecName: Full=ATP-dependent RNA helicase DBP10	Mi11G0113400	59.85	10	P:GO:0110102; P:GO:1901259; P:GO:1902775; F:GO:0003724; F:GO:0003729; F:GO:0005524; F:GO:0016787; F:GO:0070180; C:GO:0005739; C:GO:0009507	P:ribulose bisphosphate carboxylase complex assembly; P:chloroplast rRNA processing; P:mitochondrial large ribosomal subunit assembly; F:RNA helicase activity; F:mRNA binding; F:ATP binding; F:hydrolase activity; F:large ribosomal subunit rRNA binding; C:mitochondrion; C:chloroplast	EC:3.6.4.13	RNA helicase
M.altissima_ref_INDEL	3.37798e-178	TRUE	[BLASTED, MAPPED, ANNOTATED]	400	20	RecName: Full=Polyadenylate-binding protein 1; Short=PABP-1; Short=Poly(A)-binding protein 1	Mi11G0113700	69.64	30	P:GO:0000398; P:GO:0006446; P:GO:0007289; P:GO:0007507; P:GO:0007596; P:GO:0031047; P:GO:0045070; P:GO:0046686; P:GO:0048255; P:GO:0048599; P:GO:0060212; P:GO:0060213; P:GO:1900153; P:GO:2000623; F:GO:0003730; F:GO:0003743; F:GO:0008022; F:GO:0008143; F:GO:0008266; F:GO:0008494; F:GO:0031370; F:GO:0043621; C:GO:0005829; C:GO:0005844; C:GO:0010494; C:GO:0030425; C:GO:0031252; C:GO:0045202; C:GO:00…	P:mRNA splicing, via spliceosome; P:regulation of translational initiation; P:spermatid nucleus differentiation; P:heart development; P:blood coagulation; P:gene silencing by RNA; P:positive regulation of viral genome replication; P:response to cadmium ion; P:mRNA stabilization; P:oocyte development; P:negative regulation of nuclear-transcribed mRNA poly(A) tail shortening; P:positive regulation …
M.altissima_ref_INDEL	6.77491e-45	TRUE	[BLASTED, MAPPED, ANNOTATED]	162	20	RecName: Full=Laccase-2; AltName: Full=Benzenediol:oxygen oxidoreductase 2; AltName: Full=Diphenol oxidase 2; AltName: Full=Urishiol oxidase 2; Flags: Precursor	Mi11G0113900	64.42	11	P:GO:0009414; P:GO:0009809; P:GO:0009813; P:GO:0009834; P:GO:0010023; P:GO:0010228; P:GO:0046688; P:GO:0080022; F:GO:0016491; F:GO:0046872; C:GO:0048226	P:response to water deprivation; P:lignin biosynthetic process; P:flavonoid biosynthetic process; P:plant-type secondary cell wall biogenesis; P:proanthocyanidin biosynthetic process; P:vegetative to reproductive phase transition of meristem; P:response to copper ion; P:primary root development; F:oxidoreductase activity; F:metal ion binding; C:Casparian strip	EC:1	Oxidoreductases
M.altissima_ref_INDEL	1.03956e-103	TRUE	[BLASTED, MAPPED, ANNOTATED]	224	20	RecName: Full=LRR receptor-like serine/threonine-protein kinase RGI5; AltName: Full=Protein RECEPTOR OF RGF1 5; AltName: Full=Protein RGF1 INSENSITIVE 5; Flags: Precursor	Mi11G0114200	61.65	47	P:GO:0006898; P:GO:0009611; P:GO:0009664; P:GO:0009755; P:GO:0009944; P:GO:0009965; P:GO:0010078; P:GO:0010082; P:GO:0010087; P:GO:0010103; P:GO:0010148; P:GO:0010183; P:GO:0010359; P:GO:0016045; P:GO:0030104; P:GO:0030155; P:GO:0042659; P:GO:0042742; P:GO:0045184; P:GO:0046777; P:GO:0048281; P:GO:0050832; P:GO:0051302; P:GO:0052544; P:GO:0055075; P:GO:0070370; P:GO:0080092; P:GO:0090708; P:GO:19…	P:receptor-mediated endocytosis; P:response to wounding; P:plant-type cell wall organization; P:hormone-mediated signaling pathway; P:polarity specification of adaxial/abaxial axis; P:leaf morphogenesis; P:maintenance of root meristem identity; P:regulation of root meristem growth; P:phloem or xylem histogenesis; P:stomatal complex morphogenesis; P:transpiration; P:pollen tube guidance; P:regulat…	EC:2.7.11.1	Non-specific serine/threonine protein kinase
M.altissima_ref_INDEL	4.88409e-160	TRUE	[BLASTED, MAPPED, ANNOTATED]	567	20	RecName: Full=Laccase-3; AltName: Full=Benzenediol:oxygen oxidoreductase 3; AltName: Full=Diphenol oxidase 3; AltName: Full=Urishiol oxidase 3; Flags: Precursor	Mi11G0115300	56.51	6	P:GO:0009809; P:GO:0009813; P:GO:0010023; P:GO:0046688; F:GO:0016491; C:GO:0048226	P:lignin biosynthetic process; P:flavonoid biosynthetic process; P:proanthocyanidin biosynthetic process; P:response to copper ion; F:oxidoreductase activity; C:Casparian strip	EC:1	Oxidoreductases
M.altissima_ref_INDEL		TRUE	[NO-BLAST]	151		---NA---	Mi11G0115500
M.altissima_ref_INDEL		TRUE	[NO-BLAST]	155		---NA---	Mi11G0115700
M.altissima_ref_INDEL	1.77898e-46	TRUE	[BLASTED, MAPPED, ANNOTATED]	215	20	RecName: Full=F-actin-capping protein subunit beta	Mi11G0115800	69	33	P:GO:0000578; P:GO:0007018; P:GO:0007298; P:GO:0007303; P:GO:0009408; P:GO:0010591; P:GO:0022604; P:GO:0035220; P:GO:0045887; P:GO:0046329; P:GO:0051016; P:GO:0051490; P:GO:0140591; F:GO:0046982; F:GO:0051015; C:GO:0005829; C:GO:0005869; C:GO:0005903; C:GO:0005912; C:GO:0005934; C:GO:0008290; C:GO:0014069; C:GO:0016020; C:GO:0030027; C:GO:0030479; C:GO:0031674; C:GO:0043025; C:GO:0043197; C:GO:00…	P:embryonic axis specification; P:microtubule-based movement; P:border follicle cell migration; P:cytoplasmic transport, nurse cell to oocyte; P:response to heat; P:regulation of lamellipodium assembly; P:regulation of cell morphogenesis; P:wing disc development; P:positive regulation of synaptic assembly at neuromuscular junction; P:negative regulation of JNK cascade; P:barbed-end actin filament…
M.altissima_ref_INDEL	0	TRUE	[BLASTED, MAPPED, ANNOTATED]	744	20	RecName: Full=Probable protein kinase UbiB; AltName: Full=Ubiquinone biosynthesis protein UbiB	Mi11G0116700	56.09	24	P:GO:0006468; P:GO:0006995; P:GO:0009414; P:GO:0009637; P:GO:0009644; P:GO:0009767; P:GO:0010027; P:GO:0010109; P:GO:0010114; P:GO:0015996; P:GO:0031540; P:GO:0050821; P:GO:0080177; P:GO:0080183; P:GO:1901562; P:GO:1902171; P:GO:1902326; P:GO:1904143; F:GO:0004672; F:GO:0005515; F:GO:0005524; C:GO:0009579; C:GO:0010287; C:GO:0016020	P:protein phosphorylation; P:cellular response to nitrogen starvation; P:response to water deprivation; P:response to blue light; P:response to high light intensity; P:photosynthetic electron transport chain; P:thylakoid membrane organization; P:regulation of photosynthesis; P:response to red light; P:chlorophyll catabolic process; P:regulation of anthocyanin biosynthetic process; P:protein stabi…	EC:2.7.1	Transferring phosphorus-containing groups
M.altissima_ref_INDEL	4.9176e-139	TRUE	[BLASTED, MAPPED, ANNOTATED]	415	20	RecName: Full=Laccase-12; AltName: Full=Benzenediol:oxygen oxidoreductase 12; AltName: Full=Diphenol oxidase 12; AltName: Full=Urishiol oxidase 12; Flags: Precursor	Mi11G0117800	57.54	8	P:GO:0009809; P:GO:0009813; P:GO:0009834; P:GO:0010023; P:GO:0046688; F:GO:0016491; F:GO:0046872; C:GO:0048226	P:lignin biosynthetic process; P:flavonoid biosynthetic process; P:plant-type secondary cell wall biogenesis; P:proanthocyanidin biosynthetic process; P:response to copper ion; F:oxidoreductase activity; F:metal ion binding; C:Casparian strip	EC:1	Oxidoreductases
M.altissima_ref_INDEL	0	TRUE	[BLASTED, MAPPED, ANNOTATED]	564	20	RecName: Full=Laccase-2; AltName: Full=Benzenediol:oxygen oxidoreductase 2; AltName: Full=Diphenol oxidase 2; AltName: Full=Urishiol oxidase 2; Flags: Precursor	Mi11G0120300	63.52	10	P:GO:0009414; P:GO:0009809; P:GO:0009813; P:GO:0009834; P:GO:0010023; P:GO:0046688; P:GO:0080022; F:GO:0016491; F:GO:0046872; C:GO:0048226	P:response to water deprivation; P:lignin biosynthetic process; P:flavonoid biosynthetic process; P:plant-type secondary cell wall biogenesis; P:proanthocyanidin biosynthetic process; P:response to copper ion; P:primary root development; F:oxidoreductase activity; F:metal ion binding; C:Casparian strip	EC:1	Oxidoreductases
M.altissima_ref_INDEL	0	TRUE	[BLASTED, MAPPED, ANNOTATED]	714	20	RecName: Full=Somatic embryogenesis receptor kinase 1; Short=AtSERK1; AltName: Full=Somatic embryogenesis receptor-like kinase 1; Flags: Precursor	Mi11G0120600	76.46	36	P:GO:0007030; P:GO:0007178; P:GO:0007639; P:GO:0009556; P:GO:0009729; P:GO:0009742; P:GO:0010150; P:GO:0010152; P:GO:0010200; P:GO:0010227; P:GO:0010262; P:GO:0018108; P:GO:0030154; P:GO:0034504; P:GO:0040015; P:GO:0045089; P:GO:0046777; P:GO:0048653; P:GO:0051607; P:GO:0060548; P:GO:1900150; P:GO:1901653; F:GO:0004675; F:GO:0004714; F:GO:0005524; F:GO:0008289; F:GO:0015026; F:GO:0033612; F:GO:00…	P:Golgi organization; P:transmembrane receptor protein serine/threonine kinase signaling pathway; P:homeostasis of number of meristem cells; P:microsporogenesis; P:detection of brassinosteroid stimulus; P:brassinosteroid mediated signaling pathway; P:leaf senescence; P:pollen maturation; P:response to chitin; P:floral organ abscission; P:somatic embryogenesis; P:peptidyl-tyrosine phosphorylation;…	EC:2.7.10.1; EC:2.7.11.1; EC:2.7.11.30	Receptor protein-tyrosine kinase; Non-specific serine/threonine protein kinase; Receptor protein serine/threonine kinase
M.altissima_ref_INDEL	2.86796e-147	TRUE	[BLASTED, MAPPED, ANNOTATED]	500	10	RecName: Full=Transcription termination factor MTERF4, chloroplastic; AltName: Full=Mitochondrial transcription termination factor 4; Flags: Precursor	Mi11G0121000	54.45	10	P:GO:0006353; P:GO:0006970; P:GO:0008380; P:GO:0009793; P:GO:0042254; P:GO:0042794; P:GO:1901700; F:GO:0003690; F:GO:0003729; C:GO:0009570	P:DNA-templated transcription, termination; P:response to osmotic stress; P:RNA splicing; P:embryo development ending in seed dormancy; P:ribosome biogenesis; P:plastid rRNA transcription; P:response to oxygen-containing compound; F:double-stranded DNA binding; F:mRNA binding; C:chloroplast stroma
M.altissima_ref_INDEL		TRUE	[NO-BLAST]	317		---NA---	Mi11G0122100
M.altissima_ref_INDEL	1.86342e-70	TRUE	[BLASTED, MAPPED, ANNOTATED]	225	20	RecName: Full=Glutathione transferase GST 23; AltName: Full=Glutathione transferase GST 36	Mi11G0122700	65.94	23	P:GO:0006749; P:GO:0006979; P:GO:0009407; P:GO:0009408; P:GO:0009629; P:GO:0009733; P:GO:0009735; P:GO:0009737; P:GO:0009739; P:GO:0009751; P:GO:0046256; P:GO:0046686; P:GO:1900367; P:GO:2000030; F:GO:0004364; F:GO:0019899; F:GO:0043295; C:GO:0005634; C:GO:0005829; C:GO:0005886; C:GO:0009506; C:GO:0009507; C:GO:0048046	P:glutathione metabolic process; P:response to oxidative stress; P:toxin catabolic process; P:response to heat; P:response to gravity; P:response to auxin; P:response to cytokinin; P:response to abscisic acid; P:response to gibberellin; P:response to salicylic acid; P:2,4,6-trinitrotoluene catabolic process; P:response to cadmium ion; P:positive regulation of defense response to insect; P:regulat…	EC:2.5.1.18	Glutathione transferase
M.altissima_ref_INDEL	2.98259e-71	TRUE	[BLASTED, MAPPED, ANNOTATED]	225	20	RecName: Full=Glutathione transferase GST 23; AltName: Full=Glutathione transferase GST 36	Mi11G0122800	66.2	23	P:GO:0006749; P:GO:0006979; P:GO:0009407; P:GO:0009408; P:GO:0009629; P:GO:0009733; P:GO:0009735; P:GO:0009737; P:GO:0009739; P:GO:0009751; P:GO:0046256; P:GO:0046686; P:GO:1900367; P:GO:2000030; F:GO:0004364; F:GO:0019899; F:GO:0043295; C:GO:0005634; C:GO:0005829; C:GO:0005886; C:GO:0009506; C:GO:0009507; C:GO:0048046	P:glutathione metabolic process; P:response to oxidative stress; P:toxin catabolic process; P:response to heat; P:response to gravity; P:response to auxin; P:response to cytokinin; P:response to abscisic acid; P:response to gibberellin; P:response to salicylic acid; P:2,4,6-trinitrotoluene catabolic process; P:response to cadmium ion; P:positive regulation of defense response to insect; P:regulat…	EC:2.5.1.18	Glutathione transferase
M.altissima_ref_INDEL	6.9068e-41	TRUE	[BLASTED, MAPPED, ANNOTATED]	196	20	RecName: Full=Cytochrome P450 71D18; AltName: Full=(-)-(4S)-Limonene-6-hydroxylase	Mi11G0124500	72.11	10	P:GO:0009699; P:GO:0016102; P:GO:0035835; P:GO:0051762; F:GO:0005506; F:GO:0018675; F:GO:0020037; F:GO:0036201; F:GO:0106223; C:GO:0005789	P:phenylpropanoid biosynthetic process; P:diterpenoid biosynthetic process; P:indole alkaloid biosynthetic process; P:sesquiterpene biosynthetic process; F:iron ion binding; F:(S)-limonene 6-monooxygenase activity; F:heme binding; F:ent-isokaurene C2-hydroxylase activity; F:germacrene A hydroxylase activity; C:endoplasmic reticulum membrane	EC:1.14.14.51; EC:1.14.14.95; EC:1.14.13; EC:1.14.14.76	(S)-limonene 6-monooxygenase; Germacrene A hydroxylase; Acting on paired donors, with incorporation or reduction of molecular oxygen. The oxygen incorporated need not be derived from O(2); Ent-isokaurene C2/C3-hydroxylase
M.altissima_ref_INDEL		TRUE	[NO-BLAST]	278		---NA---	Mi11G0124900
M.altissima_ref_INDEL		TRUE	[NO-BLAST]	113		---NA---	Mi11G0125100
M.altissima_ref_INDEL		TRUE	[NO-BLAST]	149		---NA---	Mi11G0125700
M.altissima_ref_INDEL		TRUE	[NO-BLAST]	229		---NA---	Mi11G0127300
M.altissima_ref_INDEL	1.20954e-78	TRUE	[BLASTED, MAPPED, ANNOTATED]	591	20	RecName: Full=CCA-adding enzyme; AltName: Full=CCA tRNA nucleotidyltransferase; AltName: Full=tRNA CCA-pyrophosphorylase; AltName: Full=tRNA adenylyl-/cytidylyl- transferase; AltName: Full=tRNA nucleotidyltransferase; AltName: Full=tRNA-NT	Mi11G0128000	47.72	12	P:GO:0006276; P:GO:0006378; P:GO:0009451; P:GO:0042780; F:GO:0003723; F:GO:0004810; F:GO:0032553; F:GO:0043168; F:GO:0140101; C:GO:0005739; C:GO:0005829; C:GO:0070013	P:plasmid maintenance; P:mRNA polyadenylation; P:RNA modification; P:tRNA 3'-end processing; F:RNA binding; F:tRNA adenylyltransferase activity; F:ribonucleotide binding; F:anion binding; F:catalytic activity, acting on a tRNA; C:mitochondrion; C:cytosol; C:intracellular organelle lumen	EC:2.7.7.72; EC:2.7.7.19	CCA tRNA nucleotidyltransferase; Polynucleotide adenylyltransferase
M.altissima_ref_INDEL	0	TRUE	[BLASTED, MAPPED, ANNOTATED]	1123	20	RecName: Full=Disease resistance protein RPS4; AltName: Full=Resistance to Pseudomonas syringae 4	Mi11G0128600	51.61	15	P:GO:0007165; P:GO:0009416; P:GO:0010033; P:GO:0019677; P:GO:0042742; P:GO:0043068; P:GO:0045089; P:GO:0050832; P:GO:1901700; F:GO:0003953; F:GO:0042803; F:GO:0050135; C:GO:0005634; C:GO:0005783; C:GO:0031090	P:signal transduction; P:response to light stimulus; P:response to organic substance; P:NAD catabolic process; P:defense response to bacterium; P:positive regulation of programmed cell death; P:positive regulation of innate immune response; P:defense response to fungus; P:response to oxygen-containing compound; F:NAD+ nucleosidase activity; F:protein homodimerization activity; F:NAD(P)+ nucleosid…	EC:3.2.2.6	ADP-ribosyl cyclase/cyclic ADP-ribose hydrolase
M.altissima_ref_INDEL	3.58599e-117	TRUE	[BLASTED, MAPPED, ANNOTATED]	595	20	RecName: Full=Disease resistance protein RPS6; AltName: Full=Resistance to Pseudomonas syringae 6	Mi11G0129900	55.46	18	P:GO:0002239; P:GO:0009733; P:GO:0009862; P:GO:0010193; P:GO:0019677; P:GO:0042742; P:GO:0043068; P:GO:0045089; P:GO:0050832; F:GO:0000166; F:GO:0003953; F:GO:0042803; F:GO:0050135; C:GO:0005634; C:GO:0005739; C:GO:0005783; C:GO:0005829; C:GO:0031090	P:response to oomycetes; P:response to auxin; P:systemic acquired resistance, salicylic acid mediated signaling pathway; P:response to ozone; P:NAD catabolic process; P:defense response to bacterium; P:positive regulation of programmed cell death; P:positive regulation of innate immune response; P:defense response to fungus; F:nucleotide binding; F:NAD+ nucleosidase activity; F:protein homodimeri…	EC:3.2.2.6	ADP-ribosyl cyclase/cyclic ADP-ribose hydrolase
M.altissima_ref_INDEL		TRUE	[NO-BLAST]	131		---NA---	Mi11G0130000
M.altissima_ref_INDEL	0	TRUE	[BLASTED, MAPPED, ANNOTATED]	1200	20	RecName: Full=Disease resistance protein RPS4; AltName: Full=Resistance to Pseudomonas syringae 4	Mi11G0130100	51.17	11	P:GO:0007165; P:GO:0009416; P:GO:0042742; P:GO:0043068; P:GO:0045089; F:GO:0003953; F:GO:0042802; C:GO:0005737; C:GO:0012505; C:GO:0031090; C:GO:0043231	P:signal transduction; P:response to light stimulus; P:defense response to bacterium; P:positive regulation of programmed cell death; P:positive regulation of innate immune response; F:NAD+ nucleosidase activity; F:identical protein binding; C:cytoplasm; C:endomembrane system; C:organelle membrane; C:intracellular membrane-bounded organelle	EC:3.2.2	Glycosylases
M.altissima_ref_INDEL		TRUE	[NO-BLAST]	94		---NA---	Mi11G0131000
M.altissima_ref_INDEL	4.03604e-11	TRUE	[BLASTED, MAPPED, ANNOTATED]	269	5	RecName: Full=Transposon Tf2-7 polyprotein; AltName: Full=Retrotransposable element Tf2 155 kDa protein	Mi11G0131300	46.52	4	P:GO:0006807; P:GO:0043170; P:GO:0044238; F:GO:0003824	P:nitrogen compound metabolic process; P:macromolecule metabolic process; P:primary metabolic process; F:catalytic activity
M.altissima_ref_INDEL	8.36268e-13	TRUE	[BLASTED, MAPPED, ANNOTATED]	99	1	RecName: Full=Phospholipase SGR2; AltName: Full=Protein SHOOT GRAVITROPISM 2	Mi11G0131700	84.62	8	P:GO:0009590; P:GO:0009660; P:GO:0009959; P:GO:0016042; F:GO:0008970; F:GO:0046872; C:GO:0009506; C:GO:0009705	P:detection of gravity; P:amyloplast organization; P:negative gravitropism; P:lipid catabolic process; F:phospholipase A1 activity; F:metal ion binding; C:plasmodesma; C:plant-type vacuole membrane	EC:3.1.1.32; EC:3.1.1.1	Phospholipase A(1); Carboxylesterase
M.altissima_ref_INDEL		TRUE	[NO-BLAST]	263		---NA---	Mi11G0131800
M.altissima_ref_INDEL	0	TRUE	[BLASTED, MAPPED, ANNOTATED]	688	20	RecName: Full=Pentatricopeptide repeat-containing protein At1g71460, chloroplastic; Flags: Precursor	Mi11G0131900	53.09	10	P:GO:0000959; P:GO:0006396; P:GO:0009791; P:GO:0010051; P:GO:0016556; P:GO:0048366; P:GO:0090698; P:GO:1905392; F:GO:0003729; C:GO:0009507	P:mitochondrial RNA metabolic process; P:RNA processing; P:post-embryonic development; P:xylem and phloem pattern formation; P:mRNA modification; P:leaf development; P:post-embryonic plant morphogenesis; P:plant organ morphogenesis; F:mRNA binding; C:chloroplast
M.altissima_ref_INDEL		TRUE	[NO-BLAST]	603		---NA---	Mi11G0132600
M.altissima_ref_INDEL	0	TRUE	[BLASTED, MAPPED, ANNOTATED]	998	4	RecName: Full=Non-lysosomal glucosylceramidase; Short=NLGase; AltName: Full=Beta-glucocerebrosidase 2; Short=Beta-glucosidase 2; AltName: Full=Bile acid beta-glucosidase GBA2; AltName: Full=Bile acid glucosyl transferase GBA2; AltName: Full=Cholesterol glucosyltransferase GBA2; AltName: Full=Cholesteryl-beta-glucosidase GBA2; AltName: Full=Glucosylceramidase 2	Mi11G0132700	54.21	16	P:GO:0006680; P:GO:0008203; P:GO:0008206; P:GO:0016139; P:GO:0021954; P:GO:0030259; P:GO:0030833; P:GO:0031113; P:GO:0097035; F:GO:0004348; F:GO:0046527; F:GO:0050295; C:GO:0005829; C:GO:0016021; C:GO:0042406; C:GO:0090498	P:glucosylceramide catabolic process; P:cholesterol metabolic process; P:bile acid metabolic process; P:glycoside catabolic process; P:central nervous system neuron development; P:lipid glycosylation; P:regulation of actin filament polymerization; P:regulation of microtubule polymerization; P:regulation of membrane lipid distribution; F:glucosylceramidase activity; F:glucosyltransferase activity;…	EC:3.2.1.104; EC:3.2.1.21; EC:3.2.1.45; EC:2.4.1	Steryl-beta-glucosidase; Beta-glucosidase; Glucosylceramidase; Glycosyltransferases
M.altissima_ref_INDEL		TRUE	[NO-BLAST]	142		---NA---	Mi11G0133200
M.altissima_ref_INDEL		TRUE	[NO-BLAST]	105		---NA---	Mi11G0134300
M.altissima_ref_INDEL	0	TRUE	[BLASTED, MAPPED, ANNOTATED]	957	20	RecName: Full=Disease resistance protein RPS6; AltName: Full=Resistance to Pseudomonas syringae 6	Mi11G0134500	56.45	24	P:GO:0002229; P:GO:0002758; P:GO:0009733; P:GO:0009862; P:GO:0010193; P:GO:0019677; P:GO:0034052; P:GO:0034644; P:GO:0042742; P:GO:0050832; F:GO:0000166; F:GO:0003677; F:GO:0003953; F:GO:0016740; F:GO:0042803; F:GO:0050135; F:GO:0140376; C:GO:0000139; C:GO:0005634; C:GO:0005739; C:GO:0005789; C:GO:0005829; C:GO:0005886; C:GO:0009941	P:defense response to oomycetes; P:innate immune response-activating signal transduction; P:response to auxin; P:systemic acquired resistance, salicylic acid mediated signaling pathway; P:response to ozone; P:NAD catabolic process; P:positive regulation of plant-type hypersensitive response; P:cellular response to UV; P:defense response to bacterium; P:defense response to fungus; F:nucleotide bin…	EC:2; EC:3.2.2.6	Transferases; ADP-ribosyl cyclase/cyclic ADP-ribose hydrolase
M.altissima_ref_INDEL		TRUE	[NO-BLAST]	131		---NA---	Mi11G0135400
M.altissima_ref_INDEL	8.12955e-12	TRUE	[BLASTED, MAPPED, ANNOTATED]	322	6	RecName: Full=Transposon Tf2-3 polyprotein; AltName: Full=Retrotransposable element Tf2 155 kDa protein	Mi11G0136200	51.37	6	P:GO:0006259; F:GO:0003676; F:GO:0004518; F:GO:0016779; F:GO:0140640; C:GO:0005634	P:DNA metabolic process; F:nucleic acid binding; F:nuclease activity; F:nucleotidyltransferase activity; F:catalytic activity, acting on a nucleic acid; C:nucleus	EC:3.1; EC:2.7.7	Acting on ester bonds; Transferring phosphorus-containing groups
M.altissima_ref_INDEL	0	TRUE	[BLASTED, MAPPED, ANNOTATED]	350	17	RecName: Full=Malonyl-[acyl-carrier protein] O-methyltransferase; Short=Malonyl-ACP O-methyltransferase; AltName: Full=Biotin synthesis protein BioC	Mi11G0136400	53.52	10	P:GO:0010507; P:GO:0030435; P:GO:0030961; P:GO:0031154; P:GO:0032259; P:GO:0032981; P:GO:0042331; F:GO:0005515; F:GO:0008168; C:GO:0031314	P:negative regulation of autophagy; P:sporulation resulting in formation of a cellular spore; P:peptidyl-arginine hydroxylation; P:culmination involved in sorocarp development; P:methylation; P:mitochondrial respiratory chain complex I assembly; P:phototaxis; F:protein binding; F:methyltransferase activity; C:extrinsic component of mitochondrial inner membrane	EC:2.1.1	Transferring one-carbon groups
M.altissima_ref_INDEL	0	TRUE	[BLASTED, MAPPED, ANNOTATED]	1032	20	RecName: Full=Receptor kinase-like protein Xa21; Contains: RecName: Full=Receptor kinase-like protein Xa21, processed; Flags: Precursor	Mi11G0136500	51.63	27	P:GO:0002237; P:GO:0002758; P:GO:0009626; P:GO:0009791; P:GO:0010016; P:GO:0010359; P:GO:0016045; P:GO:0022603; P:GO:0040008; P:GO:0046777; P:GO:0048507; P:GO:0048608; P:GO:0048869; P:GO:0051704; P:GO:0071555; P:GO:0090698; P:GO:1900426; P:GO:1905392; F:GO:0004674; F:GO:0005515; F:GO:0019199; C:GO:0005634; C:GO:0005768; C:GO:0005789; C:GO:0005886; C:GO:0032541; C:GO:1990578	P:response to molecule of bacterial origin; P:innate immune response-activating signal transduction; P:plant-type hypersensitive response; P:post-embryonic development; P:shoot system morphogenesis; P:regulation of anion channel activity; P:detection of bacterium; P:regulation of anatomical structure morphogenesis; P:regulation of growth; P:protein autophosphorylation; P:meristem development; P:r…	EC:2.7.1	Transferring phosphorus-containing groups
M.altissima_ref_INDEL	0	TRUE	[BLASTED, MAPPED, ANNOTATED]	772	20	RecName: Full=Receptor kinase-like protein Xa21; Contains: RecName: Full=Receptor kinase-like protein Xa21, processed; Flags: Precursor	Mi11G0136900	52.66	31	P:GO:0001558; P:GO:0002237; P:GO:0002758; P:GO:0009626; P:GO:0010015; P:GO:0010016; P:GO:0010286; P:GO:0010359; P:GO:0016045; P:GO:0030154; P:GO:0046777; P:GO:0048229; P:GO:0048507; P:GO:0048827; P:GO:0051321; P:GO:0051704; P:GO:0065001; P:GO:0071555; P:GO:0090567; P:GO:0090697; P:GO:1900426; P:GO:1905421; F:GO:0004674; F:GO:0005102; F:GO:0019199; C:GO:0005634; C:GO:0005768; C:GO:0005789; C:GO:00…	P:regulation of cell growth; P:response to molecule of bacterial origin; P:innate immune response-activating signal transduction; P:plant-type hypersensitive response; P:root morphogenesis; P:shoot system morphogenesis; P:heat acclimation; P:regulation of anion channel activity; P:detection of bacterium; P:cell differentiation; P:protein autophosphorylation; P:gametophyte development; P:meristem …	EC:2.7.1	Transferring phosphorus-containing groups
M.altissima_ref_INDEL		TRUE	[NO-BLAST]	138		---NA---	Mi11G0138500
M.altissima_ref_INDEL	7.53863e-12	TRUE	[BLASTED, MAPPED, ANNOTATED]	146	7	RecName: Full=GDSL esterase/lipase At1g71691; AltName: Full=Extracellular lipase At1g71691; Flags: Precursor	Mi11G0139900	75.53	3	P:GO:0016042; F:GO:0016788; C:GO:0005576	P:lipid catabolic process; F:hydrolase activity, acting on ester bonds; C:extracellular region	EC:3.1	Acting on ester bonds
M.altissima_ref_INDEL		TRUE	[NO-BLAST]	286		---NA---	Mi11G0141000
M.altissima_ref_INDEL	2.34255e-11	TRUE	[BLASTED, MAPPED, ANNOTATED]	199	4	RecName: Full=Retrovirus-related Pol polyprotein from transposon 17.6; Includes: RecName: Full=Protease; Includes: RecName: Full=Reverse transcriptase; Includes: RecName: Full=Endonuclease	Mi11G0141400	55.2	4	P:GO:0006807; P:GO:0043170; P:GO:0044238; F:GO:0016787	P:nitrogen compound metabolic process; P:macromolecule metabolic process; P:primary metabolic process; F:hydrolase activity	EC:3	Hydrolases
M.altissima_ref_INDEL		TRUE	[NO-BLAST]	83		---NA---	Mi11G0141500
M.altissima_ref_INDEL		TRUE	[NO-BLAST]	173		---NA---	Mi11G0146400
M.altissima_ref_INDEL	4.85221e-132	TRUE	[BLASTED, MAPPED, ANNOTATED]	660	20	RecName: Full=Pentatricopeptide repeat-containing protein At1g12300, mitochondrial; Flags: Precursor	Mi11G0149600	57.13	6	P:GO:0000966; P:GO:0080156; P:GO:0090617; F:GO:0003723; F:GO:0004016; C:GO:0005739	P:RNA 5'-end processing; P:mitochondrial mRNA modification; P:mitochondrial mRNA 5'-end processing; F:RNA binding; F:adenylate cyclase activity; C:mitochondrion	EC:4.6.1.1	Adenylate cyclase
M.altissima_ref_INDEL		TRUE	[NO-BLAST]	122		---NA---	Mi11G0150600
M.altissima_ref_INDEL	0	TRUE	[BLASTED, MAPPED, ANNOTATED]	370	20	RecName: Full=12-oxophytodienoate reductase 2; AltName: Full=12-oxophytodienoate-10,11-reductase 2; Short=AtOPR2; Short=OPDA-reductase 2; AltName: Full=4,5-didehydrojasmonate reductase	Mi11G0151500	79.06	13	P:GO:0006633; P:GO:0006952; P:GO:0009611; P:GO:0009620; P:GO:0009695; P:GO:0010193; P:GO:0031408; P:GO:0048443; F:GO:0010181; F:GO:0016629; F:GO:0042802; C:GO:0005777; C:GO:0005829	P:fatty acid biosynthetic process; P:defense response; P:response to wounding; P:response to fungus; P:jasmonic acid biosynthetic process; P:response to ozone; P:oxylipin biosynthetic process; P:stamen development; F:FMN binding; F:12-oxophytodienoate reductase activity; F:identical protein binding; C:peroxisome; C:cytosol	EC:1.3.1.42	12-oxophytodienoate reductase
M.altissima_ref_INDEL	2.84123e-58	TRUE	[BLASTED, MAPPED, ANNOTATED]	156	20	RecName: Full=Agamous-like MADS-box protein AGL11; AltName: Full=Agamous like-protein 11; Short=VvAGL11; AltName: Full=MADS-box protein 5; Short=VvMADS5; AltName: Full=Protein SEED DEVELOPMENT INHIBITOR; AltName: Full=VvAG3; AltName: Full=VviAG3	Mi11G0153100	57.79	17	P:GO:0003002; P:GO:0006355; P:GO:0010048; P:GO:0010076; P:GO:0010082; P:GO:0010228; P:GO:0048283; P:GO:0048316; P:GO:0048444; P:GO:0048481; P:GO:0048510; P:GO:2000012; F:GO:0000976; F:GO:0003700; F:GO:0005515; C:GO:0005634; C:GO:0005737	P:regionalization; P:regulation of transcription, DNA-templated; P:vernalization response; P:maintenance of floral meristem identity; P:regulation of root meristem growth; P:vegetative to reproductive phase transition of meristem; P:indeterminate inflorescence morphogenesis; P:seed development; P:floral organ morphogenesis; P:plant ovule development; P:regulation of timing of transition from vege…
M.altissima_ref_INDEL	0	TRUE	[BLASTED, MAPPED, ANNOTATED]	1256	20	RecName: Full=Disease resistance protein RPS6; AltName: Full=Resistance to Pseudomonas syringae 6	Mi11G0156200	53.61	17	P:GO:0007165; P:GO:0010193; P:GO:0019677; P:GO:0042742; P:GO:0043068; P:GO:0045089; P:GO:0050832; F:GO:0003953; F:GO:0005515; F:GO:0050135; F:GO:0097159; F:GO:1901363; C:GO:0005634; C:GO:0005739; C:GO:0005783; C:GO:0009941; C:GO:0031090	P:signal transduction; P:response to ozone; P:NAD catabolic process; P:defense response to bacterium; P:positive regulation of programmed cell death; P:positive regulation of innate immune response; P:defense response to fungus; F:NAD+ nucleosidase activity; F:protein binding; F:NAD(P)+ nucleosidase activity; F:organic cyclic compound binding; F:heterocyclic compound binding; C:nucleus; C:mitocho…	EC:3.2.2.6	ADP-ribosyl cyclase/cyclic ADP-ribose hydrolase
M.altissima_ref_INDEL	1.11248e-72	TRUE	[BLASTED, MAPPED, ANNOTATED]	683	20	RecName: Full=Disease resistance protein RPS4; AltName: Full=Resistance to Pseudomonas syringae 4	Mi11G0156600	45.71	9	P:GO:0048518; P:GO:0050794; P:GO:0051716; P:GO:0098542; F:GO:0016787; F:GO:0042802; F:GO:0097159; F:GO:1901363; C:GO:0005622	P:positive regulation of biological process; P:regulation of cellular process; P:cellular response to stimulus; P:defense response to other organism; F:hydrolase activity; F:identical protein binding; F:organic cyclic compound binding; F:heterocyclic compound binding; C:intracellular anatomical structure	EC:3	Hydrolases
M.altissima_ref_INDEL	2.60197e-93	TRUE	[BLASTED, MAPPED, ANNOTATED]	768	20	RecName: Full=Receptor-like protein kinase 5; AltName: Full=Protein HAESA; Flags: Precursor	Mi11G0156700	54.34	28	P:GO:0003002; P:GO:0009889; P:GO:0009934; P:GO:0010033; P:GO:0010074; P:GO:0010075; P:GO:0010087; P:GO:0010102; P:GO:0010227; P:GO:0010468; P:GO:0036289; P:GO:0045490; P:GO:0048316; P:GO:0050794; P:GO:0050829; P:GO:0060866; P:GO:1905393; P:GO:2000023; P:GO:2000241; F:GO:0004674; F:GO:0033612; F:GO:0038023; F:GO:0042277; F:GO:0043621; C:GO:0000325; C:GO:0005783; C:GO:0005886; C:GO:0009506	P:regionalization; P:regulation of biosynthetic process; P:regulation of meristem structural organization; P:response to organic substance; P:maintenance of meristem identity; P:regulation of meristem growth; P:phloem or xylem histogenesis; P:lateral root morphogenesis; P:floral organ abscission; P:regulation of gene expression; P:peptidyl-serine autophosphorylation; P:pectin catabolic process; P…	EC:2.7.1	Transferring phosphorus-containing groups
M.altissima_ref_INDEL	8.59555e-39	TRUE	[BLASTED, MAPPED, ANNOTATED]	127	20	RecName: Full=Disease resistance protein RPS6; AltName: Full=Resistance to Pseudomonas syringae 6	Mi11G0158600	69.98	25	P:GO:0002229; P:GO:0002758; P:GO:0009733; P:GO:0009862; P:GO:0010193; P:GO:0019677; P:GO:0034052; P:GO:0034644; P:GO:0042742; P:GO:0050832; P:GO:2000071; F:GO:0003729; F:GO:0003953; F:GO:0030275; F:GO:0032559; F:GO:0042803; F:GO:0043168; F:GO:0050135; F:GO:0140376; C:GO:0000139; C:GO:0005634; C:GO:0005739; C:GO:0005789; C:GO:0005829; C:GO:0005886	P:defense response to oomycetes; P:innate immune response-activating signal transduction; P:response to auxin; P:systemic acquired resistance, salicylic acid mediated signaling pathway; P:response to ozone; P:NAD catabolic process; P:positive regulation of plant-type hypersensitive response; P:cellular response to UV; P:defense response to bacterium; P:defense response to fungus; P:regulation of …	EC:3.2.2.6	ADP-ribosyl cyclase/cyclic ADP-ribose hydrolase
M.altissima_ref_INDEL	2.16476e-178	TRUE	[BLASTED, MAPPED, ANNOTATED]	527	20	RecName: Full=Beta-glucosidase 24; Short=Os6bglu24; Flags: Precursor	Mi11G0158900	65.31	19	P:GO:0006950; P:GO:0009821; P:GO:0009860; P:GO:0016052; P:GO:0033302; P:GO:0033329; P:GO:0051259; F:GO:0004338; F:GO:0004565; F:GO:0033907; F:GO:0043621; F:GO:0047701; F:GO:0050247; F:GO:0050506; F:GO:0080083; C:GO:0005634; C:GO:0005794; C:GO:0009505; C:GO:0009506	P:response to stress; P:alkaloid biosynthetic process; P:pollen tube growth; P:carbohydrate catabolic process; P:quercetin O-glucoside metabolic process; P:kaempferol O-glucoside metabolic process; P:protein complex oligomerization; F:glucan exo-1,3-beta-glucosidase activity; F:beta-galactosidase activity; F:beta-D-fucosidase activity; F:protein self-association; F:beta-L-arabinosidase activity; …	EC:3.2.1.125; EC:2.4.1.219; EC:3.2.1.21; EC:3.2.1.58; EC:3.2.1.88; EC:3.2.1.23; EC:3.2.1.38	Raucaffricine beta-glucosidase; Vomilenine glucosyltransferase; Beta-glucosidase; Glucan 1,3-beta-glucosidase; Non-reducing end beta-L-arabinopyranosidase; Beta-galactosidase; Beta-D-fucosidase
M.altissima_ref_INDEL		TRUE	[NO-BLAST]	241		---NA---	Mi11G0161400
M.altissima_ref_INDEL	2.97907e-30	TRUE	[BLASTED, MAPPED, ANNOTATED]	165	7	RecName: Full=Copia protein; AltName: Full=Gag-int-pol protein; Contains: RecName: Full=Copia VLP protein; Contains: RecName: Full=Copia protease	Mi11G0161500	57.48	3	P:GO:0090304; F:GO:0005488; F:GO:0016787	P:nucleic acid metabolic process; F:binding; F:hydrolase activity	EC:3	Hydrolases
M.altissima_ref_INDEL		TRUE	[NO-BLAST]	118		---NA---	Mi11G0162000
M.altissima_ref_INDEL	3.4106e-08	TRUE	[BLASTED, MAPPED, ANNOTATED]	69	6	RecName: Full=Protein argonaute 10; AltName: Full=Protein PINHEAD; AltName: Full=Protein ZWILLE	Mi11G0162800	71.8	9	P:GO:0009934; P:GO:0010468; P:GO:0010586; P:GO:0035019; P:GO:0051607; P:GO:1902183; F:GO:0005515; F:GO:0035198; C:GO:0005737	P:regulation of meristem structural organization; P:regulation of gene expression; P:miRNA metabolic process; P:somatic stem cell population maintenance; P:defense response to virus; P:regulation of shoot apical meristem development; F:protein binding; F:miRNA binding; C:cytoplasm
M.altissima_ref_INDEL		TRUE	[NO-BLAST]	656		---NA---	Mi11G0162900
M.altissima_ref_INDEL	1.16733e-14	TRUE	[BLASTED, MAPPED, ANNOTATED]	201	20	RecName: Full=Gag-Pol polyprotein; Contains: RecName: Full=Matrix protein p15; Contains: RecName: Full=RNA-binding phosphoprotein p12; AltName: Full=pp12; Contains: RecName: Full=Capsid protein p30; Contains: RecName: Full=Nucleocapsid protein p10-Pol; Short=NC-pol; Contains: RecName: Full=Protease; Contains: RecName: Full=Reverse transcriptase/ribonuclease H; Short=RT; Contains: RecName: Full=In…	Mi11G0164600	56.74	10	P:GO:0006308; P:GO:0039705; P:GO:0044826; F:GO:0003677; F:GO:0004190; F:GO:0016740; F:GO:0042802; F:GO:0044824; C:GO:0030430; C:GO:0032993	P:DNA catabolic process; P:viral translational readthrough; P:viral genome integration into host DNA; F:DNA binding; F:aspartic-type endopeptidase activity; F:transferase activity; F:identical protein binding; F:retroviral 3' processing activity; C:host cell cytoplasm; C:protein-DNA complex	EC:3.4.23; EC:3.1; EC:2	Acting on peptide bonds (peptidases); Acting on ester bonds; Transferases
M.altissima_ref_INDEL		TRUE	[NO-BLAST]	153		---NA---	Mi11G0165300
M.altissima_ref_INDEL	2.21308e-16	TRUE	[BLASTED, MAPPED, ANNOTATED]	669	9	RecName: Full=Retrovirus-related Pol polyprotein from transposon 17.6; Includes: RecName: Full=Protease; Includes: RecName: Full=Reverse transcriptase; Includes: RecName: Full=Endonuclease	Mi11G0165400	55.63	4	P:GO:0006259; F:GO:0005488; F:GO:0016740; F:GO:0016787	P:DNA metabolic process; F:binding; F:transferase activity; F:hydrolase activity	EC:2; EC:3	Transferases; Hydrolases
M.altissima_ref_INDEL		TRUE	[NO-BLAST]	407		---NA---	Mi11G0165600
M.altissima_ref_INDEL		TRUE	[NO-BLAST]	147		---NA---	Mi11G0165700
M.altissima_ref_INDEL		TRUE	[NO-BLAST]	392		---NA---	Mi11G0166100
M.altissima_ref_INDEL	1.50253e-07	TRUE	[BLASTED, MAPPED, ANNOTATED]	220	6	RecName: Full=Transposon Tf2-11 polyprotein; AltName: Full=Retrotransposable element Tf2 155 kDa protein	Mi11G0166500	46.98	5	P:GO:0090304; F:GO:0016787; F:GO:0097159; F:GO:1901363; C:GO:0005622	P:nucleic acid metabolic process; F:hydrolase activity; F:organic cyclic compound binding; F:heterocyclic compound binding; C:intracellular anatomical structure	EC:3	Hydrolases
M.altissima_ref_INDEL		TRUE	[NO-BLAST]	219		---NA---	Mi11G0166700
M.altissima_ref_INDEL		TRUE	[NO-BLAST]	176		---NA---	Mi11G0167000
M.altissima_ref_INDEL	0.000947276	TRUE	[BLASTED, MAPPED]	180	1	RecName: Full=Trophinin; AltName: Full=MAGE-D3 antigen	Mi11G0167100	54.17	7	P:GO:0000122; P:GO:0007155; P:GO:0007156; P:GO:0007566; F:GO:0005515; C:GO:0005634; C:GO:0031226	P:negative regulation of transcription by RNA polymerase II; P:cell adhesion; P:homophilic cell adhesion via plasma membrane adhesion molecules; P:embryo implantation; F:protein binding; C:nucleus; C:intrinsic component of plasma membrane
M.altissima_ref_INDEL	1.25792e-28	TRUE	[BLASTED, MAPPED, ANNOTATED]	225	20	RecName: Full=Gag-Pol polyprotein; Contains: RecName: Full=Matrix protein p15; Contains: RecName: Full=RNA-binding phosphoprotein p12; AltName: Full=pp12; Contains: RecName: Full=Capsid protein p30; Contains: RecName: Full=Nucleocapsid protein p10-Pol; Short=NC-pol; Contains: RecName: Full=Protease; Contains: RecName: Full=Reverse transcriptase/ribonuclease H; Short=RT; Contains: RecName: Full=In…	Mi11G0168100	52.32	12	P:GO:0006259; P:GO:0009059; P:GO:0016032; P:GO:0016070; P:GO:0034654; F:GO:0004518; F:GO:0016779; F:GO:0097159; F:GO:0140098; F:GO:1901363; C:GO:0033643; C:GO:0043231	P:DNA metabolic process; P:macromolecule biosynthetic process; P:viral process; P:RNA metabolic process; P:nucleobase-containing compound biosynthetic process; F:nuclease activity; F:nucleotidyltransferase activity; F:organic cyclic compound binding; F:catalytic activity, acting on RNA; F:heterocyclic compound binding; C:host cell part; C:intracellular membrane-bounded organelle	EC:3.1; EC:2.7.7	Acting on ester bonds; Transferring phosphorus-containing groups
M.altissima_ref_INDEL	4.42266e-84	TRUE	[BLASTED, MAPPED, ANNOTATED]	216	20	RecName: Full=22.0 kDa heat shock protein; Short=AtHsp22.0; Flags: Precursor	Mi11G0168800	71.97	12	P:GO:0006457; P:GO:0009651; P:GO:0010286; P:GO:0042542; P:GO:0045471; P:GO:0046685; P:GO:0046686; P:GO:0046688; P:GO:0051259; F:GO:0043621; F:GO:0051082; C:GO:0005788	P:protein folding; P:response to salt stress; P:heat acclimation; P:response to hydrogen peroxide; P:response to ethanol; P:response to arsenic-containing substance; P:response to cadmium ion; P:response to copper ion; P:protein complex oligomerization; F:protein self-association; F:unfolded protein binding; C:endoplasmic reticulum lumen
M.altissima_ref_INDEL		TRUE	[NO-BLAST]	108		---NA---	Mi11G0169600
M.altissima_ref_INDEL		TRUE	[NO-BLAST]	404		---NA---	Mi11G0169700
M.altissima_ref_INDEL		TRUE	[NO-BLAST]	242		---NA---	Mi11G0169800
M.altissima_ref_INDEL		TRUE	[NO-BLAST]	235		---NA---	Mi11G0169900
M.altissima_ref_INDEL		TRUE	[NO-BLAST]	373		---NA---	Mi12G0000500
M.altissima_ref_INDEL	6.54076e-15	TRUE	[BLASTED]	297	1	RecName: Full=Uncharacterized protein YacP	Mi12G0001500	55.3
M.altissima_ref_INDEL		TRUE	[NO-BLAST]	175		---NA---	Mi12G0002000
M.altissima_ref_INDEL	9.66866e-48	TRUE	[BLASTED, MAPPED, ANNOTATED]	252	20	RecName: Full=22.0 kDa heat shock protein; Short=AtHsp22.0; Flags: Precursor	Mi12G0002700	65.27	12	P:GO:0006457; P:GO:0009408; P:GO:0009651; P:GO:0042542; P:GO:0045471; P:GO:0046685; P:GO:0046686; P:GO:0046688; P:GO:0051259; F:GO:0043621; F:GO:0051082; C:GO:0005783	P:protein folding; P:response to heat; P:response to salt stress; P:response to hydrogen peroxide; P:response to ethanol; P:response to arsenic-containing substance; P:response to cadmium ion; P:response to copper ion; P:protein complex oligomerization; F:protein self-association; F:unfolded protein binding; C:endoplasmic reticulum
M.altissima_ref_INDEL	6.13674e-66	TRUE	[BLASTED, MAPPED, ANNOTATED]	608	20	RecName: Full=Cyclic nucleotide-gated ion channel 1; Short=AtCNGC1; AltName: Full=Cyclic nucleotide- and calmodulin-regulated ion channel 1	Mi12G0002800	49.93	13	P:GO:0006952; P:GO:0009653; P:GO:0030001; P:GO:0044403; P:GO:0051707; P:GO:0055085; F:GO:0005221; F:GO:0005515; F:GO:0046873; C:GO:0005634; C:GO:0005886; C:GO:0031090; C:GO:0120025	P:defense response; P:anatomical structure morphogenesis; P:metal ion transport; P:biological process involved in symbiotic interaction; P:response to other organism; P:transmembrane transport; F:intracellular cyclic nucleotide activated cation channel activity; F:protein binding; F:metal ion transmembrane transporter activity; C:nucleus; C:plasma membrane; C:organelle membrane; C:plasma membrane…	EC:7	Translocases
M.altissima_ref_INDEL		TRUE	[NO-BLAST]	309		---NA---	Mi12G0003000
M.altissima_ref_INDEL	0	TRUE	[BLASTED, MAPPED, ANNOTATED]	400	20	RecName: Full=Phosphoribosylformylglycinamidine cyclo-ligase; AltName: Full=AIR synthase; AltName: Full=AIRS; AltName: Full=Phosphoribosyl-aminoimidazole synthetase	Mi12G0003800	71.69	8	P:GO:0006189; P:GO:0046084; F:GO:0004637; F:GO:0004641; F:GO:0005507; F:GO:0005524; C:GO:0005739; C:GO:0009570	P:'de novo' IMP biosynthetic process; P:adenine biosynthetic process; F:phosphoribosylamine-glycine ligase activity; F:phosphoribosylformylglycinamidine cyclo-ligase activity; F:copper ion binding; F:ATP binding; C:mitochondrion; C:chloroplast stroma	EC:6.3.4.13; EC:6.3.3.1	Phosphoribosylamine--glycine ligase; Phosphoribosylformylglycinamidine cyclo-ligase
M.altissima_ref_INDEL	1.96337e-46	TRUE	[BLASTED, MAPPED, ANNOTATED]	200	16	RecName: Full=Tuftelin-interacting protein 11; AltName: Full=Septin and tuftelin-interacting protein 1; Short=STIP-1	Mi12G0004000	63.34	10	P:GO:0000390; P:GO:0006468; P:GO:0010600; P:GO:0042752; F:GO:0003676; F:GO:0004674; F:GO:0005515; F:GO:1990446; C:GO:0031981; C:GO:0071008	P:spliceosomal complex disassembly; P:protein phosphorylation; P:regulation of auxin biosynthetic process; P:regulation of circadian rhythm; F:nucleic acid binding; F:protein serine/threonine kinase activity; F:protein binding; F:U1 snRNP binding; C:nuclear lumen; C:U2-type post-mRNA release spliceosomal complex	EC:2.7.1	Transferring phosphorus-containing groups
M.altissima_ref_INDEL		TRUE	[NO-BLAST]	347		---NA---	Mi12G0004200
M.altissima_ref_INDEL	0	TRUE	[BLASTED, MAPPED, ANNOTATED]	940	20	RecName: Full=Dynamin-1	Mi12G0004300	49.64	58	P:GO:0000911; P:GO:0006896; P:GO:0007276; P:GO:0007611; P:GO:0009737; P:GO:0009790; P:GO:0009791; P:GO:0010035; P:GO:0010036; P:GO:0010646; P:GO:0015031; P:GO:0022412; P:GO:0022607; P:GO:0023051; P:GO:0030100; P:GO:0031323; P:GO:0031667; P:GO:0034613; P:GO:0044087; P:GO:0044419; P:GO:0048488; P:GO:0048513; P:GO:0048523; P:GO:0048608; P:GO:0048766; P:GO:0050793; P:GO:0051050; P:GO:0051130; P:GO:00…	P:cytokinesis by cell plate formation; P:Golgi to vacuole transport; P:gamete generation; P:learning or memory; P:response to abscisic acid; P:embryo development; P:post-embryonic development; P:response to inorganic substance; P:response to boron-containing substance; P:regulation of cell communication; P:protein transport; P:cellular process involved in reproduction in multicellular organism; P…	EC:3.6.1	Acting on acid anhydrides
M.altissima_ref_INDEL		TRUE	[NO-BLAST]	147		---NA---	Mi12G0004700
M.altissima_ref_INDEL	8.72605e-74	TRUE	[BLASTED, MAPPED, ANNOTATED]	2166	20	RecName: Full=Disease resistance protein At4g27190	Mi12G0004900	47.56	4	P:GO:0006952; P:GO:0009617; F:GO:0000166; C:GO:0005737	P:defense response; P:response to bacterium; F:nucleotide binding; C:cytoplasm
M.altissima_ref_INDEL	1.12253e-72	TRUE	[BLASTED, MAPPED, ANNOTATED]	308	20	RecName: Full=Pentatricopeptide repeat-containing protein At1g63130, mitochondrial; Flags: Precursor	Mi12G0005900	59.52	6	P:GO:0000966; P:GO:0080156; P:GO:0090617; F:GO:0003723; F:GO:0004016; C:GO:0005739	P:RNA 5'-end processing; P:mitochondrial mRNA modification; P:mitochondrial mRNA 5'-end processing; F:RNA binding; F:adenylate cyclase activity; C:mitochondrion	EC:4.6.1.1	Adenylate cyclase
M.altissima_ref_INDEL		TRUE	[NO-BLAST]	443		---NA---	Mi12G0006400
M.altissima_ref_INDEL		TRUE	[NO-BLAST]	184		---NA---	Mi12G0006500
M.altissima_ref_INDEL	0	TRUE	[BLASTED, MAPPED, ANNOTATED]	714	20	RecName: Full=Cyclin-dependent kinase 12; AltName: Full=Cell division protein kinase 12	Mi12G0006600	63.53	34	P:GO:0000380; P:GO:0007346; P:GO:0009414; P:GO:0009615; P:GO:0030097; P:GO:0032968; P:GO:0043405; P:GO:0043484; P:GO:0046777; P:GO:0048440; P:GO:0050792; P:GO:0070816; P:GO:1900426; P:GO:1902290; P:GO:2000031; P:GO:2000737; F:GO:0004693; F:GO:0005524; F:GO:0008353; F:GO:0019901; F:GO:0030332; F:GO:0106310; F:GO:0106311; C:GO:0000785; C:GO:0002944; C:GO:0002945; C:GO:0005576; C:GO:0005794; C:GO:00…	P:alternative mRNA splicing, via spliceosome; P:regulation of mitotic cell cycle; P:response to water deprivation; P:response to virus; P:hemopoiesis; P:positive regulation of transcription elongation from RNA polymerase II promoter; P:regulation of MAP kinase activity; P:regulation of RNA splicing; P:protein autophosphorylation; P:carpel development; P:regulation of viral process; P:phosphorylat…	EC:2.7.11.23; EC:2.7.11.1; EC:2.7.11.22	[RNA-polymerase]-subunit kinase; Non-specific serine/threonine protein kinase; Cyclin-dependent kinase
M.altissima_ref_INDEL	1.3541e-12	TRUE	[BLASTED, MAPPED, ANNOTATED]	84	17	RecName: Full=Putative 12-oxophytodienoate reductase 5; AltName: Full=OPDA-reductase 5; Short=OsOPR5	Mi12G0007000	68.31	9	P:GO:0006631; P:GO:0006952; P:GO:0009611; P:GO:0009695; P:GO:0031408; F:GO:0005515; F:GO:0010181; F:GO:0016629; C:GO:0005737	P:fatty acid metabolic process; P:defense response; P:response to wounding; P:jasmonic acid biosynthetic process; P:oxylipin biosynthetic process; F:protein binding; F:FMN binding; F:12-oxophytodienoate reductase activity; C:cytoplasm	EC:1.3.1.42	12-oxophytodienoate reductase
M.altissima_ref_INDEL		TRUE	[NO-BLAST]	332		---NA---	Mi12G0007200
M.altissima_ref_INDEL		TRUE	[NO-BLAST]	118		---NA---	Mi12G0008400
M.altissima_ref_INDEL		TRUE	[NO-BLAST]	177		---NA---	Mi12G0008700
M.altissima_ref_INDEL		TRUE	[NO-BLAST]	146		---NA---	Mi12G0009000
M.altissima_ref_INDEL		TRUE	[NO-BLAST]	258		---NA---	Mi12G0009300
M.altissima_ref_INDEL		TRUE	[NO-BLAST]	281		---NA---	Mi12G0009900
M.altissima_ref_INDEL		TRUE	[NO-BLAST]	199		---NA---	Mi12G0010100
M.altissima_ref_INDEL	0	TRUE	[BLASTED, MAPPED, ANNOTATED]	693	20	RecName: Full=Wall-associated receptor kinase-like 1; Flags: Precursor	Mi12G0010700	60.38	15	P:GO:0009311; P:GO:0009615; P:GO:0009617; P:GO:0009751; P:GO:0009826; P:GO:0009992; P:GO:0046777; P:GO:0048527; P:GO:0050832; F:GO:0004383; F:GO:0004674; F:GO:0005515; C:GO:0005773; C:GO:0005886; C:GO:0009505	P:oligosaccharide metabolic process; P:response to virus; P:response to bacterium; P:response to salicylic acid; P:unidimensional cell growth; P:cellular water homeostasis; P:protein autophosphorylation; P:lateral root development; P:defense response to fungus; F:guanylate cyclase activity; F:protein serine/threonine kinase activity; F:protein binding; C:vacuole; C:plasma membrane; C:plant-type c…	EC:2.7.1; EC:4.6.1.2	Transferring phosphorus-containing groups; Guanylate cyclase
M.altissima_ref_INDEL	1.35463e-58	TRUE	[BLASTED, MAPPED, ANNOTATED]	252	20	RecName: Full=Wall-associated receptor kinase-like 9; Flags: Precursor	Mi12G0010800	68.3	21	P:GO:0007166; P:GO:0009311; P:GO:0009615; P:GO:0009617; P:GO:0009751; P:GO:0009826; P:GO:0009992; P:GO:0046777; P:GO:0048527; P:GO:0050832; F:GO:0004383; F:GO:0005509; F:GO:0005515; F:GO:0005524; F:GO:0030247; F:GO:0106310; F:GO:0106311; C:GO:0005773; C:GO:0005886; C:GO:0009505; C:GO:0016021	P:cell surface receptor signaling pathway; P:oligosaccharide metabolic process; P:response to virus; P:response to bacterium; P:response to salicylic acid; P:unidimensional cell growth; P:cellular water homeostasis; P:protein autophosphorylation; P:lateral root development; P:defense response to fungus; F:guanylate cyclase activity; F:calcium ion binding; F:protein binding; F:ATP binding; F:polys…	EC:2.7.11.1; EC:4.6.1.2	Non-specific serine/threonine protein kinase; Guanylate cyclase
M.altissima_ref_INDEL	9.92435e-56	TRUE	[BLASTED, MAPPED, ANNOTATED]	332	3	RecName: Full=SART-1 family protein DOT2; AltName: Full=Protein DEFECTIVELY ORGANIZED TRIBUTARIES 2; AltName: Full=Protein MERISTEM-DEFECTIVE	Mi12G0011000	64.59	19	P:GO:0000398; P:GO:0003146; P:GO:0007417; P:GO:0009908; P:GO:0009933; P:GO:0010087; P:GO:0010305; P:GO:0010588; P:GO:0034087; P:GO:0035118; P:GO:0048528; P:GO:0048565; P:GO:0048589; P:GO:0048703; P:GO:0060828; P:GO:0070050; P:GO:0071921; C:GO:0005730; C:GO:0140513	P:mRNA splicing, via spliceosome; P:heart jogging; P:central nervous system development; P:flower development; P:meristem structural organization; P:phloem or xylem histogenesis; P:leaf vascular tissue pattern formation; P:cotyledon vascular tissue pattern formation; P:establishment of mitotic sister chromatid cohesion; P:embryonic pectoral fin morphogenesis; P:post-embryonic root development; P:…
M.altissima_ref_INDEL	0	TRUE	[BLASTED, MAPPED, ANNOTATED]	492	8	RecName: Full=PAT complex subunit CCDC47; AltName: Full=Coiled-coil domain-containing protein 47; Flags: Precursor	Mi12G0011200	50.54	5	P:GO:0036503; P:GO:0055074; F:GO:0005509; C:GO:0005783; C:GO:0016021	P:ERAD pathway; P:calcium ion homeostasis; F:calcium ion binding; C:endoplasmic reticulum; C:integral component of membrane
M.altissima_ref_INDEL		TRUE	[NO-BLAST]	200		---NA---	Mi12G0011600
M.altissima_ref_INDEL		TRUE	[NO-BLAST]	397		---NA---	Mi12G0014100
M.altissima_ref_INDEL		TRUE	[NO-BLAST]	429		---NA---	Mi12G0014400
M.altissima_ref_INDEL		TRUE	[NO-BLAST]	163		---NA---	Mi12G0014800
M.altissima_ref_INDEL		TRUE	[NO-BLAST]	166		---NA---	Mi12G0014900
M.altissima_ref_INDEL		TRUE	[NO-BLAST]	132		---NA---	Mi12G0015800
M.altissima_ref_INDEL	3.48292e-22	TRUE	[BLASTED, MAPPED, ANNOTATED]	188	20	RecName: Full=NAC transcription factor 29; Short=AtNAC029; AltName: Full=Protein NAC-LIKE, ACTIVATED BY AP3/PI; Short=AtNAP	Mi12G0017100	52.85	23	P:GO:0009611; P:GO:0009789; P:GO:0009825; P:GO:0010089; P:GO:0010150; P:GO:0010154; P:GO:0031930; P:GO:0034720; P:GO:0045892; P:GO:0045893; P:GO:0048573; P:GO:0050793; P:GO:0060966; P:GO:0070301; P:GO:0071555; P:GO:0071669; P:GO:0090602; F:GO:0000976; F:GO:0003700; F:GO:0005515; C:GO:0005634; C:GO:0005789; C:GO:0071944	P:response to wounding; P:positive regulation of abscisic acid-activated signaling pathway; P:multidimensional cell growth; P:xylem development; P:leaf senescence; P:fruit development; P:mitochondria-nucleus signaling pathway; P:histone H3-K4 demethylation; P:negative regulation of transcription, DNA-templated; P:positive regulation of transcription, DNA-templated; P:photoperiodism, flowering; P:…
M.altissima_ref_INDEL		TRUE	[NO-BLAST]	112		---NA---	Mi12G0017300
M.altissima_ref_INDEL		TRUE	[NO-BLAST]	450		---NA---	Mi12G0018000
M.altissima_ref_INDEL		TRUE	[NO-BLAST]	194		---NA---	Mi12G0018100
M.altissima_ref_INDEL		TRUE	[NO-BLAST]	107		---NA---	Mi12G0018600
M.altissima_ref_INDEL	0	TRUE	[BLASTED, MAPPED, ANNOTATED]	642	3	RecName: Full=Membralin; AltName: Full=Transmembrane protein 259	Mi12G0018900	55.79	4	P:GO:0106118; P:GO:1904294; C:GO:0005783; C:GO:0016020	P:regulation of sterol biosynthetic process; P:positive regulation of ERAD pathway; C:endoplasmic reticulum; C:membrane
M.altissima_ref_INDEL		TRUE	[NO-BLAST]	125		---NA---	Mi12G0019300
M.altissima_ref_INDEL	2.36974e-09	TRUE	[BLASTED, MAPPED, ANNOTATED]	393	3	RecName: Full=Retrovirus-related Pol polyprotein from transposon 297; Includes: RecName: Full=Protease; Includes: RecName: Full=Reverse transcriptase; Includes: RecName: Full=Endonuclease	Mi12G0019800	60.49	3	P:GO:0090304; F:GO:0016740; F:GO:0016787	P:nucleic acid metabolic process; F:transferase activity; F:hydrolase activity	EC:2; EC:3	Transferases; Hydrolases
M.altissima_ref_INDEL	3.8596e-21	TRUE	[BLASTED, MAPPED, ANNOTATED]	296	1	RecName: Full=Partner of Y14 and mago; Short=AtPYM	Mi12G0019900	62.18	5	P:GO:0010628; F:GO:0005515; C:GO:0005654; C:GO:0005730; C:GO:0005737	P:positive regulation of gene expression; F:protein binding; C:nucleoplasm; C:nucleolus; C:cytoplasm
M.altissima_ref_INDEL		TRUE	[NO-BLAST]	227		---NA---	Mi12G0020500
M.altissima_ref_INDEL	1.01802e-27	TRUE	[BLASTED, MAPPED, ANNOTATED]	156	20	RecName: Full=2-(3-amino-3-carboxypropyl)histidine synthase subunit 1; AltName: Full=Diphthamide biosynthesis protein 1; AltName: Full=Diphtheria toxin resistance protein 1; AltName: Full=S-adenosyl-L-methionine:L-histidine 3-amino-3-carboxypropyltransferase 1	Mi12G0021200	61.56	7	P:GO:0008283; P:GO:0017183; P:GO:2000765; F:GO:0005515; C:GO:0005654; C:GO:0005829; C:GO:0030054	P:cell population proliferation; P:peptidyl-diphthamide biosynthetic process from peptidyl-histidine; P:regulation of cytoplasmic translation; F:protein binding; C:nucleoplasm; C:cytosol; C:cell junction
M.altissima_ref_INDEL	0	TRUE	[BLASTED, MAPPED, ANNOTATED]	887	12	RecName: Full=Dynamin-like protein ARC5; AltName: Full=Dynamin-related protein 5B; AltName: Full=Protein ACCUMULATION AND REPLICATION OF CHLOROPLASTS 5	Mi12G0022300	49.31	22	P:GO:0007005; P:GO:0007623; P:GO:0008104; P:GO:0010020; P:GO:0016559; P:GO:0050794; P:GO:0051641; P:GO:0061024; P:GO:0061640; P:GO:0071702; P:GO:0071705; P:GO:1903047; F:GO:0003924; F:GO:0005525; F:GO:0005543; F:GO:0008017; F:GO:0042802; C:GO:0005743; C:GO:0005777; C:GO:0005874; C:GO:0005886; C:GO:0009707	P:mitochondrion organization; P:circadian rhythm; P:protein localization; P:chloroplast fission; P:peroxisome fission; P:regulation of cellular process; P:cellular localization; P:membrane organization; P:cytoskeleton-dependent cytokinesis; P:organic substance transport; P:nitrogen compound transport; P:mitotic cell cycle process; F:GTPase activity; F:GTP binding; F:phospholipid binding; F:microt…	EC:3.6.1	Acting on acid anhydrides
M.altissima_ref_INDEL		TRUE	[NO-BLAST]	139		---NA---	Mi12G0022800
M.altissima_ref_INDEL	1.10724e-43	TRUE	[BLASTED, MAPPED, ANNOTATED]	177	6	RecName: Full=Protein FAM135B	Mi12G0023100	65.88	1	F:GO:0005515	F:protein binding
M.altissima_ref_INDEL	5.39576e-14	TRUE	[BLASTED, MAPPED, ANNOTATED]	425	4	RecName: Full=Ribonuclease P protein subunit p25; Short=RNase P protein subunit p25	Mi12G0023600	50.16	5	P:GO:0016070; F:GO:0003676; C:GO:0043229; C:GO:1902494; C:GO:1990904	P:RNA metabolic process; F:nucleic acid binding; C:intracellular organelle; C:catalytic complex; C:ribonucleoprotein complex
M.altissima_ref_INDEL		TRUE	[NO-BLAST]	282		---NA---	Mi12G0023800
M.altissima_ref_INDEL	1.09523e-12	TRUE	[BLASTED, MAPPED, ANNOTATED]	166	3	RecName: Full=Pyruvate kinase 2, cytosolic; Short=OsPK2	Mi12G0025100	60.6	7	P:GO:0006096; F:GO:0000287; F:GO:0004743; F:GO:0005524; F:GO:0016301; F:GO:0030955; C:GO:0005829	P:glycolytic process; F:magnesium ion binding; F:pyruvate kinase activity; F:ATP binding; F:kinase activity; F:potassium ion binding; C:cytosol	EC:2.7.1.40	Pyruvate kinase
M.altissima_ref_INDEL	1.79185e-63	TRUE	[BLASTED, MAPPED, ANNOTATED]	190	20	RecName: Full=Probable terpene synthase 13; Short=RcSeTPS13	Mi12G0025600	56.14	9	P:GO:0007623; P:GO:0016114; P:GO:0042742; P:GO:0043693; F:GO:0010334; F:GO:0034007; F:GO:0046872; F:GO:0050551; C:GO:0009507	P:circadian rhythm; P:terpenoid biosynthetic process; P:defense response to bacterium; P:monoterpene biosynthetic process; F:sesquiterpene synthase activity; F:S-linalool synthase activity; F:metal ion binding; F:myrcene synthase activity; C:chloroplast	EC:4.2.3.25; EC:4.2.3.15	S-linalool synthase; Myrcene synthase
M.altissima_ref_INDEL		TRUE	[NO-BLAST]	75		---NA---	Mi12G0026400
M.altissima_ref_INDEL	5.27196e-94	TRUE	[BLASTED, MAPPED, ANNOTATED]	374	20	RecName: Full=Protein kinase G11A	Mi12G0027700	58.29	28	P:GO:0006468; P:GO:0007165; P:GO:0009630; P:GO:0009638; P:GO:0009733; P:GO:0009860; P:GO:0009908; P:GO:0010540; P:GO:0048766; P:GO:0048827; P:GO:0051049; P:GO:0062075; P:GO:0080147; P:GO:2000114; F:GO:0004674; F:GO:0005546; F:GO:0005547; F:GO:0009881; F:GO:0010314; F:GO:0019901; F:GO:0032266; F:GO:0032553; F:GO:0070273; F:GO:0070300; F:GO:0080025; C:GO:0005730; C:GO:0005737; C:GO:0009925	P:protein phosphorylation; P:signal transduction; P:gravitropism; P:phototropism; P:response to auxin; P:pollen tube growth; P:flower development; P:basipetal auxin transport; P:root hair initiation; P:phyllome development; P:regulation of transport; P:pollen aperture formation; P:root hair cell development; P:regulation of establishment of cell polarity; F:protein serine/threonine kinase activit…	EC:2.7.1	Transferring phosphorus-containing groups
M.altissima_ref_INDEL		TRUE	[NO-BLAST]	197		---NA---	Mi12G0028500
M.altissima_ref_INDEL	1.03255e-14	TRUE	[BLASTED, MAPPED, ANNOTATED]	456	11	RecName: Full=Phospholipase A1-II 1	Mi12G0030100	54.5	13	P:GO:0006950; P:GO:0010027; P:GO:0010150; P:GO:0010187; P:GO:0019433; P:GO:0019915; P:GO:0046340; P:GO:0052651; F:GO:0004806; F:GO:0008970; F:GO:0047372; F:GO:0047714; C:GO:0009570	P:response to stress; P:thylakoid membrane organization; P:leaf senescence; P:negative regulation of seed germination; P:triglyceride catabolic process; P:lipid storage; P:diacylglycerol catabolic process; P:monoacylglycerol catabolic process; F:triglyceride lipase activity; F:phospholipase A1 activity; F:acylglycerol lipase activity; F:galactolipase activity; C:chloroplast stroma	EC:3.1.1.26; EC:3.1.1.32; EC:3.1.1.23; EC:3.1.1.1	Galactolipase; Phospholipase A(1); Acylglycerol lipase; Carboxylesterase
M.altissima_ref_INDEL		TRUE	[NO-BLAST]	343		---NA---	Mi12G0030600
M.altissima_ref_INDEL		TRUE	[NO-BLAST]	745		---NA---	Mi12G0030900
M.altissima_ref_INDEL	6.58388e-10	TRUE	[BLASTED, MAPPED, ANNOTATED]	111	20	RecName: Full=CBL-interacting protein kinase 11; AltName: Full=OsCIPK11	Mi12G0032600	82.83	10	P:GO:0001666; P:GO:0006468; P:GO:0009788; P:GO:0030007; P:GO:0035556; P:GO:0050832; F:GO:0005515; F:GO:0005524; F:GO:0106310; F:GO:0106311	P:response to hypoxia; P:protein phosphorylation; P:negative regulation of abscisic acid-activated signaling pathway; P:cellular potassium ion homeostasis; P:intracellular signal transduction; P:defense response to fungus; F:protein binding; F:ATP binding; F:protein serine kinase activity; F:protein threonine kinase activity	EC:2.7.11.1	Non-specific serine/threonine protein kinase
M.altissima_ref_INDEL		TRUE	[NO-BLAST]	140		---NA---	Mi12G0033400
M.altissima_ref_INDEL		TRUE	[NO-BLAST]	129		---NA---	Mi12G0034000
M.altissima_ref_INDEL	0	TRUE	[BLASTED, MAPPED, ANNOTATED]	1186	20	RecName: Full=Ubiquitin carboxyl-terminal hydrolase 47; AltName: Full=Deubiquitinating enzyme 47; AltName: Full=Ubiquitin thioesterase 47; AltName: Full=Ubiquitin-specific-processing protease 47	Mi12G0036400	55.47	23	P:GO:0006281; P:GO:0006511; P:GO:0009867; P:GO:0009967; P:GO:0010078; P:GO:0016578; P:GO:0031647; P:GO:0043066; P:GO:0044092; P:GO:0045861; P:GO:0045892; P:GO:0051052; P:GO:0051090; P:GO:0051128; P:GO:1902532; F:GO:0004197; F:GO:0004843; F:GO:0008134; C:GO:0005634; C:GO:0005694; C:GO:0005829; C:GO:0009506; C:GO:0032991	P:DNA repair; P:ubiquitin-dependent protein catabolic process; P:jasmonic acid mediated signaling pathway; P:positive regulation of signal transduction; P:maintenance of root meristem identity; P:histone deubiquitination; P:regulation of protein stability; P:negative regulation of apoptotic process; P:negative regulation of molecular function; P:negative regulation of proteolysis; P:negative regu…	EC:3.4.22; EC:3.4.19.12	Acting on peptide bonds (peptidases); Ubiquitinyl hydrolase 1
M.altissima_ref_INDEL	3.73665e-18	TRUE	[BLASTED, MAPPED, ANNOTATED]	264	20	RecName: Full=Very-long-chain enoyl-CoA reductase; AltName: Full=Synaptic glycoprotein SC2; AltName: Full=Trans-2,3-enoyl-CoA reductase; Short=TER	Mi12G0036500	52.17	49	P:GO:0000904; P:GO:0001655; P:GO:0001889; P:GO:0006633; P:GO:0006702; P:GO:0006710; P:GO:0008584; P:GO:0009267; P:GO:0014850; P:GO:0016093; P:GO:0016101; P:GO:0018879; P:GO:0018894; P:GO:0018963; P:GO:0021510; P:GO:0021766; P:GO:0021794; P:GO:0021854; P:GO:0021983; P:GO:0021987; P:GO:0030539; P:GO:0030540; P:GO:0032354; P:GO:0032869; P:GO:0042428; P:GO:0042448; P:GO:0042493; P:GO:0042747; P:GO:00…	P:cell morphogenesis involved in differentiation; P:urogenital system development; P:liver development; P:fatty acid biosynthetic process; P:androgen biosynthetic process; P:androgen catabolic process; P:male gonad development; P:cellular response to starvation; P:response to muscle activity; P:polyprenol metabolic process; P:diterpenoid metabolic process; P:biphenyl metabolic process; P:dibenzo-…	EC:1.3.1.30; EC:1.3.99.5	Acting on the CH-CH group of donors; 3-oxo-5-alpha-steroid 4-dehydrogenase (acceptor)
M.altissima_ref_INDEL		TRUE	[NO-BLAST]	171		---NA---	Mi12G0036600
M.altissima_ref_INDEL	2.25137e-23	TRUE	[BLASTED, MAPPED, ANNOTATED]	241	14	RecName: Full=Inactive protein RESTRICTED TEV MOVEMENT 2; AltName: Full=Inactive restricted tobacco etch virus movement protein 2	Mi12G0037700	57.26	5	P:GO:0009615; P:GO:0033554; P:GO:0046741; C:GO:0005886; C:GO:0043229	P:response to virus; P:cellular response to stress; P:transport of virus in host, tissue to tissue; C:plasma membrane; C:intracellular organelle
M.altissima_ref_INDEL	0	TRUE	[BLASTED, MAPPED, ANNOTATED]	870	3	RecName: Full=Transmembrane protein 62	Mi12G0038000	55.25	1	C:GO:0016020	C:membrane
M.altissima_ref_INDEL	0	TRUE	[BLASTED, MAPPED, ANNOTATED]	497	20	RecName: Full=Synaptojanin-1; AltName: Full=Synaptic inositol 1,4,5-trisphosphate 5-phosphatase 1	Mi12G0039900	59.54	49	P:GO:0001505; P:GO:0003008; P:GO:0006811; P:GO:0006836; P:GO:0007399; P:GO:0009737; P:GO:0009845; P:GO:0009932; P:GO:0010067; P:GO:0010305; P:GO:0010588; P:GO:0016050; P:GO:0032957; P:GO:0040012; P:GO:0046855; P:GO:0046856; P:GO:0048016; P:GO:0048488; P:GO:0048489; P:GO:0048766; P:GO:0051050; P:GO:0051094; P:GO:0051130; P:GO:0051240; P:GO:0060255; P:GO:0061024; P:GO:0071472; P:GO:0071702; P:GO:00…	P:regulation of neurotransmitter levels; P:system process; P:ion transport; P:neurotransmitter transport; P:nervous system development; P:response to abscisic acid; P:seed germination; P:cell tip growth; P:procambium histogenesis; P:leaf vascular tissue pattern formation; P:cotyledon vascular tissue pattern formation; P:vesicle organization; P:inositol trisphosphate metabolic process; P:regulatio…	EC:3.1.3.36; EC:3.1.3.56	Phosphoinositide 5-phosphatase; Inositol-polyphosphate 5-phosphatase
M.altissima_ref_INDEL	1.73634e-65	TRUE	[BLASTED, MAPPED, ANNOTATED]	273	20	RecName: Full=Putative pectinesterase 63; Short=PE 63; AltName: Full=Pectin methylesterase 63; Short=AtPME63; Flags: Precursor	Mi12G0040400	60.02	12	P:GO:0009846; P:GO:0009860; P:GO:0045488; P:GO:0050829; P:GO:0071555; F:GO:0005515; F:GO:0030599; C:GO:0005737; C:GO:0009505; C:GO:0012505; C:GO:0043231; C:GO:0090406	P:pollen germination; P:pollen tube growth; P:pectin metabolic process; P:defense response to Gram-negative bacterium; P:cell wall organization; F:protein binding; F:pectinesterase activity; C:cytoplasm; C:plant-type cell wall; C:endomembrane system; C:intracellular membrane-bounded organelle; C:pollen tube	EC:3.1.1.11	Pectinesterase
M.altissima_ref_INDEL	2.22409e-180	TRUE	[BLASTED, MAPPED, ANNOTATED]	502	18	RecName: Full=E3 ubiquitin-protein ligase CHFR; AltName: Full=Checkpoint with forkhead and RING finger domains protein; AltName: Full=RING-type E3 ubiquitin transferase CHFR	Mi12G0040800	46.3	6	P:GO:0016567; P:GO:1902553; F:GO:0005515; F:GO:0061630; C:GO:0005634; C:GO:0005829	P:protein ubiquitination; P:positive regulation of catalase activity; F:protein binding; F:ubiquitin protein ligase activity; C:nucleus; C:cytosol	EC:2	Transferases
M.altissima_ref_INDEL		TRUE	[NO-BLAST]	728		---NA---	Mi12G0041100
M.altissima_ref_INDEL	3.81862e-67	TRUE	[BLASTED, MAPPED, ANNOTATED]	972	20	RecName: Full=Leucine-rich repeat protein soc-2 homolog; AltName: Full=Protein Sur-8 homolog; AltName: Full=Protein soc-2 homolog	Mi12G0042400	50.53	8	P:GO:0002758; P:GO:0009626; P:GO:0042742; F:GO:0003824; F:GO:0005515; C:GO:0005737; C:GO:0016020; C:GO:0043231	P:innate immune response-activating signal transduction; P:plant-type hypersensitive response; P:defense response to bacterium; F:catalytic activity; F:protein binding; C:cytoplasm; C:membrane; C:intracellular membrane-bounded organelle
M.altissima_ref_INDEL	0	TRUE	[BLASTED, MAPPED, ANNOTATED]	1173	20	RecName: Full=DNA-directed RNA polymerase I subunit RPA2; AltName: Full=DNA-directed RNA polymerase I polypeptide 2; Short=RNA polymerase I subunit 2	Mi12G0045300	55.82	15	P:GO:0001755; P:GO:0007566; P:GO:0009561; P:GO:0014029; P:GO:0017126; P:GO:0042254; P:GO:0042790; F:GO:0001054; F:GO:0003677; F:GO:0005515; F:GO:0032549; F:GO:0046872; C:GO:0005694; C:GO:0005736; C:GO:0005829	P:neural crest cell migration; P:embryo implantation; P:megagametogenesis; P:neural crest formation; P:nucleologenesis; P:ribosome biogenesis; P:nucleolar large rRNA transcription by RNA polymerase I; F:RNA polymerase I activity; F:DNA binding; F:protein binding; F:ribonucleoside binding; F:metal ion binding; C:chromosome; C:RNA polymerase I complex; C:cytosol	EC:2.7.7.6	DNA-directed RNA polymerase
M.altissima_ref_INDEL	8.55878e-18	TRUE	[BLASTED, MAPPED, ANNOTATED]	175	11	RecName: Full=Calmodulin-binding transcription activator 1	Mi12G0046200	55.83	16	P:GO:0009414; P:GO:0009733; P:GO:0010150; P:GO:0042742; P:GO:0045893; P:GO:0050826; P:GO:0050832; P:GO:0070417; P:GO:0071275; P:GO:0106167; P:GO:1900367; F:GO:0000976; F:GO:0003700; F:GO:0005516; C:GO:0005634; C:GO:0005829	P:response to water deprivation; P:response to auxin; P:leaf senescence; P:defense response to bacterium; P:positive regulation of transcription, DNA-templated; P:response to freezing; P:defense response to fungus; P:cellular response to cold; P:cellular response to aluminum ion; P:extracellular ATP signaling; P:positive regulation of defense response to insect; F:transcription cis-regulatory reg…
M.altissima_ref_INDEL	3.02233e-69	TRUE	[BLASTED, MAPPED, ANNOTATED]	240	20	RecName: Full=Aquaporin-4; Short=AQP-4; AltName: Full=Mercurial-insensitive water channel; Short=MIWC; AltName: Full=WCH4	Mi12G0049000	51.24	19	P:GO:0001817; P:GO:0003008; P:GO:0006833; P:GO:0010605; P:GO:0016043; P:GO:0022414; P:GO:0044706; P:GO:0048523; P:GO:0050891; P:GO:0055082; P:GO:0055085; P:GO:0071345; P:GO:0071702; F:GO:0015250; C:GO:0005783; C:GO:0016021; C:GO:0031090; C:GO:0098590; C:GO:0120025	P:regulation of cytokine production; P:system process; P:water transport; P:negative regulation of macromolecule metabolic process; P:cellular component organization; P:reproductive process; P:multi-multicellular organism process; P:negative regulation of cellular process; P:multicellular organismal water homeostasis; P:cellular chemical homeostasis; P:transmembrane transport; P:cellular response…	EC:7	Translocases
[truncated: 20,489 more rows]

## Sheet: M.odorata anthocyanin
e-Value		Tags	Length	#Hits	Description	SeqName	sim mean	#GO	GO IDs	GO Names	Enzyme Codes	Enzyme Names
[truncated: 60 more rows]

## Sheet: M.odorata fruit development
e-Value		Tags	Length	#Hits	Description	SeqName	sim mean	#GO	GO IDs	GO Names	Enzyme Codes	Enzyme Names
[truncated: 65 more rows]

## Sheet: M.odorata defense resistance
e-Value		Tags	Length	#Hits	Description	SeqName	sim mean	#GO	GO IDs	GO Names	Enzyme Codes	Enzyme Names
[truncated: 1,331 more rows]

## Sheet: M.indica anthocy
e-Value		Tags	Length	#Hits	Description	SeqName	sim mean	#GO	GO IDs	GO Names	Enzyme Codes	Enzyme Names
[truncated: 55 more rows]

## Sheet: M.indica fruit dev
e-Value		Tags	Length	#Hits	Description	SeqName	sim mean	#GO	GO IDs	GO Names	Enzyme Codes	Enzyme Names
[truncated: 49 more rows]

## Sheet: M.indica resist defen immun
e-Value		Tags	Length	#Hits	Description	SeqName	sim mean	#GO	GO IDs	GO Names	Enzyme Codes	Enzyme Names
[truncated: 1,105 more rows]

## Sheet: M.altissima anthocy
e-Value		Tags	Length	#Hits	Description	SeqName	sim mean	#GO	GO IDs	GO Names	Enzyme Codes	Enzyme Names
[truncated: 49 more rows]

[truncated: 2 more sheets: M.altissima fruit dev, M.altissima resist defen immun]
