# Supplementary material for: Genome-wide SNP and InDel analysis of three Philippine mango species inferred from whole-genome sequencing
Source: J Genet Eng Biotechnol. 2022 Mar 11;20:46. doi: 10.1186/s43141-022-00326-3 (PMC8917249; doi:10.1186/s43141-022-00326-3)
Supplement: Supplementary file 5 — Additional file 5: Supplemental File 3. A_Alphonso Blast2GO results. B_Tommy Atkins Blast2GO results. [file 43141_2022_326_MOESM5_ESM.zip › Supplemental File 3B_TommyAtkins Blast2GO resultsR2.xlsx]

## Sheet: mango_all_TommyAtkins
Supplemental File 3A. Blast2GO annotation of mango using Tommy Atkins genome
		Tags	SeqName	Description	Length	#Hits	e-Value	sim mean	#GO	GO IDs	GO Names	Enzyme Codes	Enzyme Names
m_altissima_ta_indel	TRUE	[BLASTED, MAPPED, ANNOTATED]	Manin00g000770.1	RecName: Full=UDP-glycosyltransferase 71K2; AltName: Full=UDP-glucose:chalcone 2'-O-glucosyltransferase; AltName: Full=UDP-glucose:flavonol 2'-O-glucosyltransferase	480	20	1.0496e-163	65.76	7	P:GO:0002238; P:GO:0009651; P:GO:0009737; P:GO:0046345; P:GO:1901576; F:GO:0080043; F:GO:0080044	P:response to molecule of fungal origin; P:response to salt stress; P:response to abscisic acid; P:abscisic acid catabolic process; P:organic substance biosynthetic process; F:quercetin 3-O-glucosyltransferase activity; F:quercetin 7-O-glucosyltransferase activity	EC:2.4.1	Glycosyltransferases
m_altissima_ta_indel	TRUE	[BLASTED, MAPPED, ANNOTATED]	Manin00g000880.1	RecName: Full=UDP-glucose flavonoid 3-O-glucosyltransferase 6; AltName: Full=Flavonol 3-O-glucosyltransferase 6; Short=FaGT6	493	20	2.40953e-175	66.31	8	P:GO:0002238; P:GO:0009651; P:GO:0009737; P:GO:0046345; P:GO:1901576; F:GO:0080043; F:GO:0080046; C:GO:0005829	P:response to molecule of fungal origin; P:response to salt stress; P:response to abscisic acid; P:abscisic acid catabolic process; P:organic substance biosynthetic process; F:quercetin 3-O-glucosyltransferase activity; F:quercetin 4'-O-glucosyltransferase activity; C:cytosol	EC:2.4.1	Glycosyltransferases
m_altissima_ta_indel	TRUE	[BLASTED, MAPPED, ANNOTATED]	Manin00g000950.1	RecName: Full=Probable gamma-aminobutyrate transaminase 3, mitochondrial; Flags: Precursor	1298	20	0	72.78	23	P:GO:0006536; P:GO:0006612; P:GO:0009102; P:GO:0009447; P:GO:0009448; P:GO:0009651; P:GO:0009821; P:GO:0018230; P:GO:0042400; P:GO:0048364; P:GO:0048366; P:GO:1990918; F:GO:0004015; F:GO:0019706; F:GO:0030170; F:GO:0034387; F:GO:0045303; F:GO:0102351; C:GO:0005739; C:GO:0005783; C:GO:0005794; C:GO:0005886; C:GO:0009507	P:glutamate metabolic process; P:protein targeting to membrane; P:biotin biosynthetic process; P:putrescine catabolic process; P:gamma-aminobutyric acid metabolic process; P:response to salt stress; P:alkaloid biosynthetic process; P:peptidyl-L-cysteine S-palmitoylation; P:ectoine catabolic process; P:root development; P:leaf development; P:double-strand break repair involved in meiotic recombina…	EC:2.6.1.76; EC:2.6.1.62; EC:2.6.1.96; EC:2.3.1.225	Diaminobutyrate--2-oxoglutarate transaminase; Adenosylmethionine--8-amino-7-oxononanoate transaminase; 4-aminobutyrate--pyruvate transaminase; Protein S-acyltransferase
m_altissima_ta_indel	TRUE	[BLASTED, MAPPED, ANNOTATED]	Manin00g000900.1	RecName: Full=Ethanolamine-phosphate cytidylyltransferase; AltName: Full=CTP:phosphoethanolamine cytidylyltransferase; AltName: Full=Phosphorylethanolamine transferase	336	20	7.11268e-164	68.96	17	P:GO:0001541; P:GO:0006646; P:GO:0006657; P:GO:0007283; P:GO:1904116; F:GO:0004105; F:GO:0004306; F:GO:0005516; F:GO:0031210; F:GO:0042803; C:GO:0005635; C:GO:0005789; C:GO:0005886; C:GO:0019898; C:GO:0031307; C:GO:0042564; C:GO:0042587	P:ovarian follicle development; P:phosphatidylethanolamine biosynthetic process; P:CDP-choline pathway; P:spermatogenesis; P:response to vasopressin; F:choline-phosphate cytidylyltransferase activity; F:ethanolamine-phosphate cytidylyltransferase activity; F:calmodulin binding; F:phosphatidylcholine binding; F:protein homodimerization activity; C:nuclear envelope; C:endoplasmic reticulum membrane…	EC:2.7.7.15; EC:2.7.7.14	Choline-phosphate cytidylyltransferase; Ethanolamine-phosphate cytidylyltransferase
m_altissima_ta_indel	TRUE	[BLASTED, MAPPED, ANNOTATED]	Manin00g000330.1	RecName: Full=Protein p34	228	11	1.54068e-87	71.81	17	P:GO:0006826; P:GO:0009787; P:GO:0009845; P:GO:0010042; P:GO:0030026; P:GO:0046688; P:GO:0048316; P:GO:0071421; P:GO:0097577; P:GO:2000022; P:GO:2000031; F:GO:0010486; C:GO:0005770; C:GO:0005794; C:GO:0009705; C:GO:0016021; C:GO:0035618	P:iron ion transport; P:regulation of abscisic acid-activated signaling pathway; P:seed germination; P:response to manganese ion; P:cellular manganese ion homeostasis; P:response to copper ion; P:seed development; P:manganese ion transmembrane transport; P:sequestering of iron ion; P:regulation of jasmonic acid mediated signaling pathway; P:regulation of salicylic acid mediated signaling pathway;…	EC:7	Translocases
m_altissima_ta_indel	TRUE	[NO-BLAST]	Manin00g000610.1	---NA---	297
m_altissima_ta_indel	TRUE	[NO-BLAST]	Manin00g000390.1	---NA---	258
m_altissima_ta_indel	TRUE	[NO-BLAST]	Manin00g000480.1	---NA---	244
m_altissima_ta_indel	TRUE	[BLASTED, MAPPED, ANNOTATED]	Manin00g000020.1	RecName: Full=Receptor-like protein 1; Short=AtRLP1; AltName: Full=Receptor of eMax; Flags: Precursor	484	20	9.42361e-97	52.02	8	P:GO:0007275; P:GO:0009755; P:GO:0042742; P:GO:0051179; F:GO:0004672; F:GO:0005515; C:GO:0012505; C:GO:0016020	P:multicellular organism development; P:hormone-mediated signaling pathway; P:defense response to bacterium; P:localization; F:protein kinase activity; F:protein binding; C:endomembrane system; C:membrane	EC:2.7.1	Transferring phosphorus-containing groups
m_altissima_ta_indel	TRUE	[BLASTED, MAPPED, ANNOTATED]	Manin00g000080.1	RecName: Full=Pentatricopeptide repeat-containing protein At2g20710, mitochondrial; Flags: Precursor	814	20	4.4574e-108	50.44	5	P:GO:0010467; P:GO:0016071; F:GO:0003729; C:GO:0005739; C:GO:0009507	P:gene expression; P:mRNA metabolic process; F:mRNA binding; C:mitochondrion; C:chloroplast
m_altissima_ta_indel	TRUE	[BLASTED, MAPPED]	Manin00g000100.1	RecName: Full=EPIDERMAL PATTERNING FACTOR-like protein 8; Short=EPF-like protein 8; Contains: RecName: Full=MEPFL8; Flags: Precursor	115	8	4.6628e-09	46.59	14	P:GO:0005975; P:GO:0008152; P:GO:0009835; P:GO:0010052; P:GO:0010374; P:GO:0071555; F:GO:0003674; F:GO:0004650; F:GO:0016787; F:GO:0016798; C:GO:0005576; C:GO:0005618; C:GO:0009501; C:GO:0009536	P:carbohydrate metabolic process; P:metabolic process; P:fruit ripening; P:guard cell differentiation; P:stomatal complex development; P:cell wall organization; F:molecular_function; F:polygalacturonase activity; F:hydrolase activity; F:hydrolase activity, acting on glycosyl bonds; C:extracellular region; C:cell wall; C:amyloplast; C:plastid
m_altissima_ta_indel	TRUE	[BLASTED, MAPPED, ANNOTATED]	Manin00g001580.1	RecName: Full=CBL-interacting serine/threonine-protein kinase 14; AltName: Full=SNF1-related kinase 3.15; AltName: Full=SOS2-like protein kinase PKS24; AltName: Full=Serine/threonine-protein kinase SR1; Short=AtSR1	423	20	2.51723e-179	70.4	17	P:GO:0006468; P:GO:0006979; P:GO:0009268; P:GO:0009408; P:GO:0009409; P:GO:0009414; P:GO:0009749; P:GO:0009788; P:GO:0010540; P:GO:0042538; F:GO:0005524; F:GO:0019900; F:GO:0106310; F:GO:0106311; C:GO:0005634; C:GO:0005773; C:GO:0009506	P:protein phosphorylation; P:response to oxidative stress; P:response to pH; P:response to heat; P:response to cold; P:response to water deprivation; P:response to glucose; P:negative regulation of abscisic acid-activated signaling pathway; P:basipetal auxin transport; P:hyperosmotic salinity response; F:ATP binding; F:kinase binding; F:protein serine kinase activity; F:protein threonine kinase a…	EC:2.7.11.1	Non-specific serine/threonine protein kinase
m_altissima_ta_indel	TRUE	[BLASTED, MAPPED]	Manin00g001520.1	RecName: Full=Auxin-induced protein 6B	281	3	4.77631e-05	56.86	2	P:GO:0009733; P:GO:0009734	P:response to auxin; P:auxin-activated signaling pathway
m_altissima_ta_indel	TRUE	[BLASTED, MAPPED, ANNOTATED]	Manin00g001670.1	RecName: Full=Peroxidase 2; Flags: Precursor	582	20	5.22833e-118	69.43	10	P:GO:0010089; P:GO:0048658; P:GO:0071456; P:GO:1901430; F:GO:0004601; F:GO:0005515; C:GO:0005794; C:GO:0005829; C:GO:0009505; C:GO:0048046	P:xylem development; P:anther wall tapetum development; P:cellular response to hypoxia; P:positive regulation of syringal lignin biosynthetic process; F:peroxidase activity; F:protein binding; C:Golgi apparatus; C:cytosol; C:plant-type cell wall; C:apoplast	EC:1.11.1	Acting on a peroxide as acceptor
m_altissima_ta_indel	TRUE	[BLASTED, MAPPED, ANNOTATED]	Manin00g001730.1	RecName: Full=TOM1-like protein 7	381	6	1.91865e-36	66.36	4	P:GO:0043328; F:GO:0043130; C:GO:0005769; C:GO:0005886	P:protein transport to vacuole involved in ubiquitin-dependent protein catabolic process via the multivesicular body sorting pathway; F:ubiquitin binding; C:early endosome; C:plasma membrane
m_altissima_ta_indel	TRUE	[BLASTED, MAPPED, ANNOTATED]	Manin00g001760.1	RecName: Full=Carboxypeptidase Y homolog A; Flags: Precursor	941	20	0	68.52	14	P:GO:0006508; P:GO:0015031; P:GO:0032509; P:GO:0045324; P:GO:0070676; F:GO:0004185; F:GO:0005515; C:GO:0000815; C:GO:0005576; C:GO:0005771; C:GO:0005773; C:GO:0005777; C:GO:0005789; C:GO:0005829	P:proteolysis; P:protein transport; P:endosome transport via multivesicular body sorting pathway; P:late endosome to vacuole transport; P:intralumenal vesicle formation; F:serine-type carboxypeptidase activity; F:protein binding; C:ESCRT III complex; C:extracellular region; C:multivesicular body; C:vacuole; C:peroxisome; C:endoplasmic reticulum membrane; C:cytosol	EC:3.4.21; EC:3.4.16	Acting on peptide bonds (peptidases); Acting on peptide bonds (peptidases)
m_altissima_ta_indel	TRUE	[BLASTED, MAPPED, ANNOTATED]	Manin00g001680.1	RecName: Full=Lactosylceramide 4-alpha-galactosyltransferase; AltName: Full=Alpha-1,4-N-acetylglucosaminyltransferase; AltName: Full=Alpha-1,4-galactosyltransferase; AltName: Full=Globotriaosylceramide synthase; Short=Gb3 synthase; AltName: Full=UDP-galactose:beta-D-galactosyl-beta1-R 4-alpha-D-galactosyltransferase	257	6	1.00973e-09	45.46	3	P:GO:0006688; F:GO:0008378; C:GO:0016020	P:glycosphingolipid biosynthetic process; F:galactosyltransferase activity; C:membrane	EC:2.4.1	Glycosyltransferases
m_altissima_ta_indel	TRUE	[BLASTED, MAPPED, ANNOTATED]	Manin00g001010.3	RecName: Full=OTU domain-containing protein 5; AltName: Full=Deubiquitinating enzyme A; Short=DUBA	194	19	5.23138e-96	57.64	21	P:GO:0001558; P:GO:0016578; P:GO:0031060; P:GO:0031647; P:GO:0032008; P:GO:0032700; P:GO:0033182; P:GO:0035065; P:GO:0043161; P:GO:0043374; P:GO:0045892; P:GO:0045893; P:GO:0045927; P:GO:0072540; P:GO:2000316; F:GO:0004843; F:GO:0031491; F:GO:0042393; C:GO:0005634; C:GO:0005737; C:GO:0005886	P:regulation of cell growth; P:histone deubiquitination; P:regulation of histone methylation; P:regulation of protein stability; P:positive regulation of TOR signaling; P:negative regulation of interleukin-17 production; P:regulation of histone ubiquitination; P:regulation of histone acetylation; P:proteasome-mediated ubiquitin-dependent protein catabolic process; P:CD8-positive, alpha-beta T cel…	EC:3.4.19.12	Ubiquitinyl hydrolase 1
m_altissima_ta_indel	TRUE	[NO-BLAST]	Manin00g002120.1	---NA---	335
m_altissima_ta_indel	TRUE	[BLASTED, MAPPED, ANNOTATED]	Manin00g002190.1	RecName: Full=12-oxophytodienoate reductase 2; AltName: Full=12-oxophytodienoate-10,11-reductase 2; Short=AtOPR2; Short=OPDA-reductase 2; AltName: Full=4,5-didehydrojasmonate reductase	614	20	0	78.5	13	P:GO:0006633; P:GO:0006952; P:GO:0009611; P:GO:0009620; P:GO:0009695; P:GO:0010193; P:GO:0031408; P:GO:0048443; F:GO:0010181; F:GO:0016629; F:GO:0042802; C:GO:0005777; C:GO:0005829	P:fatty acid biosynthetic process; P:defense response; P:response to wounding; P:response to fungus; P:jasmonic acid biosynthetic process; P:response to ozone; P:oxylipin biosynthetic process; P:stamen development; F:FMN binding; F:12-oxophytodienoate reductase activity; F:identical protein binding; C:peroxisome; C:cytosol	EC:1.3.1.42	12-oxophytodienoate reductase
m_altissima_ta_indel	TRUE	[NO-BLAST]	Manin00g002210.1	---NA---	105
m_altissima_ta_indel	TRUE	[BLASTED, MAPPED, ANNOTATED]	Manin00g002710.1	RecName: Full=Receptor kinase-like protein Xa21; Contains: RecName: Full=Receptor kinase-like protein Xa21, processed; Flags: Precursor	904	20	1.29932e-173	49.86	31	P:GO:0002764; P:GO:0002833; P:GO:0003006; P:GO:0006468; P:GO:0006810; P:GO:0009617; P:GO:0009791; P:GO:0010016; P:GO:0010033; P:GO:0010073; P:GO:0022603; P:GO:0030154; P:GO:0031349; P:GO:0032103; P:GO:0033036; P:GO:0033554; P:GO:0040008; P:GO:0048364; P:GO:0050778; P:GO:0071555; P:GO:0090698; P:GO:0098542; P:GO:1905392; F:GO:0004674; F:GO:0005515; F:GO:0038023; C:GO:0005768; C:GO:0005886; C:GO:00…	P:immune response-regulating signaling pathway; P:positive regulation of response to biotic stimulus; P:developmental process involved in reproduction; P:protein phosphorylation; P:transport; P:response to bacterium; P:post-embryonic development; P:shoot system morphogenesis; P:response to organic substance; P:meristem maintenance; P:regulation of anatomical structure morphogenesis; P:cell differ…	EC:2.7.1	Transferring phosphorus-containing groups
m_altissima_ta_indel	TRUE	[BLASTED, MAPPED, ANNOTATED]	Manin00g002720.1	RecName: Full=Vacuolar-sorting protein BRO1; AltName: Full=BRO domain-containing protein 1; Short=AtBRO1	152	2	1.56572e-22	67.76	9	P:GO:0007033; P:GO:0036257; P:GO:0043328; P:GO:0099638; F:GO:0043130; F:GO:0043621; C:GO:0005771; C:GO:0005829; C:GO:0009506	P:vacuole organization; P:multivesicular body organization; P:protein transport to vacuole involved in ubiquitin-dependent protein catabolic process via the multivesicular body sorting pathway; P:endosome to plasma membrane protein transport; F:ubiquitin binding; F:protein self-association; C:multivesicular body; C:cytosol; C:plasmodesma
m_altissima_ta_indel	TRUE	[BLASTED, MAPPED, ANNOTATED]	Manin00g002750.1	RecName: Full=Leucine carboxyl methyltransferase 1; AltName: Full=[Phosphatase 2A protein]-leucine-carboxy methyltransferase 1	206	10	2.51318e-26	65.18	19	P:GO:0000086; P:GO:0006400; P:GO:0006481; P:GO:0007033; P:GO:0031333; P:GO:0036257; P:GO:0042981; P:GO:0043328; P:GO:0090266; P:GO:0099638; P:GO:1900458; F:GO:0018423; F:GO:0043130; F:GO:0043621; C:GO:0005654; C:GO:0005771; C:GO:0005829; C:GO:0009506; C:GO:0016020	P:G2/M transition of mitotic cell cycle; P:tRNA modification; P:C-terminal protein methylation; P:vacuole organization; P:negative regulation of protein-containing complex assembly; P:multivesicular body organization; P:regulation of apoptotic process; P:protein transport to vacuole involved in ubiquitin-dependent protein catabolic process via the multivesicular body sorting pathway; P:regulation…	EC:2.1.1	Transferring one-carbon groups
m_altissima_ta_indel	TRUE	[BLASTED, MAPPED, ANNOTATED]	Manin00g003120.1	RecName: Full=Probable L-type lectin-domain containing receptor kinase S.5; Short=LecRK-S.5; Flags: Precursor	678	20	4.3532e-150	55.59	17	P:GO:0002229; P:GO:0002831; P:GO:0006468; P:GO:0007165; P:GO:0009555; P:GO:0009751; P:GO:0010726; P:GO:0010942; P:GO:0031347; P:GO:0032101; P:GO:0042742; P:GO:0050776; P:GO:1901001; F:GO:0000166; F:GO:0004675; F:GO:0005515; C:GO:0005886	P:defense response to oomycetes; P:regulation of response to biotic stimulus; P:protein phosphorylation; P:signal transduction; P:pollen development; P:response to salicylic acid; P:positive regulation of hydrogen peroxide metabolic process; P:positive regulation of cell death; P:regulation of defense response; P:regulation of response to external stimulus; P:defense response to bacterium; P:regu…	EC:2.7.11.30	Receptor protein serine/threonine kinase
m_altissima_ta_indel	TRUE	[BLASTED, MAPPED]	Manin00g002950.1	RecName: Full=Cell division cycle protein 123	288	20	4.82627e-41	48.89	11	P:GO:0007049; P:GO:0008284; P:GO:0045948; P:GO:0051301; P:GO:0051726; P:GO:1905143; F:GO:0000287; F:GO:0003674; F:GO:0005524; C:GO:0005575; C:GO:0005737	P:cell cycle; P:positive regulation of cell population proliferation; P:positive regulation of translational initiation; P:cell division; P:regulation of cell cycle; P:eukaryotic translation initiation factor 2 complex assembly; F:magnesium ion binding; F:molecular_function; F:ATP binding; C:cellular_component; C:cytoplasm
m_altissima_ta_indel	TRUE	[BLASTED, MAPPED, ANNOTATED]	Manin00g003130.1	RecName: Full=Naringenin,2-oxoglutarate 3-dioxygenase; AltName: Full=FHT; AltName: Full=Flavanone-3-hydroxylase; Short=F3H	276	20	2.20914e-86	46.11	6	P:GO:0009628; P:GO:0009852; P:GO:0050789; P:GO:0071704; F:GO:0005488; F:GO:0016706	P:response to abiotic stimulus; P:auxin catabolic process; P:regulation of biological process; P:organic substance metabolic process; F:binding; F:2-oxoglutarate-dependent dioxygenase activity	EC:1.14.11	Acting on paired donors, with incorporation or reduction of molecular oxygen. The oxygen incorporated need not be derived from O(2)
m_altissima_ta_indel	TRUE	[BLASTED, MAPPED, ANNOTATED]	Manin00g003370.1	RecName: Full=Putative calcium-transporting ATPase 13, plasma membrane-type; AltName: Full=Ca(2+)-ATPase isoform 13	864	20	0	60.89	42	P:GO:0006996; P:GO:0007595; P:GO:0007626; P:GO:0008361; P:GO:0009409; P:GO:0009414; P:GO:0009555; P:GO:0021702; P:GO:0021707; P:GO:0040011; P:GO:0042428; P:GO:0042742; P:GO:0043069; P:GO:0045299; P:GO:0046068; P:GO:0048167; P:GO:0050808; P:GO:0050885; P:GO:0050910; P:GO:0051480; P:GO:0051928; P:GO:0055081; P:GO:0060088; P:GO:0070588; P:GO:0090102; F:GO:0000166; F:GO:0005388; F:GO:0005516; F:GO:00…	P:organelle organization; P:lactation; P:locomotory behavior; P:regulation of cell size; P:response to cold; P:response to water deprivation; P:pollen development; P:cerebellar Purkinje cell differentiation; P:cerebellar granule cell differentiation; P:locomotion; P:serotonin metabolic process; P:defense response to bacterium; P:negative regulation of programmed cell death; P:otolith mineralizati…	EC:7.2.2.10	P-type Ca(2+) transporter
m_altissima_ta_indel	TRUE	[BLASTED, MAPPED, ANNOTATED]	Manin00g003400.1	RecName: Full=Putative calcium-transporting ATPase 13, plasma membrane-type; AltName: Full=Ca(2+)-ATPase isoform 13	683	20	0	63.4	22	P:GO:0009409; P:GO:0009414; P:GO:0009555; P:GO:0042742; P:GO:0043069; P:GO:0051480; P:GO:0055081; P:GO:1990034; F:GO:0005516; F:GO:0005524; F:GO:0043621; F:GO:0046872; F:GO:1905056; C:GO:0005789; C:GO:0005794; C:GO:0005887; C:GO:0009506; C:GO:0009705; C:GO:0009706; C:GO:0031164; C:GO:0098978; C:GO:0098982	P:response to cold; P:response to water deprivation; P:pollen development; P:defense response to bacterium; P:negative regulation of programmed cell death; P:regulation of cytosolic calcium ion concentration; P:anion homeostasis; P:calcium ion export across plasma membrane; F:calmodulin binding; F:ATP binding; F:protein self-association; F:metal ion binding; F:P-type calcium transporter activity …	EC:7.2.2.10	P-type Ca(2+) transporter
m_altissima_ta_indel	TRUE	[BLASTED, MAPPED]	Manin00g003490.1	RecName: Full=Pentatricopeptide repeat-containing protein At2g20710, mitochondrial; Flags: Precursor	337	7	8.01771e-44	46.87	4	P:GO:0008150; F:GO:0003674; F:GO:0003729; C:GO:0005739	P:biological_process; F:molecular_function; F:mRNA binding; C:mitochondrion
m_altissima_ta_indel	TRUE	[BLASTED, MAPPED, ANNOTATED]	Manin00g003640.1	RecName: Full=Alpha-(1,3)-fucosyltransferase 10; AltName: Full=Fucosyltransferase X; Short=Fuc-TX; Short=FucT-X; AltName: Full=Galactoside 3-L-fucosyltransferase 10; Short=Fucosyltransferase 10	291	20	3.15978e-134	49.16	7	P:GO:0006486; P:GO:0010493; P:GO:0036065; P:GO:0048731; F:GO:0046920; C:GO:0016020; C:GO:0098791	P:protein glycosylation; P:Lewis a epitope biosynthetic process; P:fucosylation; P:system development; F:alpha-(1->3)-fucosyltransferase activity; C:membrane; C:Golgi apparatus subcompartment	EC:2.4.1	Glycosyltransferases
m_altissima_ta_indel	TRUE	[BLASTED, MAPPED, ANNOTATED]	Manin00g003620.1	RecName: Full=Probable disease resistance protein At4g27220	1549	20	1.13721e-53	47.49	5	P:GO:0006952; P:GO:0009617; F:GO:0000166; C:GO:0005737; C:GO:0016020	P:defense response; P:response to bacterium; F:nucleotide binding; C:cytoplasm; C:membrane
m_altissima_ta_indel	TRUE	[BLASTED, MAPPED, ANNOTATED]	Manin00g003980.1	RecName: Full=G-type lectin S-receptor-like serine/threonine-protein kinase LECRK3; Short=OsLecRK3; AltName: Full=OsRLCK135; Flags: Precursor	761	20	5.19161e-167	50.52	5	P:GO:0016310; P:GO:0051716; F:GO:0004674; F:GO:0005488; C:GO:0016020	P:phosphorylation; P:cellular response to stimulus; F:protein serine/threonine kinase activity; F:binding; C:membrane	EC:2.7.1	Transferring phosphorus-containing groups
m_altissima_ta_indel	TRUE	[BLASTED, MAPPED, ANNOTATED]	Manin00g003770.1	RecName: Full=MADS-box protein defh21; AltName: Full=DEFICIENS homolog 21	142	20	1.5969e-16	81.27	21	P:GO:0007584; P:GO:0008360; P:GO:0009911; P:GO:0010077; P:GO:0010097; P:GO:0019252; P:GO:0043068; P:GO:0045595; P:GO:0045944; P:GO:0048316; P:GO:0048527; P:GO:0051302; P:GO:0060560; P:GO:0071249; P:GO:0080060; P:GO:0080155; P:GO:2000029; F:GO:0000978; F:GO:0000981; F:GO:0046983; C:GO:0005634	P:response to nutrient; P:regulation of cell shape; P:positive regulation of flower development; P:maintenance of inflorescence meristem identity; P:specification of stamen identity; P:starch biosynthetic process; P:positive regulation of programmed cell death; P:regulation of cell differentiation; P:positive regulation of transcription by RNA polymerase II; P:seed development; P:lateral root dev…
m_altissima_ta_indel	TRUE	[BLASTED, MAPPED, ANNOTATED]	Manin00g003960.1	RecName: Full=G-type lectin S-receptor-like serine/threonine-protein kinase LECRK3; Short=OsLecRK3; AltName: Full=OsRLCK135; Flags: Precursor	1357	20	5.12732e-151	49.82	4	P:GO:0006468; F:GO:0004674; F:GO:0005515; C:GO:0016020	P:protein phosphorylation; F:protein serine/threonine kinase activity; F:protein binding; C:membrane	EC:2.7.1	Transferring phosphorus-containing groups
m_altissima_ta_indel	TRUE	[BLASTED, MAPPED, ANNOTATED]	Manin00g004730.1	RecName: Full=G-type lectin S-receptor-like serine/threonine-protein kinase LECRK2; Short=OsLecRK2; Flags: Precursor	153	20	2.43156e-41	62.52	9	P:GO:0002229; P:GO:0002237; P:GO:0009625; P:GO:0042742; P:GO:0046777; P:GO:0050826; F:GO:0004674; F:GO:0031625; C:GO:0005886	P:defense response to oomycetes; P:response to molecule of bacterial origin; P:response to insect; P:defense response to bacterium; P:protein autophosphorylation; P:response to freezing; F:protein serine/threonine kinase activity; F:ubiquitin protein ligase binding; C:plasma membrane	EC:2.7.1	Transferring phosphorus-containing groups
m_altissima_ta_indel	TRUE	[BLASTED, MAPPED, ANNOTATED]	Manin00g004740.1	RecName: Full=G-type lectin S-receptor-like serine/threonine-protein kinase LECRK3; Short=OsLecRK3; AltName: Full=OsRLCK135; Flags: Precursor	194	5	1.03143e-08	44.75	1	F:GO:0016740	F:transferase activity	EC:2	Transferases
m_altissima_ta_indel	TRUE	[BLASTED, MAPPED, ANNOTATED]	Manin00g004760.1	RecName: Full=G-type lectin S-receptor-like serine/threonine-protein kinase LECRK3; Short=OsLecRK3; AltName: Full=OsRLCK135; Flags: Precursor	622	20	7.94308e-120	49.89	6	P:GO:0002229; P:GO:0016310; P:GO:0042742; F:GO:0004674; F:GO:0019901; C:GO:0016020	P:defense response to oomycetes; P:phosphorylation; P:defense response to bacterium; F:protein serine/threonine kinase activity; F:protein kinase binding; C:membrane	EC:2.7.1	Transferring phosphorus-containing groups
m_altissima_ta_indel	TRUE	[BLASTED, MAPPED, ANNOTATED]	Manin00g004850.1	RecName: Full=MDIS1-interacting receptor like kinase 2; Short=AtMIK2; AltName: Full=Probable LRR receptor-like serine/threonine-protein kinase At4g08850; Flags: Precursor	85	4	1.84495e-07	57.22	7	P:GO:0009987; P:GO:0010183; F:GO:0004672; F:GO:0005515; C:GO:0005886; C:GO:0009506; C:GO:0090406	P:cellular process; P:pollen tube guidance; F:protein kinase activity; F:protein binding; C:plasma membrane; C:plasmodesma; C:pollen tube	EC:2.7.1	Transferring phosphorus-containing groups
m_altissima_ta_indel	TRUE	[BLASTED, MAPPED, ANNOTATED]	Manin00g004910.1	RecName: Full=Uridine 5'-monophosphate synthase; Short=UMP synthase; Includes: RecName: Full=Orotate phosphoribosyltransferase; Short=OPRTase; Includes: RecName: Full=Orotidine 5'-phosphate decarboxylase; AltName: Full=OMPdecase	186	20	1.9495e-75	65.31	17	P:GO:0006207; P:GO:0009116; P:GO:0009411; P:GO:0009790; P:GO:0010212; P:GO:0016036; P:GO:0044205; P:GO:0044703; P:GO:0044706; P:GO:0046686; P:GO:0048513; P:GO:0065008; F:GO:0004588; F:GO:0004590; F:GO:0042802; C:GO:0005634; C:GO:0005829	P:'de novo' pyrimidine nucleobase biosynthetic process; P:nucleoside metabolic process; P:response to UV; P:embryo development; P:response to ionizing radiation; P:cellular response to phosphate starvation; P:'de novo' UMP biosynthetic process; P:multi-organism reproductive process; P:multi-multicellular organism process; P:response to cadmium ion; P:animal organ development; P:regulation of biol…	EC:4.1.1.23; EC:2.4.2.10	Orotidine-5'-phosphate decarboxylase; Orotate phosphoribosyltransferase
m_altissima_ta_indel	TRUE	[BLASTED, MAPPED, ANNOTATED]	Manin00g004640.1	RecName: Full=F-box protein At2g02240	260	20	6.15524e-66	55.56	3	P:GO:0009793; F:GO:0030246; C:GO:0005634	P:embryo development ending in seed dormancy; F:carbohydrate binding; C:nucleus
m_altissima_ta_indel	TRUE	[BLASTED, MAPPED, ANNOTATED]	Manin00g004670.1	RecName: Full=Protein MKS1; AltName: Full=Protein MAP kinase 4 substrate 1; AltName: Full=VQ motif-containing protein 21; Short=AtVQ21	175	4	5.33866e-24	54.23	3	P:GO:0050896; F:GO:0005515; C:GO:0043231	P:response to stimulus; F:protein binding; C:intracellular membrane-bounded organelle
m_altissima_ta_indel	TRUE	[BLASTED, MAPPED, ANNOTATED]	Manin00g004450.1	RecName: Full=Disease resistance protein RPS6; AltName: Full=Resistance to Pseudomonas syringae 6	248	20	3.92267e-30	53.31	16	P:GO:0002239; P:GO:0002758; P:GO:0010033; P:GO:0019677; P:GO:0034052; P:GO:0050832; P:GO:1901700; F:GO:0000166; F:GO:0003953; F:GO:0042803; F:GO:0050135; F:GO:0140376; C:GO:0000139; C:GO:0005634; C:GO:0005789; C:GO:0005886	P:response to oomycetes; P:innate immune response-activating signal transduction; P:response to organic substance; P:NAD catabolic process; P:positive regulation of plant-type hypersensitive response; P:defense response to fungus; P:response to oxygen-containing compound; F:nucleotide binding; F:NAD+ nucleosidase activity; F:protein homodimerization activity; F:NAD(P)+ nucleosidase activity; F:in…	EC:3.2.2.6	ADP-ribosyl cyclase/cyclic ADP-ribose hydrolase
m_altissima_ta_indel	TRUE	[BLASTED, MAPPED, ANNOTATED]	Manin00g004470.1	RecName: Full=Disease resistance protein RPS4; AltName: Full=Resistance to Pseudomonas syringae 4	978	20	2.38609e-101	46.92	12	P:GO:0006796; P:GO:0043068; P:GO:0051716; P:GO:0098542; F:GO:0016799; F:GO:0042802; F:GO:0097159; F:GO:1901363; C:GO:0005737; C:GO:0012505; C:GO:0016020; C:GO:0043231	P:phosphate-containing compound metabolic process; P:positive regulation of programmed cell death; P:cellular response to stimulus; P:defense response to other organism; F:hydrolase activity, hydrolyzing N-glycosyl compounds; F:identical protein binding; F:organic cyclic compound binding; F:heterocyclic compound binding; C:cytoplasm; C:endomembrane system; C:membrane; C:intracellular membrane-bou…	EC:3.2.2	Glycosylases
m_altissima_ta_indel	TRUE	[BLASTED, MAPPED, ANNOTATED]	Manin00g004480.1	RecName: Full=Transcription factor TGA1; AltName: Full=DNA-binding protein TGA1a-like protein; AltName: Full=bZIP transcription factor 47; Short=AtbZIP47	303	20	5.29872e-121	62.53	16	P:GO:0002237; P:GO:0009409; P:GO:0009410; P:GO:0009862; P:GO:0042742; P:GO:0045892; P:GO:0045893; P:GO:0048653; P:GO:0071588; P:GO:1905623; F:GO:0000976; F:GO:0003700; F:GO:0005516; F:GO:0042803; C:GO:0005634; C:GO:0005737	P:response to molecule of bacterial origin; P:response to cold; P:response to xenobiotic stimulus; P:systemic acquired resistance, salicylic acid mediated signaling pathway; P:defense response to bacterium; P:negative regulation of transcription, DNA-templated; P:positive regulation of transcription, DNA-templated; P:anther development; P:hydrogen peroxide mediated signaling pathway; P:positive r…
m_altissima_ta_indel	TRUE	[BLASTED, MAPPED, ANNOTATED]	Manin00g004490.1	RecName: Full=TGACG-sequence-specific DNA-binding protein TGA-1A; Short=ASF-1 protein; Short=TGA1a	294	20	7.40474e-13	70.81	13	P:GO:0009409; P:GO:0009410; P:GO:0009626; P:GO:0009862; P:GO:0042742; P:GO:0045892; P:GO:0045893; F:GO:0000976; F:GO:0003700; F:GO:0005516; F:GO:0042802; C:GO:0005634; C:GO:0005737	P:response to cold; P:response to xenobiotic stimulus; P:plant-type hypersensitive response; P:systemic acquired resistance, salicylic acid mediated signaling pathway; P:defense response to bacterium; P:negative regulation of transcription, DNA-templated; P:positive regulation of transcription, DNA-templated; F:transcription cis-regulatory region binding; F:DNA-binding transcription factor activi…
m_altissima_ta_indel	TRUE	[BLASTED, MAPPED, ANNOTATED]	Manin00g004550.1	RecName: Full=Disease resistance protein RPS4; AltName: Full=Resistance to Pseudomonas syringae 4	714	20	2.69073e-81	48.11	14	P:GO:0002239; P:GO:0006796; P:GO:0009416; P:GO:0048518; P:GO:0050794; P:GO:0051716; P:GO:0098542; F:GO:0005515; F:GO:0016799; F:GO:0097159; F:GO:1901363; C:GO:0009941; C:GO:0012505; C:GO:0016020	P:response to oomycetes; P:phosphate-containing compound metabolic process; P:response to light stimulus; P:positive regulation of biological process; P:regulation of cellular process; P:cellular response to stimulus; P:defense response to other organism; F:protein binding; F:hydrolase activity, hydrolyzing N-glycosyl compounds; F:organic cyclic compound binding; F:heterocyclic compound binding; …	EC:3.2.2	Glycosylases
m_altissima_ta_indel	TRUE	[BLASTED, MAPPED, ANNOTATED]	Manin00g004570.1	RecName: Full=Disease resistance protein RPS6; AltName: Full=Resistance to Pseudomonas syringae 6	172	20	1.44323e-25	53.72	15	P:GO:0002229; P:GO:0006796; P:GO:0007165; P:GO:0010193; P:GO:0034644; P:GO:0042742; P:GO:0044238; P:GO:0048518; P:GO:0050832; P:GO:1901564; F:GO:0003953; F:GO:0042802; F:GO:0097159; F:GO:1901363; C:GO:0005739	P:defense response to oomycetes; P:phosphate-containing compound metabolic process; P:signal transduction; P:response to ozone; P:cellular response to UV; P:defense response to bacterium; P:primary metabolic process; P:positive regulation of biological process; P:defense response to fungus; P:organonitrogen compound metabolic process; F:NAD+ nucleosidase activity; F:identical protein binding; F:o…	EC:3.2.2	Glycosylases
m_altissima_ta_indel	TRUE	[BLASTED, MAPPED, ANNOTATED]	Manin00g004690.1	RecName: Full=WD repeat-containing protein 5B	650	20	1.16849e-53	47.64	10	P:GO:0016573; P:GO:0031323; P:GO:0048731; P:GO:0080090; F:GO:0005515; C:GO:0005737; C:GO:0012505; C:GO:0015630; C:GO:0035097; C:GO:0140535	P:histone acetylation; P:regulation of cellular metabolic process; P:system development; P:regulation of primary metabolic process; F:protein binding; C:cytoplasm; C:endomembrane system; C:microtubule cytoskeleton; C:histone methyltransferase complex; C:intracellular protein-containing complex
m_altissima_ta_indel	TRUE	[BLASTED, MAPPED, ANNOTATED]	Manin00g004940.1	RecName: Full=Alpha-soluble NSF attachment protein; Short=Alpha-SNAP; AltName: Full=N-ethylmaleimide-sensitive factor attachment protein alpha	282	4	1.97734e-16	51.24	3	P:GO:0006810; C:GO:0005773; C:GO:0016020	P:transport; C:vacuole; C:membrane
m_altissima_ta_indel	TRUE	[BLASTED, MAPPED, ANNOTATED]	Manin00g004950.1	RecName: Full=Oxysterol-binding protein-related protein 9; Short=ORP-9; Short=OSBP-related protein 9	421	20	1.61082e-141	48.09	10	P:GO:0006869; P:GO:0008152; P:GO:0032879; P:GO:0048522; F:GO:0015248; F:GO:0032934; C:GO:0005634; C:GO:0005829; C:GO:0012505; C:GO:0031090	P:lipid transport; P:metabolic process; P:regulation of localization; P:positive regulation of cellular process; F:sterol transporter activity; F:sterol binding; C:nucleus; C:cytosol; C:endomembrane system; C:organelle membrane	EC:7	Translocases
m_altissima_ta_indel	TRUE	[BLASTED, MAPPED, ANNOTATED]	Manin00g005280.1	RecName: Full=Inactive leucine-rich repeat receptor-like protein kinase CORYNE; AltName: Full=Protein SUPPRESSOR OF OVEREXPRESSION OF LLP1 2; Flags: Precursor	395	20	2.49413e-166	55	39	P:GO:0002229; P:GO:0006468; P:GO:0007178; P:GO:0009741; P:GO:0009755; P:GO:0009909; P:GO:0010051; P:GO:0010067; P:GO:0010078; P:GO:0010082; P:GO:0010088; P:GO:0010089; P:GO:0010192; P:GO:0010223; P:GO:0010311; P:GO:0010942; P:GO:0016043; P:GO:0031349; P:GO:0031540; P:GO:0042742; P:GO:0045595; P:GO:0051301; P:GO:0060862; P:GO:0080113; P:GO:0090548; P:GO:1901141; P:GO:1901333; P:GO:1902025; P:GO:20…	P:defense response to oomycetes; P:protein phosphorylation; P:transmembrane receptor protein serine/threonine kinase signaling pathway; P:response to brassinosteroid; P:hormone-mediated signaling pathway; P:regulation of flower development; P:xylem and phloem pattern formation; P:procambium histogenesis; P:maintenance of root meristem identity; P:regulation of root meristem growth; P:phloem devel…	EC:2.7.10; EC:2.7.11.30	Transferring phosphorus-containing groups; Receptor protein serine/threonine kinase
m_altissima_ta_indel	TRUE	[BLASTED, MAPPED, ANNOTATED]	Manin00g005320.1	RecName: Full=Stromal membrane-associated protein 2; AltName: Full=Stromal membrane-associated protein 1-like	354	20	2.65814e-136	67.28	30	P:GO:0006886; P:GO:0009555; P:GO:0009611; P:GO:0009630; P:GO:0009638; P:GO:0009789; P:GO:0030308; P:GO:0035652; P:GO:0045648; P:GO:0050829; P:GO:0055059; P:GO:0060582; P:GO:0060858; P:GO:0060866; P:GO:0090630; P:GO:1900426; P:GO:1901002; P:GO:2000369; F:GO:0005096; F:GO:0005543; F:GO:0030276; F:GO:0036094; F:GO:0043168; C:GO:0005634; C:GO:0005768; C:GO:0005773; C:GO:0005802; C:GO:0005829; C:GO:00…	P:intracellular protein transport; P:pollen development; P:response to wounding; P:gravitropism; P:phototropism; P:positive regulation of abscisic acid-activated signaling pathway; P:negative regulation of cell growth; P:clathrin-coated vesicle cargo loading; P:positive regulation of erythrocyte differentiation; P:defense response to Gram-negative bacterium; P:asymmetric neuroblast division; P:ce…
m_altissima_ta_indel	TRUE	[BLASTED, MAPPED, ANNOTATED]	Manin00g005390.1	RecName: Full=Heat shock protein 105 kDa; AltName: Full=Heat shock 110 kDa protein	772	20	0	57.35	17	P:GO:0006457; P:GO:0006950; P:GO:0010605; P:GO:0043066; P:GO:0048518; P:GO:0051098; F:GO:0005515; F:GO:0030554; C:GO:0005576; C:GO:0005618; C:GO:0005634; C:GO:0005829; C:GO:0005886; C:GO:0009506; C:GO:0031982; C:GO:0043232; C:GO:0070013	P:protein folding; P:response to stress; P:negative regulation of macromolecule metabolic process; P:negative regulation of apoptotic process; P:positive regulation of biological process; P:regulation of binding; F:protein binding; F:adenyl nucleotide binding; C:extracellular region; C:cell wall; C:nucleus; C:cytosol; C:plasma membrane; C:plasmodesma; C:vesicle; C:intracellular non-membrane-bound…
m_altissima_ta_indel	TRUE	[BLASTED, MAPPED, ANNOTATED]	Manin00g005410.1	RecName: Full=DNA damage-binding protein 1; AltName: Full=Damage-specific DNA-binding protein 1	1088	20	0	69.78	29	P:GO:0006289; P:GO:0007307; P:GO:0009585; P:GO:0016055; P:GO:0035220; P:GO:0035518; P:GO:0042752; P:GO:0043066; P:GO:0043161; P:GO:0045070; P:GO:0045722; P:GO:0045732; P:GO:0045879; P:GO:0046726; P:GO:0050832; P:GO:0051702; P:GO:0070914; P:GO:1901990; P:GO:1902188; F:GO:0003684; F:GO:0030674; F:GO:0044877; F:GO:0071987; F:GO:0097602; C:GO:0005654; C:GO:0005829; C:GO:0031464; C:GO:0031465; C:GO:00…	P:nucleotide-excision repair; P:eggshell chorion gene amplification; P:red, far-red light phototransduction; P:Wnt signaling pathway; P:wing disc development; P:histone H2A monoubiquitination; P:regulation of circadian rhythm; P:negative regulation of apoptotic process; P:proteasome-mediated ubiquitin-dependent protein catabolic process; P:positive regulation of viral genome replication; P:positi…
m_altissima_ta_indel	TRUE	[BLASTED, MAPPED, ANNOTATED]	Manin00g005590.1	RecName: Full=Cyclic nucleotide-gated ion channel 1; Short=AtCNGC1; AltName: Full=Cyclic nucleotide- and calmodulin-regulated ion channel 1	356	19	7.97923e-16	61.09	18	P:GO:0006874; P:GO:0006952; P:GO:0009617; P:GO:0009620; P:GO:0009860; P:GO:0009877; P:GO:0030001; P:GO:0036377; P:GO:0046686; P:GO:0098655; F:GO:0000166; F:GO:0005223; F:GO:0005262; F:GO:0044325; C:GO:0016324; C:GO:0031965; C:GO:0035618; C:GO:0090406	P:cellular calcium ion homeostasis; P:defense response; P:response to bacterium; P:response to fungus; P:pollen tube growth; P:nodulation; P:metal ion transport; P:arbuscular mycorrhizal association; P:response to cadmium ion; P:cation transmembrane transport; F:nucleotide binding; F:intracellular cGMP-activated cation channel activity; F:calcium channel activity; F:transmembrane transporter bind…	EC:7	Translocases
m_altissima_ta_indel	TRUE	[BLASTED, MAPPED, ANNOTATED]	Manin00g005600.1	RecName: Full=Cyclic nucleotide-gated ion channel 1; Short=AtCNGC1; AltName: Full=Cyclic nucleotide- and calmodulin-regulated ion channel 1	299	17	1.89738e-09	50.45	2	P:GO:0009987; C:GO:0016020	P:cellular process; C:membrane
m_altissima_ta_indel	TRUE	[BLASTED, MAPPED, ANNOTATED]	Manin00g005490.1	RecName: Full=Tyrosine/DOPA decarboxylase 2; Includes: RecName: Full=DOPA decarboxylase; Short=DDC; Includes: RecName: Full=Tyrosine decarboxylase	209	20	1.2484e-81	61.78	6	P:GO:0006559; P:GO:0006587; P:GO:0009611; P:GO:0009820; F:GO:0036469; F:GO:1990055	P:L-phenylalanine catabolic process; P:serotonin biosynthetic process from tryptophan; P:response to wounding; P:alkaloid metabolic process; F:L-tryptophan decarboxylase activity; F:phenylacetaldehyde synthase activity	EC:4.1.1.28; EC:4.1.1.105; EC:4.1.1.109	Aromatic-L-amino-acid decarboxylase; L-tryptophan decarboxylase; Phenylacetaldehyde synthase
m_altissima_ta_indel	TRUE	[BLASTED, MAPPED, ANNOTATED]	Manin00g005500.1	RecName: Full=CSC1-like protein ERD4; AltName: Full=Hyperosmolality-gated Ca2+ permeable channel 3.1; Short=AtOSCA3.1; AltName: Full=Protein EARLY-RESPONSIVE TO DEHYDRATION STRESS 4	729	20	0	52.52	11	P:GO:0006970; P:GO:0098655; F:GO:0003729; F:GO:0005227; F:GO:0015085; C:GO:0005774; C:GO:0005794; C:GO:0005886; C:GO:0009506; C:GO:0016021; C:GO:0031969	P:response to osmotic stress; P:cation transmembrane transport; F:mRNA binding; F:calcium activated cation channel activity; F:calcium ion transmembrane transporter activity; C:vacuolar membrane; C:Golgi apparatus; C:plasma membrane; C:plasmodesma; C:integral component of membrane; C:chloroplast membrane	EC:7	Translocases
m_altissima_ta_indel	TRUE	[BLASTED, MAPPED, ANNOTATED]	Manin00g005690.1	RecName: Full=Cytochrome P450 71D10	2156	20	0	72.57	8	P:GO:0009699; P:GO:0016102; P:GO:0035835; P:GO:0051762; F:GO:0046872; F:GO:0102934; F:GO:0106223; C:GO:0005789	P:phenylpropanoid biosynthetic process; P:diterpenoid biosynthetic process; P:indole alkaloid biosynthetic process; P:sesquiterpene biosynthetic process; F:metal ion binding; F:costunolide synthase activity; F:germacrene A hydroxylase activity; C:endoplasmic reticulum membrane	EC:1.14.14.95; EC:1.14.13; EC:1.14.14.150	Germacrene A hydroxylase; Acting on paired donors, with incorporation or reduction of molecular oxygen. The oxygen incorporated need not be derived from O(2); Costunolide synthase
m_altissima_ta_indel	TRUE	[BLASTED, MAPPED, ANNOTATED]	Manin00g005700.1	RecName: Full=Geraniol 8-hydroxylase; AltName: Full=Cytochrome P450 76B10; AltName: Full=Geraniol 10-hydroxylase; Short=SmG10H	805	20	8.6052e-117	61.33	10	P:GO:0016099; P:GO:0016102; P:GO:1901946; F:GO:0016709; F:GO:0016712; F:GO:0020037; F:GO:0106240; C:GO:0005737; C:GO:0016020; C:GO:0043231	P:monoterpenoid biosynthetic process; P:diterpenoid biosynthetic process; P:miltiradiene biosynthetic process; F:oxidoreductase activity, acting on paired donors, with incorporation or reduction of molecular oxygen, NAD(P)H as one donor, and incorporation of one atom of oxygen; F:oxidoreductase activity, acting on paired donors, with incorporation or reduction of molecular oxygen, reduced flavin …	EC:1.14.14; EC:1.14.13	Acting on paired donors, with incorporation or reduction of molecular oxygen. The oxygen incorporated need not be derived from O(2); Acting on paired donors, with incorporation or reduction of molecular oxygen. The oxygen incorporated need not be derived from O(2)
m_altissima_ta_indel	TRUE	[BLASTED, MAPPED, ANNOTATED]	Manin00g006040.1	RecName: Full=Tryptophan synthase beta chain	467	20	6.47946e-157	67.31	7	P:GO:0000162; P:GO:0006979; F:GO:0004834; F:GO:0005515; C:GO:0005886; C:GO:0009570; C:GO:0009941	P:tryptophan biosynthetic process; P:response to oxidative stress; F:tryptophan synthase activity; F:protein binding; C:plasma membrane; C:chloroplast stroma; C:chloroplast envelope	EC:4.2.1.20	Tryptophan synthase
m_altissima_ta_indel	TRUE	[BLASTED, MAPPED, ANNOTATED]	Manin00g006040.2	RecName: Full=Tryptophan synthase beta chain	467	20	6.47946e-157	67.31	7	P:GO:0000162; P:GO:0006979; F:GO:0004834; F:GO:0005515; C:GO:0005886; C:GO:0009570; C:GO:0009941	P:tryptophan biosynthetic process; P:response to oxidative stress; F:tryptophan synthase activity; F:protein binding; C:plasma membrane; C:chloroplast stroma; C:chloroplast envelope	EC:4.2.1.20	Tryptophan synthase
m_altissima_ta_indel	TRUE	[BLASTED, MAPPED, ANNOTATED]	Manin00g006970.1	RecName: Full=Pyridoxal 5'-phosphate synthase subunit PdxS; Short=PLP synthase subunit PdxS; AltName: Full=Pdx1	358	20	0	89.49	16	P:GO:0006520; P:GO:0006982; P:GO:0008615; P:GO:0010224; P:GO:0010335; P:GO:0015994; P:GO:0042538; P:GO:0042823; F:GO:0036381; F:GO:0042803; F:GO:0046982; C:GO:0005576; C:GO:0005829; C:GO:0005886; C:GO:0009507; C:GO:0012505	P:cellular amino acid metabolic process; P:response to lipid hydroperoxide; P:pyridoxine biosynthetic process; P:response to UV-B; P:response to non-ionic osmotic stress; P:chlorophyll metabolic process; P:hyperosmotic salinity response; P:pyridoxal phosphate biosynthetic process; F:pyridoxal 5'-phosphate synthase (glutamine hydrolysing) activity; F:protein homodimerization activity; F:protein he…	EC:4.3.3.6	Pyridoxal 5'-phosphate synthase (glutamine hydrolyzing)
m_altissima_ta_indel	TRUE	[BLASTED, MAPPED, ANNOTATED]	Manin00g007250.1	RecName: Full=Pentatricopeptide repeat-containing protein At4g39530	727	20	0	57.26	13	P:GO:0009793; P:GO:0010051; P:GO:0010102; P:GO:0010182; P:GO:0016554; P:GO:0031425; P:GO:0048366; P:GO:0080156; F:GO:0003729; F:GO:0004519; F:GO:0005515; C:GO:0005739; C:GO:0009507	P:embryo development ending in seed dormancy; P:xylem and phloem pattern formation; P:lateral root morphogenesis; P:sugar mediated signaling pathway; P:cytidine to uridine editing; P:chloroplast RNA processing; P:leaf development; P:mitochondrial mRNA modification; F:mRNA binding; F:endonuclease activity; F:protein binding; C:mitochondrion; C:chloroplast	EC:3.1	Acting on ester bonds
m_altissima_ta_indel	TRUE	[BLASTED, MAPPED, ANNOTATED]	Manin00g007240.1	RecName: Full=Shikimate kinase; Short=SK	300	20	2.17909e-119	62.6	11	P:GO:0008652; P:GO:0009073; P:GO:0009423; P:GO:0009657; P:GO:0016310; P:GO:0019632; F:GO:0004765; F:GO:0005515; F:GO:0005524; F:GO:0046872; C:GO:0009507	P:cellular amino acid biosynthetic process; P:aromatic amino acid family biosynthetic process; P:chorismate biosynthetic process; P:plastid organization; P:phosphorylation; P:shikimate metabolic process; F:shikimate kinase activity; F:protein binding; F:ATP binding; F:metal ion binding; C:chloroplast	EC:2.7.1.71	Shikimate kinase
m_altissima_ta_indel	TRUE	[BLASTED, MAPPED, ANNOTATED]	Manin00g007240.2	RecName: Full=Shikimate kinase; Short=SK	300	20	2.17909e-119	62.6	11	P:GO:0008652; P:GO:0009073; P:GO:0009423; P:GO:0009657; P:GO:0016310; P:GO:0019632; F:GO:0004765; F:GO:0005515; F:GO:0005524; F:GO:0046872; C:GO:0009507	P:cellular amino acid biosynthetic process; P:aromatic amino acid family biosynthetic process; P:chorismate biosynthetic process; P:plastid organization; P:phosphorylation; P:shikimate metabolic process; F:shikimate kinase activity; F:protein binding; F:ATP binding; F:metal ion binding; C:chloroplast	EC:2.7.1.71	Shikimate kinase
m_altissima_ta_indel	TRUE	[BLASTED, MAPPED, ANNOTATED]	Manin00g007240.3	RecName: Full=Shikimate kinase; Short=SK	300	20	2.17909e-119	62.6	11	P:GO:0008652; P:GO:0009073; P:GO:0009423; P:GO:0009657; P:GO:0016310; P:GO:0019632; F:GO:0004765; F:GO:0005515; F:GO:0005524; F:GO:0046872; C:GO:0009507	P:cellular amino acid biosynthetic process; P:aromatic amino acid family biosynthetic process; P:chorismate biosynthetic process; P:plastid organization; P:phosphorylation; P:shikimate metabolic process; F:shikimate kinase activity; F:protein binding; F:ATP binding; F:metal ion binding; C:chloroplast	EC:2.7.1.71	Shikimate kinase
m_altissima_ta_indel	TRUE	[BLASTED, MAPPED, ANNOTATED]	Manin00g007150.1	RecName: Full=Cystathionine beta-lyase; Short=CBL; AltName: Full=Beta-cystathionase; AltName: Full=Cysteine lyase; AltName: Full=Cysteine-S-conjugate beta-lyase	403	20	0	54.09	14	P:GO:0001887; P:GO:0009086; P:GO:0009970; P:GO:0019343; P:GO:0019346; P:GO:0019458; P:GO:0042631; P:GO:0051289; F:GO:0003962; F:GO:0004123; F:GO:0018826; F:GO:0030170; C:GO:0005829; C:GO:0009570	P:selenium compound metabolic process; P:methionine biosynthetic process; P:cellular response to sulfate starvation; P:cysteine biosynthetic process via cystathionine; P:transsulfuration; P:methionine catabolic process via 2-oxobutanoate; P:cellular response to water deprivation; P:protein homotetramerization; F:cystathionine gamma-synthase activity; F:cystathionine gamma-lyase activity; F:methio…	EC:2.5.1.48; EC:4.4.1.11	Cystathionine gamma-synthase; Methionine gamma-lyase
m_altissima_ta_indel	TRUE	[BLASTED, MAPPED, ANNOTATED]	Manin00g007160.1	RecName: Full=Ryanodine receptor 1; Short=RYR-1; Short=RyR1; AltName: Full=Skeletal muscle calcium release channel; AltName: Full=Skeletal muscle ryanodine receptor; AltName: Full=Skeletal muscle-type ryanodine receptor; AltName: Full=Type 1 ryanodine receptor	1272	20	0	52.7	41	P:GO:0002027; P:GO:0003006; P:GO:0003007; P:GO:0006950; P:GO:0007276; P:GO:0007517; P:GO:0009605; P:GO:0009628; P:GO:0009790; P:GO:0010646; P:GO:0010882; P:GO:0014706; P:GO:0016043; P:GO:0016567; P:GO:0031000; P:GO:0042493; P:GO:0048468; P:GO:0048729; P:GO:0051209; P:GO:0051592; P:GO:0070296; P:GO:0071407; P:GO:0071417; P:GO:0086004; P:GO:0086065; P:GO:0098901; P:GO:1901701; P:GO:1903169; P:GO:20…	P:regulation of heart rate; P:developmental process involved in reproduction; P:heart morphogenesis; P:response to stress; P:gamete generation; P:muscle organ development; P:response to external stimulus; P:response to abiotic stimulus; P:embryo development; P:regulation of cell communication; P:regulation of cardiac muscle contraction by calcium ion signaling; P:striated muscle tissue developmen…	EC:2; EC:7	Transferases; Translocases
m_altissima_ta_indel	TRUE	[BLASTED, MAPPED, ANNOTATED]	Manin00g007040.1	RecName: Full=50S ribosomal protein L29, chloroplastic; AltName: Full=CL29; Flags: Precursor	334	3	1.79926e-15	85.28	5	P:GO:0006412; F:GO:0003735; C:GO:0005840; C:GO:0009941; C:GO:0042644	P:translation; F:structural constituent of ribosome; C:ribosome; C:chloroplast envelope; C:chloroplast nucleoid
m_altissima_ta_indel	TRUE	[BLASTED, MAPPED, ANNOTATED]	Manin00g007060.1	RecName: Full=G-type lectin S-receptor-like serine/threonine-protein kinase LECRK4; Short=OsLecRK4; AltName: Full=OsRLCK136; Flags: Precursor	682	20	5.02239e-109	60.38	9	P:GO:0006968; P:GO:0010038; P:GO:0046777; P:GO:0051707; F:GO:0004674; F:GO:0008081; F:GO:0031625; C:GO:0005886; C:GO:0009506	P:cellular defense response; P:response to metal ion; P:protein autophosphorylation; P:response to other organism; F:protein serine/threonine kinase activity; F:phosphoric diester hydrolase activity; F:ubiquitin protein ligase binding; C:plasma membrane; C:plasmodesma	EC:2.7.1; EC:3.1.4	Transferring phosphorus-containing groups; Acting on ester bonds
m_altissima_ta_indel	TRUE	[BLASTED, MAPPED, ANNOTATED]	Manin00g007090.1	RecName: Full=Cysteine-rich receptor-like protein kinase 11; Short=Cysteine-rich RLK11; AltName: Full=Receptor-like protein kinase 3; Flags: Precursor	2823	20	1.342e-151	57.62	7	P:GO:0006979; P:GO:0009737; P:GO:0042742; F:GO:0004674; F:GO:0005515; C:GO:0005773; C:GO:0005886	P:response to oxidative stress; P:response to abscisic acid; P:defense response to bacterium; F:protein serine/threonine kinase activity; F:protein binding; C:vacuole; C:plasma membrane	EC:2.7.1	Transferring phosphorus-containing groups
m_altissima_ta_indel	TRUE	[BLASTED, MAPPED, ANNOTATED]	Manin00g007220.1	RecName: Full=Cytochrome P450 78A7	514	20	0	57.76	15	P:GO:0008284; P:GO:0008299; P:GO:0009699; P:GO:0009820; P:GO:0040009; P:GO:0046622; P:GO:0048316; P:GO:0048437; P:GO:0090709; F:GO:0004497; F:GO:0005515; F:GO:0016705; F:GO:0046872; C:GO:0005783; C:GO:0016020	P:positive regulation of cell population proliferation; P:isoprenoid biosynthetic process; P:phenylpropanoid biosynthetic process; P:alkaloid metabolic process; P:regulation of growth rate; P:positive regulation of organ growth; P:seed development; P:floral organ development; P:regulation of timing of plant organ formation; F:monooxygenase activity; F:protein binding; F:oxidoreductase activity, a…	EC:1.14	Acting on paired donors, with incorporation or reduction of molecular oxygen. The oxygen incorporated need not be derived from O(2)
m_altissima_ta_indel	TRUE	[BLASTED, MAPPED, ANNOTATED]	Manin00g008170.1	RecName: Full=Mediator of RNA polymerase II transcription subunit 22a	129	3	1.20455e-51	81.67	4	P:GO:0006357; F:GO:0003712; F:GO:0005515; C:GO:0016592	P:regulation of transcription by RNA polymerase II; F:transcription coregulator activity; F:protein binding; C:mediator complex
m_altissima_ta_indel	TRUE	[BLASTED, MAPPED, ANNOTATED]	Manin00g008270.1	RecName: Full=Serine/threonine-protein kinase rio2	244	7	2.97153e-63	68.54	14	P:GO:0000462; P:GO:0002119; P:GO:0030071; P:GO:0046777; P:GO:0046830; P:GO:2000208; P:GO:2000234; F:GO:0000166; F:GO:0004674; F:GO:0005515; F:GO:0043167; C:GO:0005654; C:GO:0005829; C:GO:0030688	P:maturation of SSU-rRNA from tricistronic rRNA transcript (SSU-rRNA, 5.8S rRNA, LSU-rRNA); P:nematode larval development; P:regulation of mitotic metaphase/anaphase transition; P:protein autophosphorylation; P:positive regulation of RNA import into nucleus; P:positive regulation of ribosomal small subunit export from nucleus; P:positive regulation of rRNA processing; F:nucleotide binding; F:prot…	EC:2.7.1	Transferring phosphorus-containing groups
m_altissima_ta_indel	TRUE	[BLASTED, MAPPED, ANNOTATED]	Manin00g008350.1	RecName: Full=ATP-binding cassette sub-family F member 3	412	20	0	52.76	14	P:GO:0006448; P:GO:0030587; P:GO:0042327; P:GO:0042742; P:GO:0046686; P:GO:0071232; P:GO:0071264; F:GO:0005524; F:GO:0031369; F:GO:0043022; F:GO:0090079; C:GO:0005634; C:GO:0016020; C:GO:0022626	P:regulation of translational elongation; P:sorocarp development; P:positive regulation of phosphorylation; P:defense response to bacterium; P:response to cadmium ion; P:cellular response to histidine; P:positive regulation of translational initiation in response to starvation; F:ATP binding; F:translation initiation factor binding; F:ribosome binding; F:translation regulator activity, nucleic ac…
m_altissima_ta_indel	TRUE	[BLASTED, MAPPED, ANNOTATED]	Manin00g008360.1	RecName: Full=Endoplasmic reticulum chaperone BiP; AltName: Full=78 kDa glucose-regulated protein; Short=GRP-78; AltName: Full=Binding-immunoglobulin protein; Short=BiP; AltName: Full=Heat shock protein 70 family protein 5; Short=HSP70 family protein 5; AltName: Full=Heat shock protein family A member 5; AltName: Full=Immunoglobulin heavy chain-binding protein; Flags: Precursor	702	20	0	91.95	65	P:GO:0001554; P:GO:0006983; P:GO:0009555; P:GO:0009846; P:GO:0009860; P:GO:0010976; P:GO:0021589; P:GO:0021680; P:GO:0030335; P:GO:0030433; P:GO:0030512; P:GO:0031204; P:GO:0031333; P:GO:0031398; P:GO:0034975; P:GO:0035437; P:GO:0035690; P:GO:0040019; P:GO:0042026; P:GO:0042149; P:GO:0042220; P:GO:0043154; P:GO:0046686; P:GO:0051085; P:GO:0051402; P:GO:0071236; P:GO:0071277; P:GO:0071287; P:GO:00…	P:luteolysis; P:ER overload response; P:pollen development; P:pollen germination; P:pollen tube growth; P:positive regulation of neuron projection development; P:cerebellum structural organization; P:cerebellar Purkinje cell layer development; P:positive regulation of cell migration; P:ubiquitin-dependent ERAD pathway; P:negative regulation of transforming growth factor beta receptor signaling pa…	EC:3.6.1	Acting on acid anhydrides
m_altissima_ta_indel	TRUE	[BLASTED, MAPPED, ANNOTATED]	Manin00g009120.1	RecName: Full=Leucine--tRNA ligase; AltName: Full=Leucyl-tRNA synthetase; Short=LeuRS	1493	20	0	56.95	22	P:GO:0001934; P:GO:0006425; P:GO:0006429; P:GO:0008361; P:GO:0043547; P:GO:0071233; P:GO:0106074; P:GO:1904263; P:GO:1990253; F:GO:0002161; F:GO:0004819; F:GO:0004823; F:GO:0005096; F:GO:0005515; F:GO:0005524; C:GO:0005764; C:GO:0005783; C:GO:0005829; C:GO:0009506; C:GO:0009507; C:GO:0016604; C:GO:0017101	P:positive regulation of protein phosphorylation; P:glutaminyl-tRNA aminoacylation; P:leucyl-tRNA aminoacylation; P:regulation of cell size; P:positive regulation of GTPase activity; P:cellular response to leucine; P:aminoacyl-tRNA metabolism involved in translational fidelity; P:positive regulation of TORC1 signaling; P:cellular response to leucine starvation; F:aminoacyl-tRNA editing activity; …	EC:6.1.1.4; EC:6.1.1.18; EC:3.1.1.1	Leucine--tRNA ligase; Glutamine--tRNA ligase; Carboxylesterase
m_altissima_ta_indel	TRUE	[NO-BLAST]	Manin00g009070.1	---NA---	224
m_altissima_ta_indel	TRUE	[BLASTED, MAPPED, ANNOTATED]	Manin00g008940.1	RecName: Full=Disease resistance protein RPS2; AltName: Full=Resistance to Pseudomonas syringae protein 2	972	20	1.15382e-30	45	4	P:GO:0050896; F:GO:0005488; C:GO:0005737; C:GO:0016020	P:response to stimulus; F:binding; C:cytoplasm; C:membrane
m_altissima_ta_indel	TRUE	[NO-BLAST]	Manin00g008950.1	---NA---	205
m_altissima_ta_indel	TRUE	[BLASTED, MAPPED, ANNOTATED]	Manin00g009000.1	RecName: Full=Disease resistance protein At4g27190	660	20	2.00997e-60	48.89	6	P:GO:0006952; P:GO:0009617; F:GO:0000166; F:GO:0005515; C:GO:0005737; C:GO:0016020	P:defense response; P:response to bacterium; F:nucleotide binding; F:protein binding; C:cytoplasm; C:membrane
m_altissima_ta_indel	TRUE	[NO-BLAST]	Manin00g009010.1	---NA---	159
m_altissima_ta_indel	TRUE	[BLASTED, MAPPED]	Manin00g009020.1	RecName: Full=Probable disease resistance protein At4g27220	101	1	9.84614e-05	50	4	P:GO:0006952; F:GO:0000166; F:GO:0005524; F:GO:0043531	P:defense response; F:nucleotide binding; F:ATP binding; F:ADP binding
m_altissima_ta_indel	TRUE	[BLASTED, MAPPED, ANNOTATED]	Manin00g009280.1	RecName: Full=Receptor kinase-like protein Xa21; Contains: RecName: Full=Receptor kinase-like protein Xa21, processed; Flags: Precursor	1096	20	0	51.36	25	P:GO:0002764; P:GO:0003006; P:GO:0006810; P:GO:0009725; P:GO:0010015; P:GO:0010074; P:GO:0030154; P:GO:0033036; P:GO:0033554; P:GO:0045087; P:GO:0046777; P:GO:0048646; P:GO:0048878; P:GO:0050793; P:GO:0071555; P:GO:1900426; F:GO:0004674; F:GO:0005515; F:GO:0038023; C:GO:0005634; C:GO:0005768; C:GO:0005789; C:GO:0005886; C:GO:0032541; C:GO:1990578	P:immune response-regulating signaling pathway; P:developmental process involved in reproduction; P:transport; P:response to hormone; P:root morphogenesis; P:maintenance of meristem identity; P:cell differentiation; P:macromolecule localization; P:cellular response to stress; P:innate immune response; P:protein autophosphorylation; P:anatomical structure formation involved in morphogenesis; P:che…	EC:2.7.1	Transferring phosphorus-containing groups
m_altissima_ta_indel	TRUE	[BLASTED, MAPPED, ANNOTATED]	Manin00g009220.1	RecName: Full=Putative disease resistance protein RGA3; AltName: Full=Blight resistance protein B149; AltName: Full=RGA1-blb	1531	20	1.72087e-104	48.26	6	P:GO:0009416; P:GO:0009620; P:GO:0010033; P:GO:0098542; F:GO:0005515; C:GO:0016020	P:response to light stimulus; P:response to fungus; P:response to organic substance; P:defense response to other organism; F:protein binding; C:membrane
m_altissima_ta_indel	TRUE	[BLASTED, MAPPED, ANNOTATED]	Manin00g009330.1	RecName: Full=Eukaryotic peptide chain release factor GTP-binding subunit; AltName: Full=ERF-3; Short=ERF3; AltName: Full=ERF2; AltName: Full=Polypeptide release factor 3; AltName: Full=Translation release factor 3	345	20	2.74272e-129	67.52	12	P:GO:0000082; P:GO:0000184; P:GO:0002184; P:GO:0006449; P:GO:0006479; F:GO:0003747; F:GO:0003924; F:GO:0005525; F:GO:0008022; F:GO:0019003; C:GO:0005829; C:GO:0018444	P:G1/S transition of mitotic cell cycle; P:nuclear-transcribed mRNA catabolic process, nonsense-mediated decay; P:cytoplasmic translational termination; P:regulation of translational termination; P:protein methylation; F:translation release factor activity; F:GTPase activity; F:GTP binding; F:protein C-terminus binding; F:GDP binding; C:cytosol; C:translation release factor complex	EC:3.6.1	Acting on acid anhydrides
m_altissima_ta_indel	TRUE	[BLASTED, MAPPED, ANNOTATED]	Manin00g009380.1	RecName: Full=Transcriptional activator Myb; AltName: Full=Proto-oncogene c-Myb	1110	20	2.49527e-66	56.96	50	P:GO:0000082; P:GO:0000122; P:GO:0001701; P:GO:0006338; P:GO:0006816; P:GO:0006974; P:GO:0007141; P:GO:0007283; P:GO:0008285; P:GO:0009409; P:GO:0009723; P:GO:0009733; P:GO:0009751; P:GO:0009753; P:GO:0010529; P:GO:0017145; P:GO:0030099; P:GO:0030183; P:GO:0032465; P:GO:0032875; P:GO:0042795; P:GO:0042796; P:GO:0045624; P:GO:0045944; P:GO:0048536; P:GO:0048538; P:GO:0048566; P:GO:0048872; P:GO:00…	P:G1/S transition of mitotic cell cycle; P:negative regulation of transcription by RNA polymerase II; P:in utero embryonic development; P:chromatin remodeling; P:calcium ion transport; P:cellular response to DNA damage stimulus; P:male meiosis I; P:spermatogenesis; P:negative regulation of cell population proliferation; P:response to cold; P:response to ethylene; P:response to auxin; P:response t…
m_altissima_ta_indel	TRUE	[BLASTED, MAPPED, ANNOTATED]	Manin00g009510.1	RecName: Full=Golgin candidate 2; Short=AtGC2	227	1	7.05223e-54	62.27	2	C:GO:0005794; C:GO:0016020	C:Golgi apparatus; C:membrane
m_altissima_ta_indel	TRUE	[BLASTED, MAPPED, ANNOTATED]	Manin00g009690.1	RecName: Full=SURF1-like protein	373	17	3.27893e-130	47.68	7	P:GO:0007005; P:GO:0008535; P:GO:0009793; P:GO:0090351; F:GO:0005515; C:GO:0005743; C:GO:0016021	P:mitochondrion organization; P:respiratory chain complex IV assembly; P:embryo development ending in seed dormancy; P:seedling development; F:protein binding; C:mitochondrial inner membrane; C:integral component of membrane
m_altissima_ta_indel	TRUE	[BLASTED, MAPPED, ANNOTATED]	Manin00g009870.1	RecName: Full=Pentatricopeptide repeat-containing protein At3g18020	672	20	0	49.87	5	P:GO:0000959; P:GO:0006397; P:GO:0140053; C:GO:0005737; C:GO:0043231	P:mitochondrial RNA metabolic process; P:mRNA processing; P:mitochondrial gene expression; C:cytoplasm; C:intracellular membrane-bounded organelle
m_altissima_ta_indel	TRUE	[NO-BLAST]	Manin00g010010.1	---NA---	100
m_altissima_ta_indel	TRUE	[BLASTED, MAPPED, ANNOTATED]	Manin00g010110.1	RecName: Full=Probable metal-nicotianamine transporter YSL7; AltName: Full=Protein YELLOW STRIPE LIKE 7; Short=AtYSL7	1934	20	0	76.27	12	P:GO:0010039; P:GO:0010043; P:GO:0034755; P:GO:0035672; P:GO:0048316; P:GO:0055072; F:GO:0035673; F:GO:0051980; C:GO:0005886; C:GO:0009526; C:GO:0009705; C:GO:0016021	P:response to iron ion; P:response to zinc ion; P:iron ion transmembrane transport; P:oligopeptide transmembrane transport; P:seed development; P:iron ion homeostasis; F:oligopeptide transmembrane transporter activity; F:iron-nicotianamine transmembrane transporter activity; C:plasma membrane; C:plastid envelope; C:plant-type vacuole membrane; C:integral component of membrane	EC:7	Translocases
m_altissima_ta_indel	TRUE	[BLASTED, MAPPED, ANNOTATED]	Manin00g010130.1	RecName: Full=Pentatricopeptide repeat-containing protein At2g20540	577	20	2.43052e-83	62.83	11	P:GO:0009793; P:GO:0010182; P:GO:0010214; P:GO:0016554; P:GO:0031425; P:GO:0080156; P:GO:0140547; P:GO:1900865; F:GO:0003729; C:GO:0005739; C:GO:0009507	P:embryo development ending in seed dormancy; P:sugar mediated signaling pathway; P:seed coat development; P:cytidine to uridine editing; P:chloroplast RNA processing; P:mitochondrial mRNA modification; P:acquisition of seed longevity; P:chloroplast RNA modification; F:mRNA binding; C:mitochondrion; C:chloroplast
m_altissima_ta_indel	TRUE	[BLASTED, MAPPED, ANNOTATED]	Manin00g010150.1	RecName: Full=Pentatricopeptide repeat-containing protein At4g14820	514	20	4.88905e-72	49.22	10	P:GO:0006396; P:GO:0009451; P:GO:0009793; P:GO:0010051; P:GO:0016071; P:GO:0048366; F:GO:0003723; F:GO:0046872; C:GO:0005737; C:GO:0043231	P:RNA processing; P:RNA modification; P:embryo development ending in seed dormancy; P:xylem and phloem pattern formation; P:mRNA metabolic process; P:leaf development; F:RNA binding; F:metal ion binding; C:cytoplasm; C:intracellular membrane-bounded organelle
m_altissima_ta_indel	TRUE	[BLASTED, MAPPED, ANNOTATED]	Manin00g010220.1	RecName: Full=Disease resistance protein RPS4; AltName: Full=Resistance to Pseudomonas syringae 4	1075	20	4.70471e-44	44.6	14	P:GO:0007165; P:GO:0009628; P:GO:0033554; P:GO:0048518; P:GO:0070887; P:GO:0098542; F:GO:0005515; F:GO:0016787; F:GO:0097159; F:GO:1901363; C:GO:0005737; C:GO:0012505; C:GO:0016020; C:GO:0043231	P:signal transduction; P:response to abiotic stimulus; P:cellular response to stress; P:positive regulation of biological process; P:cellular response to chemical stimulus; P:defense response to other organism; F:protein binding; F:hydrolase activity; F:organic cyclic compound binding; F:heterocyclic compound binding; C:cytoplasm; C:endomembrane system; C:membrane; C:intracellular membrane-bounde…	EC:3	Hydrolases
m_altissima_ta_indel	TRUE	[BLASTED, MAPPED, ANNOTATED]	Manin00g010420.1	RecName: Full=Tryptophan--tRNA ligase, cytoplasmic; AltName: Full=Tryptophanyl-tRNA synthetase; Short=TrpRS; Contains: RecName: Full=T1-TrpRS; Contains: RecName: Full=T2-TrpRS	1540	20	0	72.89	27	P:GO:0002181; P:GO:0006436; P:GO:0006469; P:GO:0006952; P:GO:0007166; P:GO:0009617; P:GO:0009620; P:GO:0009751; P:GO:0010628; P:GO:0010835; P:GO:0031334; P:GO:0045765; P:GO:0046777; F:GO:0000166; F:GO:0004383; F:GO:0004674; F:GO:0004830; F:GO:0019210; F:GO:0019901; F:GO:0019904; F:GO:0042803; F:GO:0043167; C:GO:0005634; C:GO:0005829; C:GO:0005886; C:GO:0009505; C:GO:0032991	P:cytoplasmic translation; P:tryptophanyl-tRNA aminoacylation; P:negative regulation of protein kinase activity; P:defense response; P:cell surface receptor signaling pathway; P:response to bacterium; P:response to fungus; P:response to salicylic acid; P:positive regulation of gene expression; P:regulation of protein ADP-ribosylation; P:positive regulation of protein-containing complex assembly; …	EC:2.7.1; EC:6.1.1.2; EC:4.6.1.2	Transferring phosphorus-containing groups; Tryptophan--tRNA ligase; Guanylate cyclase
m_altissima_ta_indel	TRUE	[BLASTED, MAPPED, ANNOTATED]	Manin00g010470.1	RecName: Full=Ferrochelatase; AltName: Full=Heme synthase; AltName: Full=Protoheme ferro-lyase	290	20	1.17015e-98	63.3	6	P:GO:0006783; P:GO:0006979; F:GO:0004325; C:GO:0005739; C:GO:0009507; C:GO:0055035	P:heme biosynthetic process; P:response to oxidative stress; F:ferrochelatase activity; C:mitochondrion; C:chloroplast; C:plastid thylakoid membrane	EC:4.99.1.1	Protoporphyrin ferrochelatase
m_altissima_ta_indel	TRUE	[BLASTED, MAPPED, ANNOTATED]	Manin00g010810.1	RecName: Full=Putative disease resistance protein At3g14460	251	13	4.86038e-27	54.53	4	P:GO:0042742; P:GO:0050832; F:GO:0004016; F:GO:0005488	P:defense response to bacterium; P:defense response to fungus; F:adenylate cyclase activity; F:binding	EC:4.6.1.1	Adenylate cyclase
m_altissima_ta_indel	TRUE	[NO-BLAST]	Manin00g010900.1	---NA---	271
m_altissima_ta_indel	TRUE	[BLASTED, MAPPED, ANNOTATED]	Manin00g010920.1	RecName: Full=Probable disease resistance protein At4g27220	762	20	3.29928e-50	46.2	4	P:GO:0006952; P:GO:0051707; F:GO:0005488; C:GO:0005737	P:defense response; P:response to other organism; F:binding; C:cytoplasm
m_altissima_ta_indel	TRUE	[BLASTED, MAPPED, ANNOTATED]	Manin00g010510.1	RecName: Full=Disease resistance protein RPS5; AltName: Full=Resistance to Pseudomonas syringae protein 5; AltName: Full=pNd3/pNd10	540	20	5.73954e-71	51.43	7	P:GO:0008219; P:GO:0009617; P:GO:0098542; F:GO:0000166; F:GO:0005515; C:GO:0005737; C:GO:0016020	P:cell death; P:response to bacterium; P:defense response to other organism; F:nucleotide binding; F:protein binding; C:cytoplasm; C:membrane
m_altissima_ta_indel	TRUE	[BLASTED, MAPPED, ANNOTATED]	Manin00g010520.1	RecName: Full=Ferrochelatase; AltName: Full=Heme synthase; AltName: Full=Protoheme ferro-lyase	432	20	1.85601e-57	47.73	4	P:GO:0006779; F:GO:0016829; C:GO:0009507; C:GO:0055035	P:porphyrin-containing compound biosynthetic process; F:lyase activity; C:chloroplast; C:plastid thylakoid membrane	EC:4	Lyases
m_altissima_ta_indel	TRUE	[BLASTED, MAPPED, ANNOTATED]	Manin00g010600.1	RecName: Full=Receptor-like protein EIX2; AltName: Full=EIX receptor 2; Flags: Precursor	239	20	2.96331e-38	49.96	4	P:GO:0002238; P:GO:0050832; C:GO:0016020; C:GO:0071944	P:response to molecule of fungal origin; P:defense response to fungus; C:membrane; C:cell periphery
m_altissima_ta_indel	TRUE	[BLASTED, MAPPED, ANNOTATED]	Manin00g010630.1	RecName: Full=Vacuolar-sorting protein SNF8; AltName: Full=ESCRT-II complex subunit VPS22	131	8	7.70596e-75	69.01	21	P:GO:0006357; P:GO:0010628; P:GO:0032456; P:GO:0043328; P:GO:0045022; P:GO:0045732; P:GO:0061635; P:GO:1903543; P:GO:1903772; F:GO:0008022; F:GO:0016247; F:GO:0042803; F:GO:0047485; C:GO:0000814; C:GO:0005654; C:GO:0005667; C:GO:0005829; C:GO:0005886; C:GO:0031902; C:GO:0048471; C:GO:0055037	P:regulation of transcription by RNA polymerase II; P:positive regulation of gene expression; P:endocytic recycling; P:protein transport to vacuole involved in ubiquitin-dependent protein catabolic process via the multivesicular body sorting pathway; P:early endosome to late endosome transport; P:positive regulation of protein catabolic process; P:regulation of protein complex stability; P:positi…
m_altissima_ta_indel	TRUE	[NO-BLAST]	Manin00g010500.1	---NA---	91
m_altissima_ta_indel	TRUE	[BLASTED, MAPPED, ANNOTATED]	Manin00g010570.1	RecName: Full=Putative leucine-rich repeat receptor-like serine/threonine-protein kinase At2g04300; Flags: Precursor	1281	20	1.67686e-86	65.82	15	P:GO:0002237; P:GO:0002238; P:GO:0009788; P:GO:0009793; P:GO:0009960; P:GO:0010200; P:GO:0016310; P:GO:1900150; P:GO:1900426; P:GO:1902289; P:GO:2000071; F:GO:0004674; F:GO:0042803; C:GO:0005886; C:GO:0090406	P:response to molecule of bacterial origin; P:response to molecule of fungal origin; P:negative regulation of abscisic acid-activated signaling pathway; P:embryo development ending in seed dormancy; P:endosperm development; P:response to chitin; P:phosphorylation; P:regulation of defense response to fungus; P:positive regulation of defense response to bacterium; P:negative regulation of defense r…	EC:2.7.1	Transferring phosphorus-containing groups
m_altissima_ta_indel	TRUE	[BLASTED, MAPPED, ANNOTATED]	Manin00g010590.1	RecName: Full=Receptor-like protein EIX2; AltName: Full=EIX receptor 2; Flags: Precursor	360	20	3.96502e-84	54.32	2	P:GO:0050832; C:GO:0110165	P:defense response to fungus; C:cellular anatomical entity
m_altissima_ta_indel	TRUE	[BLASTED, MAPPED, ANNOTATED]	Manin00g011080.1	RecName: Full=Probable disease resistance protein At4g27220	847	20	2.08489e-68	52.61	7	P:GO:0008219; P:GO:0009617; P:GO:0098542; F:GO:0000166; F:GO:0005515; C:GO:0005737; C:GO:0016020	P:cell death; P:response to bacterium; P:defense response to other organism; F:nucleotide binding; F:protein binding; C:cytoplasm; C:membrane
m_altissima_ta_indel	TRUE	[BLASTED, MAPPED, ANNOTATED]	Manin00g011120.1	RecName: Full=Ferrochelatase; AltName: Full=Heme synthase; AltName: Full=Protoheme ferro-lyase	340	20	4.35746e-42	49.85	4	P:GO:0006779; F:GO:0016829; C:GO:0009507; C:GO:0055035	P:porphyrin-containing compound biosynthetic process; F:lyase activity; C:chloroplast; C:plastid thylakoid membrane	EC:4	Lyases
m_altissima_ta_indel	TRUE	[BLASTED, MAPPED, ANNOTATED]	Manin00g011480.1	RecName: Full=Lysine-specific demethylase JMJ25; AltName: Full=Jumonji domain-containing protein 25; AltName: Full=Lysine-specific histone demethylase JMJ25; AltName: Full=Protein INCREASE IN BONSAI METHYLATION 1; AltName: Full=Protein JUMONJI 25	452	1	1.03808e-07	47.66	1	F:GO:0016491	F:oxidoreductase activity	EC:1	Oxidoreductases
m_altissima_ta_indel	TRUE	[BLASTED, MAPPED, ANNOTATED]	Manin00g011290.1	RecName: Full=Quinone oxidoreductase; AltName: Full=NADPH:quinone reductase; AltName: Full=Zeta-crystallin	715	20	4.90067e-72	51.21	13	P:GO:0006629; P:GO:0006739; P:GO:0042178; P:GO:0044281; P:GO:1901575; F:GO:0003723; F:GO:0003960; F:GO:0016628; F:GO:0042803; F:GO:0048038; F:GO:0070402; C:GO:0005737; C:GO:0043231	P:lipid metabolic process; P:NADP metabolic process; P:xenobiotic catabolic process; P:small molecule metabolic process; P:organic substance catabolic process; F:RNA binding; F:NADPH:quinone reductase activity; F:oxidoreductase activity, acting on the CH-CH group of donors, NAD or NADP as acceptor; F:protein homodimerization activity; F:quinone binding; F:NADPH binding; C:cytoplasm; C:intracellul…	EC:1.6.5.5; EC:1.3.1	NADPH:quinone reductase; Acting on the CH-CH group of donors
m_altissima_ta_indel	TRUE	[BLASTED, MAPPED, ANNOTATED]	Manin00g011130.1	RecName: Full=F-box protein PP2-B1; AltName: Full=Protein PHLOEM PROTEIN 2-LIKE B1; Short=AtPP2-B1; AltName: Full=SKP1-interacting partner 21	589	20	1.09202e-55	48.89	2	F:GO:0005515; C:GO:0005622	F:protein binding; C:intracellular anatomical structure
m_altissima_ta_indel	TRUE	[BLASTED, MAPPED, ANNOTATED]	Manin00g011270.1	RecName: Full=External alternative NAD(P)H-ubiquinone oxidoreductase B1, mitochondrial; AltName: Full=External alternative NADH dehydrogenase NDB1; AltName: Full=NADH:ubiquinone reductase (non-electrogenic) NDB1; Flags: Precursor	1067	20	0	59.73	12	P:GO:0006116; P:GO:0019655; P:GO:0042981; P:GO:0070995; P:GO:0071482; F:GO:0003959; F:GO:0050136; C:GO:0005758; C:GO:0005759; C:GO:0005777; C:GO:0031304; C:GO:0031314	P:NADH oxidation; P:glycolytic fermentation to ethanol; P:regulation of apoptotic process; P:NADPH oxidation; P:cellular response to light stimulus; F:NADPH dehydrogenase activity; F:NADH dehydrogenase (quinone) activity; C:mitochondrial intermembrane space; C:mitochondrial matrix; C:peroxisome; C:intrinsic component of mitochondrial inner membrane; C:extrinsic component of mitochondrial inner me…	EC:1.6.5.11; EC:1.6.99.1; EC:1.6.5.2	NADH dehydrogenase (quinone); NADPH dehydrogenase; NAD(P)H dehydrogenase (quinone)
m_altissima_ta_indel	TRUE	[BLASTED, MAPPED, ANNOTATED]	Manin00g011560.1	RecName: Full=G-type lectin S-receptor-like serine/threonine-protein kinase B120; Flags: Precursor	3799	20	0	64.4	19	P:GO:0002221; P:GO:0031663; P:GO:0032497; P:GO:0034613; P:GO:0045087; P:GO:0046777; P:GO:0071215; P:GO:0071446; F:GO:0004675; F:GO:0004713; F:GO:0005516; F:GO:0031625; F:GO:0038187; F:GO:0042802; C:GO:0005634; C:GO:0005773; C:GO:0005829; C:GO:0005886; C:GO:0009506	P:pattern recognition receptor signaling pathway; P:lipopolysaccharide-mediated signaling pathway; P:detection of lipopolysaccharide; P:cellular protein localization; P:innate immune response; P:protein autophosphorylation; P:cellular response to abscisic acid stimulus; P:cellular response to salicylic acid stimulus; F:transmembrane receptor protein serine/threonine kinase activity; F:protein tyr…	EC:2.7.10; EC:2.7.11.30	Transferring phosphorus-containing groups; Receptor protein serine/threonine kinase
m_altissima_ta_indel	TRUE	[BLASTED, MAPPED]	Manin00g012480.1	RecName: Full=Lysine-specific demethylase 5A; AltName: Full=Histone demethylase JARID1A; AltName: Full=Jumonji/ARID domain-containing protein 1A; AltName: Full=Retinoblastoma-binding protein 2; Short=RBBP-2; AltName: Full=[histone H3]-trimethyl-L-lysine(4) demethylase 5A	1510	20	7.62707e-06	54.91	114	P:GO:0000122; P:GO:0006261; P:GO:0006325; P:GO:0006334; P:GO:0006338; P:GO:0006352; P:GO:0006355; P:GO:0006357; P:GO:0006974; P:GO:0007283; P:GO:0007338; P:GO:0007526; P:GO:0008340; P:GO:0008584; P:GO:0009791; P:GO:0010223; P:GO:0010468; P:GO:0010628; P:GO:0016310; P:GO:0016571; P:GO:0016572; P:GO:0016573; P:GO:0016577; P:GO:0016584; P:GO:0018108; P:GO:0030717; P:GO:0032259; P:GO:0032922; P:GO:00…	P:negative regulation of transcription by RNA polymerase II; P:DNA-dependent DNA replication; P:chromatin organization; P:nucleosome assembly; P:chromatin remodeling; P:DNA-templated transcription, initiation; P:regulation of transcription, DNA-templated; P:regulation of transcription by RNA polymerase II; P:cellular response to DNA damage stimulus; P:spermatogenesis; P:single fertilization; P:la…
m_altissima_ta_indel	TRUE	[BLASTED, MAPPED, ANNOTATED]	Manin00g012580.1	RecName: Full=WEB family protein At5g16730, chloroplastic; Flags: Precursor	922	7	0	62.66	4	P:GO:0007131; C:GO:0005783; C:GO:0005875; C:GO:0009507	P:reciprocal meiotic recombination; C:endoplasmic reticulum; C:microtubule associated complex; C:chloroplast
m_altissima_ta_indel	TRUE	[NO-BLAST]	Manin00g012610.1	---NA---	221
m_altissima_ta_indel	TRUE	[BLASTED, MAPPED]	Manin00g012530.1	RecName: Full=Uncharacterized sugar kinase slr0537	161	1	2.90633e-05	43.11	4	P:GO:0016310; F:GO:0016301; F:GO:0016740; F:GO:0016773	P:phosphorylation; F:kinase activity; F:transferase activity; F:phosphotransferase activity, alcohol group as acceptor
m_altissima_ta_indel	TRUE	[NO-BLAST]	Manin00g012630.1	---NA---	260
m_altissima_ta_indel	TRUE	[BLASTED, MAPPED, ANNOTATED]	Manin00g012800.2	RecName: Full=Beta-amyrin synthase	201	20	8.08472e-74	71.16	14	P:GO:0002238; P:GO:0009723; P:GO:0009753; P:GO:0010038; P:GO:0019745; P:GO:0042335; P:GO:0042542; P:GO:0071731; F:GO:0042299; F:GO:0042300; F:GO:0042561; F:GO:0090438; C:GO:0005783; C:GO:0016020	P:response to molecule of fungal origin; P:response to ethylene; P:response to jasmonic acid; P:response to metal ion; P:pentacyclic triterpenoid biosynthetic process; P:cuticle development; P:response to hydrogen peroxide; P:response to nitric oxide; F:lupeol synthase activity; F:beta-amyrin synthase activity; F:alpha-amyrin synthase activity; F:camelliol C synthase activity; C:endoplasmic retic…	EC:5.4.99.41	Lupeol synthase
m_altissima_ta_indel	TRUE	[BLASTED, MAPPED, ANNOTATED]	Manin00g012790.1	RecName: Full=Mitochondrial division protein 1	135	20	3.64259e-33	50.28	36	P:GO:0001944; P:GO:0006357; P:GO:0006810; P:GO:0007346; P:GO:0007399; P:GO:0008285; P:GO:0009628; P:GO:0010564; P:GO:0010721; P:GO:0031398; P:GO:0031647; P:GO:0032880; P:GO:0033043; P:GO:0034728; P:GO:0035239; P:GO:0043161; P:GO:0044085; P:GO:0045892; P:GO:0045926; P:GO:0048513; P:GO:0048585; P:GO:0051241; P:GO:0051347; P:GO:0060541; P:GO:0070887; P:GO:0080135; P:GO:1902533; P:GO:1903052; P:GO:20…	P:vasculature development; P:regulation of transcription by RNA polymerase II; P:transport; P:regulation of mitotic cell cycle; P:nervous system development; P:negative regulation of cell population proliferation; P:response to abiotic stimulus; P:regulation of cell cycle process; P:negative regulation of cell development; P:positive regulation of protein ubiquitination; P:regulation of protein s…
m_altissima_ta_indel	TRUE	[BLASTED, MAPPED, ANNOTATED]	Manin00g012940.1	RecName: Full=Receptor kinase-like protein Xa21; Contains: RecName: Full=Receptor kinase-like protein Xa21, processed; Flags: Precursor	632	20	6.25564e-132	51.93	24	P:GO:0002764; P:GO:0003006; P:GO:0006810; P:GO:0009791; P:GO:0009888; P:GO:0010033; P:GO:0033036; P:GO:0033554; P:GO:0040008; P:GO:0046777; P:GO:0048367; P:GO:0050793; P:GO:0071555; P:GO:1900426; P:GO:1905392; F:GO:0004674; F:GO:0005515; F:GO:0019199; C:GO:0005634; C:GO:0005768; C:GO:0005789; C:GO:0005886; C:GO:0032541; C:GO:1990578	P:immune response-regulating signaling pathway; P:developmental process involved in reproduction; P:transport; P:post-embryonic development; P:tissue development; P:response to organic substance; P:macromolecule localization; P:cellular response to stress; P:regulation of growth; P:protein autophosphorylation; P:shoot system development; P:regulation of developmental process; P:cell wall organiza…	EC:2.7.1	Transferring phosphorus-containing groups
m_altissima_ta_indel	TRUE	[BLASTED, MAPPED, ANNOTATED]	Manin00g012980.1	RecName: Full=Disease resistance protein RGA2; AltName: Full=Blight resistance protein RPI; AltName: Full=RGA2-blb	1011	20	6.17202e-141	47.86	4	P:GO:0098542; F:GO:0005515; C:GO:0005622; C:GO:0016020	P:defense response to other organism; F:protein binding; C:intracellular anatomical structure; C:membrane
m_altissima_ta_indel	TRUE	[NO-BLAST]	Manin00g012990.2	---NA---	141
m_altissima_ta_indel	TRUE	[NO-BLAST]	Manin00g012990.3	---NA---	141
m_altissima_ta_indel	TRUE	[BLASTED, MAPPED, ANNOTATED]	Manin00g013000.1	RecName: Full=Putative disease resistance protein RGA3; AltName: Full=Blight resistance protein B149; AltName: Full=RGA1-blb	726	20	9.05598e-61	50.78	6	P:GO:0009416; P:GO:0042742; P:GO:0050776; F:GO:0005515; C:GO:0016020; C:GO:0043231	P:response to light stimulus; P:defense response to bacterium; P:regulation of immune response; F:protein binding; C:membrane; C:intracellular membrane-bounded organelle
m_altissima_ta_indel	TRUE	[NO-BLAST]	Manin00g013010.1	---NA---	115
m_altissima_ta_indel	TRUE	[NO-BLAST]	Manin00g013020.1	---NA---	133
m_altissima_ta_indel	TRUE	[BLASTED, MAPPED, ANNOTATED]	Manin00g013070.1	RecName: Full=Iron-binding protein IscA; AltName: Full=Iron-sulfur cluster assembly protein	128	20	8.86663e-71	73.07	12	P:GO:0006783; P:GO:0009102; P:GO:0016226; P:GO:0050886; P:GO:0071000; P:GO:0106035; F:GO:0005515; F:GO:0008198; F:GO:0034986; F:GO:0051537; C:GO:0005759; C:GO:0005829	P:heme biosynthetic process; P:biotin biosynthetic process; P:iron-sulfur cluster assembly; P:endocrine process; P:response to magnetism; P:protein maturation by [4Fe-4S] cluster transfer; F:protein binding; F:ferrous iron binding; F:iron chaperone activity; F:2 iron, 2 sulfur cluster binding; C:mitochondrial matrix; C:cytosol
m_altissima_ta_indel	TRUE	[BLASTED, MAPPED, ANNOTATED]	Manin00g013640.2	RecName: Full=Caffeic acid 3-O-methyltransferase; Short=CAOMT; Short=COMT; AltName: Full=S-adenosysl-L-methionine:caffeic acid 3-O-methyltransferase	486	20	1.03029e-88	57.99	10	P:GO:0009809; P:GO:0051555; F:GO:0030744; F:GO:0030755; F:GO:0033799; F:GO:0047763; C:GO:0005634; C:GO:0005737; C:GO:0005886; C:GO:0009506	P:lignin biosynthetic process; P:flavonol biosynthetic process; F:luteolin O-methyltransferase activity; F:quercetin 3-O-methyltransferase activity; F:myricetin 3'-O-methyltransferase activity; F:caffeate O-methyltransferase activity; C:nucleus; C:cytoplasm; C:plasma membrane; C:plasmodesma	EC:2.1.1.68; EC:2.1.1.42; EC:2.1.1.76; EC:2.1.1.267	Caffeate O-methyltransferase; Flavone 3'-O-methyltransferase; Quercetin 3-O-methyltransferase; Flavonoid 3',5'-methyltransferase
m_altissima_ta_indel	TRUE	[BLASTED, MAPPED, ANNOTATED]	Manin00g013630.1	RecName: Full=SAC3 family protein C	1065	7	2.54302e-130	53.87	10	P:GO:0002376; P:GO:0006406; P:GO:0019219; P:GO:0060968; P:GO:0071840; F:GO:0016740; C:GO:0005635; C:GO:0005737; C:GO:0031981; C:GO:0070390	P:immune system process; P:mRNA export from nucleus; P:regulation of nucleobase-containing compound metabolic process; P:regulation of gene silencing; P:cellular component organization or biogenesis; F:transferase activity; C:nuclear envelope; C:cytoplasm; C:nuclear lumen; C:transcription export complex 2	EC:2	Transferases
m_altissima_ta_indel	TRUE	[BLASTED, MAPPED, ANNOTATED]	Manin00g013380.1	RecName: Full=Probable ATP-dependent transporter ycf16	163	14	9.08174e-51	50.21	8	P:GO:0009314; P:GO:0009793; P:GO:0010027; P:GO:0016226; F:GO:0005515; F:GO:0042626; C:GO:0009570; C:GO:1990229	P:response to radiation; P:embryo development ending in seed dormancy; P:thylakoid membrane organization; P:iron-sulfur cluster assembly; F:protein binding; F:ATPase-coupled transmembrane transporter activity; C:chloroplast stroma; C:iron-sulfur cluster assembly complex	EC:7	Translocases
m_altissima_ta_indel	TRUE	[NO-BLAST]	Manin00g013310.1	---NA---	852
m_altissima_ta_indel	TRUE	[NO-BLAST]	Manin00g013340.1	---NA---	217
m_altissima_ta_indel	TRUE	[BLASTED, MAPPED, ANNOTATED]	Manin00g013350.1	RecName: Full=Nuclear pore complex protein NUP1; AltName: Full=Nuclear pore complex protein NUP136; AltName: Full=Nucleoporin 1; AltName: Full=Nucleoporin 136	1288	2	5.32118e-147	45.84	5	P:GO:0009987; P:GO:0033036; P:GO:0071702; P:GO:0071705; C:GO:0005634	P:cellular process; P:macromolecule localization; P:organic substance transport; P:nitrogen compound transport; C:nucleus
m_altissima_ta_indel	TRUE	[BLASTED, MAPPED, ANNOTATED]	Manin00g013820.1	RecName: Full=Protein SUPPRESSOR OF GENE SILENCING 3 homolog; Short=OsSGS3	594	5	0	69.68	7	P:GO:0009616; P:GO:0010025; P:GO:0010050; P:GO:0010267; F:GO:0005515; C:GO:0005783; C:GO:0005829	P:RNAi-mediated antiviral immune response; P:wax biosynthetic process; P:vegetative phase change; P:production of ta-siRNAs involved in RNA interference; F:protein binding; C:endoplasmic reticulum; C:cytosol
m_altissima_ta_indel	TRUE	[BLASTED, MAPPED, ANNOTATED]	Manin00g013710.1	RecName: Full=Galactose oxidase; Short=GAO; Short=GO; Short=GOase; Flags: Precursor	511	7	0	51.36	4	P:GO:0006952; F:GO:0016623; C:GO:0005576; C:GO:0005737	P:defense response; F:oxidoreductase activity, acting on the aldehyde or oxo group of donors, oxygen as acceptor; C:extracellular region; C:cytoplasm	EC:1.2.3	Acting on the aldehyde or oxo group of donors
m_altissima_ta_indel	TRUE	[BLASTED, MAPPED, ANNOTATED]	Manin00g014740.1	RecName: Full=Protein SEY1	407	20	5.81243e-117	58.81	11	P:GO:0006888; P:GO:0009832; P:GO:0009932; P:GO:0010053; P:GO:0016320; P:GO:0030036; F:GO:0003924; F:GO:0005525; C:GO:0005774; C:GO:0005886; C:GO:0098827	P:endoplasmic reticulum to Golgi vesicle-mediated transport; P:plant-type cell wall biogenesis; P:cell tip growth; P:root epidermal cell differentiation; P:endoplasmic reticulum membrane fusion; P:actin cytoskeleton organization; F:GTPase activity; F:GTP binding; C:vacuolar membrane; C:plasma membrane; C:endoplasmic reticulum subcompartment	EC:3.6.1	Acting on acid anhydrides
m_altissima_ta_indel	TRUE	[BLASTED, MAPPED, ANNOTATED]	Manin00g014740.2	RecName: Full=Protein SEY1	405	20	2.67479e-63	59.9	12	P:GO:0006888; P:GO:0009832; P:GO:0009932; P:GO:0010053; P:GO:0016320; P:GO:0030036; P:GO:0048309; F:GO:0003924; F:GO:0005515; C:GO:0005774; C:GO:0005886; C:GO:0032541	P:endoplasmic reticulum to Golgi vesicle-mediated transport; P:plant-type cell wall biogenesis; P:cell tip growth; P:root epidermal cell differentiation; P:endoplasmic reticulum membrane fusion; P:actin cytoskeleton organization; P:endoplasmic reticulum inheritance; F:GTPase activity; F:protein binding; C:vacuolar membrane; C:plasma membrane; C:cortical endoplasmic reticulum	EC:3.6.1	Acting on acid anhydrides
m_altissima_ta_indel	TRUE	[BLASTED, MAPPED, ANNOTATED]	Manin00g014770.1	RecName: Full=Disease resistance protein RPS6; AltName: Full=Resistance to Pseudomonas syringae 6	357	20	9.62427e-71	54.09	13	P:GO:0007165; P:GO:0010193; P:GO:0019677; P:GO:0042742; P:GO:0043068; P:GO:0050832; F:GO:0003953; F:GO:0042803; F:GO:0050135; F:GO:0097159; F:GO:1901363; C:GO:0005634; C:GO:0005739	P:signal transduction; P:response to ozone; P:NAD catabolic process; P:defense response to bacterium; P:positive regulation of programmed cell death; P:defense response to fungus; F:NAD+ nucleosidase activity; F:protein homodimerization activity; F:NAD(P)+ nucleosidase activity; F:organic cyclic compound binding; F:heterocyclic compound binding; C:nucleus; C:mitochondrion	EC:3.2.2.6	ADP-ribosyl cyclase/cyclic ADP-ribose hydrolase
m_altissima_ta_indel	TRUE	[BLASTED, MAPPED]	Manin00g014780.1	RecName: Full=Transcription factor TGA1; AltName: Full=DNA-binding protein TGA1a-like protein; AltName: Full=bZIP transcription factor 47; Short=AtbZIP47	133	1	0.000460693	60.53	9	P:GO:0006351; P:GO:0006355; P:GO:0042742; F:GO:0000976; F:GO:0003677; F:GO:0003700; F:GO:0005515; F:GO:0043565; C:GO:0005634	P:transcription, DNA-templated; P:regulation of transcription, DNA-templated; P:defense response to bacterium; F:transcription cis-regulatory region binding; F:DNA binding; F:DNA-binding transcription factor activity; F:protein binding; F:sequence-specific DNA binding; C:nucleus
m_altissima_ta_indel	TRUE	[BLASTED, MAPPED, ANNOTATED]	Manin00g014800.1	RecName: Full=Disease resistance protein RPS4; AltName: Full=Resistance to Pseudomonas syringae 4	263	11	1.87649e-16	51.92	1	F:GO:0005515	F:protein binding
m_altissima_ta_indel	TRUE	[BLASTED, MAPPED, ANNOTATED]	Manin00g014860.1	RecName: Full=(-)-germacrene D synthase	246	20	6.62342e-104	73.29	13	P:GO:0009617; P:GO:0009620; P:GO:0016114; P:GO:0033383; P:GO:0048442; P:GO:0048480; P:GO:0048653; P:GO:0048825; P:GO:0090377; P:GO:1901928; F:GO:0046872; F:GO:0047461; F:GO:0080016	P:response to bacterium; P:response to fungus; P:terpenoid biosynthetic process; P:geranyl diphosphate metabolic process; P:sepal development; P:stigma development; P:anther development; P:cotyledon development; P:seed trichome initiation; P:cadinene biosynthetic process; F:metal ion binding; F:(+)-delta-cadinene synthase activity; F:(-)-E-beta-caryophyllene synthase activity	EC:4.2.3.57; EC:4.2.3.13	(-)-beta-caryophyllene synthase; (+)-delta-cadinene synthase
m_altissima_ta_indel	TRUE	[BLASTED, MAPPED, ANNOTATED]	Manin00g014790.1	RecName: Full=Disease resistance protein RPS4; AltName: Full=Resistance to Pseudomonas syringae 4	945	20	2.08881e-113	49.19	11	P:GO:0006796; P:GO:0048518; P:GO:0050794; P:GO:0051716; P:GO:0098542; F:GO:0016799; F:GO:0042802; F:GO:0097159; F:GO:1901363; C:GO:0005737; C:GO:0043231	P:phosphate-containing compound metabolic process; P:positive regulation of biological process; P:regulation of cellular process; P:cellular response to stimulus; P:defense response to other organism; F:hydrolase activity, hydrolyzing N-glycosyl compounds; F:identical protein binding; F:organic cyclic compound binding; F:heterocyclic compound binding; C:cytoplasm; C:intracellular membrane-bounded…	EC:3.2.2	Glycosylases
m_altissima_ta_indel	TRUE	[NO-BLAST]	Manin00g014810.3	---NA---	60
m_altissima_ta_indel	TRUE	[NO-BLAST]	Manin00g014810.4	---NA---	161
m_altissima_ta_indel	TRUE	[BLASTED, MAPPED, ANNOTATED]	Manin00g014090.1	RecName: Full=Probable folate-biopterin transporter 6	518	8	0	59.39	11	P:GO:0006835; P:GO:0015849; P:GO:0042886; P:GO:0072337; F:GO:0008514; F:GO:0042887; F:GO:0046943; F:GO:0072349; C:GO:0009507; C:GO:0009526; C:GO:0016021	P:dicarboxylic acid transport; P:organic acid transport; P:amide transport; P:modified amino acid transport; F:organic anion transmembrane transporter activity; F:amide transmembrane transporter activity; F:carboxylic acid transmembrane transporter activity; F:modified amino acid transmembrane transporter activity; C:chloroplast; C:plastid envelope; C:integral component of membrane	EC:7	Translocases
m_altissima_ta_indel	TRUE	[BLASTED, MAPPED, ANNOTATED]	Manin00g014150.1	RecName: Full=Transmembrane 9 superfamily member 4; Flags: Precursor	672	20	0	67.11	31	P:GO:0001666; P:GO:0006811; P:GO:0006878; P:GO:0006882; P:GO:0006909; P:GO:0007042; P:GO:0010467; P:GO:0019954; P:GO:0030587; P:GO:0031589; P:GO:0033299; P:GO:0042742; P:GO:0050821; P:GO:0061462; P:GO:0070072; P:GO:0070783; P:GO:0070863; P:GO:0072657; P:GO:2000010; F:GO:0004888; F:GO:0005515; C:GO:0000139; C:GO:0005634; C:GO:0005769; C:GO:0005774; C:GO:0005802; C:GO:0005887; C:GO:0009505; C:GO:00…	P:response to hypoxia; P:ion transport; P:cellular copper ion homeostasis; P:cellular zinc ion homeostasis; P:phagocytosis; P:lysosomal lumen acidification; P:gene expression; P:asexual reproduction; P:sorocarp development; P:cell-substrate adhesion; P:secretion of lysosomal enzymes; P:defense response to bacterium; P:protein stabilization; P:protein localization to lysosome; P:vacuolar proton-tr…
m_altissima_ta_indel	TRUE	[BLASTED, MAPPED, ANNOTATED]	Manin00g014350.1	RecName: Full=Histone-lysine N-methyltransferase, H3 lysine-4 specific; AltName: Full=COMPASS component SET1; AltName: Full=SET domain-containing protein 1	2136	20	6.60131e-32	52.82	40	P:GO:0001555; P:GO:0001701; P:GO:0003002; P:GO:0006342; P:GO:0007338; P:GO:0007458; P:GO:0007611; P:GO:0009416; P:GO:0030097; P:GO:0031152; P:GO:0033148; P:GO:0035065; P:GO:0035075; P:GO:0035264; P:GO:0043627; P:GO:0044648; P:GO:0045944; P:GO:0048146; P:GO:0048511; P:GO:0048580; P:GO:0048608; P:GO:0051569; P:GO:0061029; P:GO:0065003; P:GO:0065008; P:GO:0080182; P:GO:0097692; P:GO:1900114; F:GO:00…	P:oocyte growth; P:in utero embryonic development; P:regionalization; P:chromatin silencing; P:single fertilization; P:progression of morphogenetic furrow involved in compound eye morphogenesis; P:learning or memory; P:response to light stimulus; P:hemopoiesis; P:aggregation involved in sorocarp development; P:positive regulation of intracellular estrogen receptor signaling pathway; P:regulation …	EC:2.1.1.354	[Histone H3]-lysine(4) N-trimethyltransferase
m_altissima_ta_indel	TRUE	[BLASTED, MAPPED, ANNOTATED]	Manin00g014900.2	RecName: Full=Disease resistance protein RRS1; AltName: Full=Disease resistance protein RCH2; AltName: Full=Disease resistance protein SLH1; AltName: Full=Probable WRKY transcription factor 52; AltName: Full=Protein RPS4-homolog; AltName: Full=Protein SENSITIVE TO LOW HUMIDITY 1; AltName: Full=Resistance to Colletotrichum higginsianum 2 protein; AltName: Full=Resistance to Ralstonia solanacearum …	292	20	3.22717e-34	53.69	14	P:GO:0007165; P:GO:0009416; P:GO:0010033; P:GO:0010193; P:GO:0019677; P:GO:0043068; P:GO:0050832; F:GO:0000166; F:GO:0003953; F:GO:0042803; F:GO:0050135; C:GO:0005634; C:GO:0005739; C:GO:0012505	P:signal transduction; P:response to light stimulus; P:response to organic substance; P:response to ozone; P:NAD catabolic process; P:positive regulation of programmed cell death; P:defense response to fungus; F:nucleotide binding; F:NAD+ nucleosidase activity; F:protein homodimerization activity; F:NAD(P)+ nucleosidase activity; C:nucleus; C:mitochondrion; C:endomembrane system	EC:3.2.2.6	ADP-ribosyl cyclase/cyclic ADP-ribose hydrolase
m_altissima_ta_indel	TRUE	[BLASTED, MAPPED, ANNOTATED]	Manin00g014960.1	RecName: Full=TBC1 domain family member 22A	212	7	1.27861e-07	55.58	1	F:GO:0005515	F:protein binding
m_altissima_ta_indel	TRUE	[BLASTED, MAPPED, ANNOTATED]	Manin00g014970.1	RecName: Full=Probable disease resistance protein At4g27220	307	9	6.22545e-33	49.87	4	P:GO:0006952; P:GO:0051707; F:GO:0005488; C:GO:0005737	P:defense response; P:response to other organism; F:binding; C:cytoplasm
m_altissima_ta_indel	TRUE	[BLASTED, MAPPED, ANNOTATED]	Manin00g014980.1	RecName: Full=ABC transporter G family member 33; Short=ABC transporter ABCG.33; Short=AtABCG33; AltName: Full=Pleiotropic drug resistance protein 5	443	20	3.89514e-24	64.34	35	P:GO:0002229; P:GO:0009408; P:GO:0009409; P:GO:0009723; P:GO:0009738; P:GO:0009751; P:GO:0009753; P:GO:0009804; P:GO:0009926; P:GO:0010193; P:GO:0010252; P:GO:0010496; P:GO:0015692; P:GO:0018901; P:GO:0042631; P:GO:0048364; P:GO:0048581; P:GO:0071366; P:GO:0080051; P:GO:0080168; P:GO:0090332; P:GO:0098657; P:GO:0098739; P:GO:0140352; P:GO:1901140; P:GO:1901141; P:GO:1990641; P:GO:1990748; P:GO:20…	P:defense response to oomycetes; P:response to heat; P:response to cold; P:response to ethylene; P:abscisic acid-activated signaling pathway; P:response to salicylic acid; P:response to jasmonic acid; P:coumarin metabolic process; P:auxin polar transport; P:response to ozone; P:auxin homeostasis; P:intercellular transport; P:lead ion transport; P:2,4-dichlorophenoxyacetic acid metabolic process; …	EC:7	Translocases
m_altissima_ta_indel	TRUE	[BLASTED, MAPPED]	Manin00g015000.1	RecName: Full=Pleiotropic drug resistance protein 3; AltName: Full=NtPDR3	290	20	4.9856e-06	80.59	45	P:GO:0002229; P:GO:0006952; P:GO:0009408; P:GO:0009409; P:GO:0009414; P:GO:0009636; P:GO:0009723; P:GO:0009734; P:GO:0009737; P:GO:0009738; P:GO:0009751; P:GO:0009753; P:GO:0009804; P:GO:0009926; P:GO:0010193; P:GO:0010252; P:GO:0010315; P:GO:0010496; P:GO:0015692; P:GO:0018901; P:GO:0033231; P:GO:0042631; P:GO:0046865; P:GO:0048364; P:GO:0048581; P:GO:0055085; P:GO:0071366; P:GO:0080168; P:GO:00…	P:defense response to oomycetes; P:defense response; P:response to heat; P:response to cold; P:response to water deprivation; P:response to toxic substance; P:response to ethylene; P:auxin-activated signaling pathway; P:response to abscisic acid; P:abscisic acid-activated signaling pathway; P:response to salicylic acid; P:response to jasmonic acid; P:coumarin metabolic process; P:auxin polar tran…
m_altissima_ta_indel	TRUE	[BLASTED, MAPPED, ANNOTATED]	Manin00g015210.1	RecName: Full=Thiamine-phosphate synthase; Short=TP synthase; Short=TPS; AltName: Full=Thiamine-phosphate pyrophosphorylase; Short=TMP pyrophosphorylase; Short=TMP-PPase	926	18	0	51.22	10	P:GO:0010027; P:GO:0010228; P:GO:0034051; P:GO:1900425; F:GO:0000166; F:GO:0003824; F:GO:0043167; C:GO:0009528; C:GO:0009579; C:GO:0009707	P:thylakoid membrane organization; P:vegetative to reproductive phase transition of meristem; P:negative regulation of plant-type hypersensitive response; P:negative regulation of defense response to bacterium; F:nucleotide binding; F:catalytic activity; F:ion binding; C:plastid inner membrane; C:thylakoid; C:chloroplast outer membrane
m_altissima_ta_indel	TRUE	[BLASTED, MAPPED, ANNOTATED]	Manin00g015070.1	RecName: Full=G-type lectin S-receptor-like serine/threonine-protein kinase LECRK4; Short=OsLecRK4; AltName: Full=OsRLCK136; Flags: Precursor	1499	20	8.97643e-106	64.39	9	P:GO:0006968; P:GO:0010038; P:GO:0046777; P:GO:0051707; F:GO:0004674; F:GO:0008081; F:GO:0031625; C:GO:0005886; C:GO:0009506	P:cellular defense response; P:response to metal ion; P:protein autophosphorylation; P:response to other organism; F:protein serine/threonine kinase activity; F:phosphoric diester hydrolase activity; F:ubiquitin protein ligase binding; C:plasma membrane; C:plasmodesma	EC:2.7.1; EC:3.1.4	Transferring phosphorus-containing groups; Acting on ester bonds
m_altissima_ta_indel	TRUE	[BLASTED, MAPPED, ANNOTATED]	Manin00g015570.1	RecName: Full=MIOREX complex component 2; AltName: Full=Mitochondrial organization of gene expression protein 2	178	4	1.50925e-14	56.21	5	P:GO:0006979; P:GO:1901006; C:GO:0005739; C:GO:0009579; C:GO:0010287	P:response to oxidative stress; P:ubiquinone-6 biosynthetic process; C:mitochondrion; C:thylakoid; C:plastoglobule
m_altissima_ta_indel	TRUE	[BLASTED, MAPPED, ANNOTATED]	Manin00g015470.1	RecName: Full=Noroxomaritidine synthase 2; AltName: Full=CYP96T2; AltName: Full=Cytochrome P450 96T2	417	20	2.4579e-113	54.72	17	P:GO:0006952; P:GO:0009555; P:GO:0010025; P:GO:0010154; P:GO:0010345; P:GO:0042761; P:GO:0045229; P:GO:0048437; P:GO:0048438; P:GO:0048827; P:GO:1901564; F:GO:0005488; F:GO:0018685; F:GO:0080133; C:GO:0005773; C:GO:0005783; C:GO:0016020	P:defense response; P:pollen development; P:wax biosynthetic process; P:fruit development; P:suberin biosynthetic process; P:very long-chain fatty acid biosynthetic process; P:external encapsulating structure organization; P:floral organ development; P:floral whorl development; P:phyllome development; P:organonitrogen compound metabolic process; F:binding; F:alkane 1-monooxygenase activity; F:mid…	EC:1.14.15.3	Alkane 1-monooxygenase
m_altissima_ta_indel	TRUE	[BLASTED, MAPPED, ANNOTATED]	Manin00g015580.1	RecName: Full=Protein SMAX1-LIKE 6; Short=AtSMXL6; AltName: Full=Protein D53-like 2; Short=AtD53-like 2; AltName: Full=Protein D53-like SMXL 6	134	2	1.70838e-07	79.9	3	P:GO:1902347; F:GO:0005515; C:GO:0005634	P:response to strigolactone; F:protein binding; C:nucleus
m_altissima_ta_indel	TRUE	[BLASTED, MAPPED]	Manin00g015670.1	RecName: Full=Ankyrin repeat-containing protein ITN1; AltName: Full=Protein INCREASED TOLERANCE TO NACL	309	1	3.00964e-06	36.49	7	P:GO:0009651; P:GO:0034613; F:GO:0005515; C:GO:0005634; C:GO:0005886; C:GO:0016020; C:GO:0016021	P:response to salt stress; P:cellular protein localization; F:protein binding; C:nucleus; C:plasma membrane; C:membrane; C:integral component of membrane
m_altissima_ta_indel	TRUE	[BLASTED, MAPPED, ANNOTATED]	Manin00g015790.1	RecName: Full=Ankyrin repeat-containing protein ITN1; AltName: Full=Protein INCREASED TOLERANCE TO NACL	599	6	3.58919e-10	51.29	1	C:GO:0016020	C:membrane
m_altissima_ta_indel	TRUE	[BLASTED, MAPPED, ANNOTATED]	Manin00g015870.1	RecName: Full=MDIS1-interacting receptor like kinase 2; Short=AtMIK2; AltName: Full=Probable LRR receptor-like serine/threonine-protein kinase At4g08850; Flags: Precursor	1025	20	0	53.23	19	P:GO:0006796; P:GO:0009755; P:GO:0010015; P:GO:0010074; P:GO:0010075; P:GO:0010183; P:GO:0022603; P:GO:0045595; P:GO:0048229; P:GO:0048878; P:GO:0051234; P:GO:0098542; F:GO:0004674; F:GO:0005515; F:GO:0038023; C:GO:0005783; C:GO:0005886; C:GO:0009506; C:GO:0090406	P:phosphate-containing compound metabolic process; P:hormone-mediated signaling pathway; P:root morphogenesis; P:maintenance of meristem identity; P:regulation of meristem growth; P:pollen tube guidance; P:regulation of anatomical structure morphogenesis; P:regulation of cell differentiation; P:gametophyte development; P:chemical homeostasis; P:establishment of localization; P:defense response to…	EC:2.7.1	Transferring phosphorus-containing groups
m_altissima_ta_indel	TRUE	[BLASTED, MAPPED]	Manin00g015880.1	RecName: Full=Cytochrome b561 and DOMON domain-containing protein At3g07570; AltName: Full=Protein b561A.tha11; Flags: Precursor	243	2	7.22205e-40	61.44	6	P:GO:0008150; F:GO:0003674; F:GO:0046872; C:GO:0005575; C:GO:0016020; C:GO:0016021	P:biological_process; F:molecular_function; F:metal ion binding; C:cellular_component; C:membrane; C:integral component of membrane
m_altissima_ta_indel	TRUE	[BLASTED, MAPPED, ANNOTATED]	Manin00g016180.1	RecName: Full=Cyclic nucleotide-gated ion channel 1; Short=AtCNGC1; AltName: Full=Cyclic nucleotide- and calmodulin-regulated ion channel 1	540	20	3.32651e-112	50.68	10	P:GO:0006952; P:GO:0030001; P:GO:0051707; P:GO:0055085; F:GO:0005221; F:GO:0005515; F:GO:0046873; C:GO:0005886; C:GO:0043231; C:GO:0120025	P:defense response; P:metal ion transport; P:response to other organism; P:transmembrane transport; F:intracellular cyclic nucleotide activated cation channel activity; F:protein binding; F:metal ion transmembrane transporter activity; C:plasma membrane; C:intracellular membrane-bounded organelle; C:plasma membrane bounded cell projection	EC:7	Translocases
m_altissima_ta_indel	TRUE	[NO-BLAST]	Manin00g016120.1	---NA---	125
m_altissima_ta_indel	TRUE	[BLASTED, MAPPED, ANNOTATED]	Manin00g016040.1	RecName: Full=UDP-glycosyltransferase 76E2	912	20	2.20044e-144	65.14	18	P:GO:0002239; P:GO:0006952; P:GO:0009690; P:GO:0010150; P:GO:0042631; P:GO:0048316; P:GO:1900000; P:GO:1900994; P:GO:1901527; F:GO:0010294; F:GO:0047807; F:GO:0050139; F:GO:0052640; F:GO:0080043; F:GO:0080044; F:GO:0080062; C:GO:0005634; C:GO:0005829	P:response to oomycetes; P:defense response; P:cytokinin metabolic process; P:leaf senescence; P:cellular response to water deprivation; P:seed development; P:regulation of anthocyanin catabolic process; P:(-)-secologanin biosynthetic process; P:abscisic acid-activated signaling pathway involved in stomatal movement; F:abscisic acid glucosyltransferase activity; F:cytokinin 7-beta-glucosyltransfe…	EC:2.4.1.196; EC:2.4.1.118	Nicotinate glucosyltransferase; Cytokinin 7-beta-glucosyltransferase
m_altissima_ta_indel	TRUE	[BLASTED, MAPPED, ANNOTATED]	Manin00g016010.1	RecName: Full=Probable inactive purple acid phosphatase 29; Flags: Precursor	448	7	0	55.6	6	P:GO:0016311; P:GO:0050794; F:GO:0003993; F:GO:0046872; C:GO:0005576; C:GO:0009506	P:dephosphorylation; P:regulation of cellular process; F:acid phosphatase activity; F:metal ion binding; C:extracellular region; C:plasmodesma	EC:3.1.3.2	Acid phosphatase
m_altissima_ta_indel	TRUE	[BLASTED, MAPPED, ANNOTATED]	Manin00g016090.1	RecName: Full=Magnesium-chelatase subunit ChlH, chloroplastic; Short=Mg-chelatase subunit H; AltName: Full=Mg-protoporphyrin IX chelatase subunit ChlH; Flags: Precursor	77	5	6.79874e-43	83.59	8	P:GO:0015979; P:GO:0015995; F:GO:0003729; F:GO:0005524; F:GO:0016851; C:GO:0009570; C:GO:0010007; C:GO:0031969	P:photosynthesis; P:chlorophyll biosynthetic process; F:mRNA binding; F:ATP binding; F:magnesium chelatase activity; C:chloroplast stroma; C:magnesium chelatase complex; C:chloroplast membrane	EC:6.6.1.1	Magnesium chelatase
m_altissima_ta_indel	TRUE	[BLASTED, MAPPED, ANNOTATED]	Manin00g016350.1	RecName: Full=Disease resistance protein RPS6; AltName: Full=Resistance to Pseudomonas syringae 6	1054	20	0	52.35	14	P:GO:0002239; P:GO:0007165; P:GO:0010033; P:GO:0019677; P:GO:0043068; P:GO:0045089; P:GO:0050832; P:GO:1901700; F:GO:0003953; F:GO:0042803; F:GO:0050135; C:GO:0005634; C:GO:0005783; C:GO:0031090	P:response to oomycetes; P:signal transduction; P:response to organic substance; P:NAD catabolic process; P:positive regulation of programmed cell death; P:positive regulation of innate immune response; P:defense response to fungus; P:response to oxygen-containing compound; F:NAD+ nucleosidase activity; F:protein homodimerization activity; F:NAD(P)+ nucleosidase activity; C:nucleus; C:endoplasmic…	EC:3.2.2.6	ADP-ribosyl cyclase/cyclic ADP-ribose hydrolase
m_altissima_ta_indel	TRUE	[BLASTED, MAPPED, ANNOTATED]	Manin00g016350.2	RecName: Full=Disease resistance protein RPS6; AltName: Full=Resistance to Pseudomonas syringae 6	1061	20	0	51.98	14	P:GO:0002239; P:GO:0007165; P:GO:0010033; P:GO:0019677; P:GO:0043068; P:GO:0045089; P:GO:0050832; P:GO:1901700; F:GO:0003953; F:GO:0042803; F:GO:0050135; C:GO:0005634; C:GO:0005783; C:GO:0031090	P:response to oomycetes; P:signal transduction; P:response to organic substance; P:NAD catabolic process; P:positive regulation of programmed cell death; P:positive regulation of innate immune response; P:defense response to fungus; P:response to oxygen-containing compound; F:NAD+ nucleosidase activity; F:protein homodimerization activity; F:NAD(P)+ nucleosidase activity; C:nucleus; C:endoplasmic…	EC:3.2.2.6	ADP-ribosyl cyclase/cyclic ADP-ribose hydrolase
m_altissima_ta_indel	TRUE	[BLASTED, MAPPED, ANNOTATED]	Manin00g016350.3	RecName: Full=Disease resistance protein RPS6; AltName: Full=Resistance to Pseudomonas syringae 6	1061	20	0	51.98	14	P:GO:0002239; P:GO:0007165; P:GO:0010033; P:GO:0019677; P:GO:0043068; P:GO:0045089; P:GO:0050832; P:GO:1901700; F:GO:0003953; F:GO:0042803; F:GO:0050135; C:GO:0005634; C:GO:0005783; C:GO:0031090	P:response to oomycetes; P:signal transduction; P:response to organic substance; P:NAD catabolic process; P:positive regulation of programmed cell death; P:positive regulation of innate immune response; P:defense response to fungus; P:response to oxygen-containing compound; F:NAD+ nucleosidase activity; F:protein homodimerization activity; F:NAD(P)+ nucleosidase activity; C:nucleus; C:endoplasmic…	EC:3.2.2.6	ADP-ribosyl cyclase/cyclic ADP-ribose hydrolase
m_altissima_ta_indel	TRUE	[BLASTED, MAPPED, ANNOTATED]	Manin00g016210.1	RecName: Full=Disease resistance protein RPS4; AltName: Full=Resistance to Pseudomonas syringae 4	514	20	6.13999e-45	46.8	12	P:GO:0002239; P:GO:0007165; P:GO:0009416; P:GO:0043068; P:GO:0045089; P:GO:0050832; F:GO:0003953; F:GO:0042803; C:GO:0005634; C:GO:0005737; C:GO:0012505; C:GO:0031090	P:response to oomycetes; P:signal transduction; P:response to light stimulus; P:positive regulation of programmed cell death; P:positive regulation of innate immune response; P:defense response to fungus; F:NAD+ nucleosidase activity; F:protein homodimerization activity; C:nucleus; C:cytoplasm; C:endomembrane system; C:organelle membrane	EC:3.2.2	Glycosylases
m_altissima_ta_indel	TRUE	[BLASTED, MAPPED, ANNOTATED]	Manin00g016260.1	RecName: Full=ABC transporter G family member 36; Short=OsABCG36; AltName: Full=Pleiotropic drug resistance protein 9; Short=OsPDR9	252	20	7.91653e-12	68.95	13	P:GO:0006952; P:GO:0009628; P:GO:0009725; P:GO:0009914; P:GO:0010035; P:GO:0033993; P:GO:0055085; P:GO:1901700; P:GO:2000032; F:GO:0005524; F:GO:0140359; C:GO:0005886; C:GO:0016021	P:defense response; P:response to abiotic stimulus; P:response to hormone; P:hormone transport; P:response to inorganic substance; P:response to lipid; P:transmembrane transport; P:response to oxygen-containing compound; P:regulation of secondary shoot formation; F:ATP binding; F:ABC-type transporter activity; C:plasma membrane; C:integral component of membrane	EC:7	Translocases
m_altissima_ta_indel	TRUE	[BLASTED, MAPPED, ANNOTATED]	Manin00g016480.1	RecName: Full=MDIS1-interacting receptor like kinase 2; Short=AtMIK2; AltName: Full=Probable LRR receptor-like serine/threonine-protein kinase At4g08850; Flags: Precursor	2730	20	0	53.97	26	P:GO:0006810; P:GO:0007165; P:GO:0009617; P:GO:0009725; P:GO:0010015; P:GO:0010074; P:GO:0010183; P:GO:0016310; P:GO:0022603; P:GO:0030154; P:GO:0033036; P:GO:0044238; P:GO:0048229; P:GO:0048638; P:GO:0048646; P:GO:0048878; P:GO:0071555; P:GO:0098542; P:GO:1901564; F:GO:0004674; F:GO:0005515; F:GO:0038023; C:GO:0005768; C:GO:0005886; C:GO:0009506; C:GO:0090406	P:transport; P:signal transduction; P:response to bacterium; P:response to hormone; P:root morphogenesis; P:maintenance of meristem identity; P:pollen tube guidance; P:phosphorylation; P:regulation of anatomical structure morphogenesis; P:cell differentiation; P:macromolecule localization; P:primary metabolic process; P:gametophyte development; P:regulation of developmental growth; P:anatomical s…	EC:2.7.1	Transferring phosphorus-containing groups
m_altissima_ta_indel	TRUE	[BLASTED, MAPPED, ANNOTATED]	Manin00g016730.1	RecName: Full=Protein SEY1	203	20	3.74809e-28	69.61	14	P:GO:0006888; P:GO:0008645; P:GO:0009832; P:GO:0009932; P:GO:0010053; P:GO:0016320; P:GO:0030036; P:GO:0035690; F:GO:0003924; F:GO:0005525; C:GO:0005774; C:GO:0005794; C:GO:0005886; C:GO:0098827	P:endoplasmic reticulum to Golgi vesicle-mediated transport; P:hexose transmembrane transport; P:plant-type cell wall biogenesis; P:cell tip growth; P:root epidermal cell differentiation; P:endoplasmic reticulum membrane fusion; P:actin cytoskeleton organization; P:cellular response to drug; F:GTPase activity; F:GTP binding; C:vacuolar membrane; C:Golgi apparatus; C:plasma membrane; C:endoplasmic…	EC:3.6.1	Acting on acid anhydrides
m_altissima_ta_indel	TRUE	[BLASTED, MAPPED, ANNOTATED]	Manin00g016780.1	RecName: Full=Putative disease resistance protein RGA3; AltName: Full=Blight resistance protein B149; AltName: Full=RGA1-blb	953	20	4.42686e-154	48.38	5	P:GO:0009416; P:GO:0042742; F:GO:0005515; C:GO:0005622; C:GO:0016020	P:response to light stimulus; P:defense response to bacterium; F:protein binding; C:intracellular anatomical structure; C:membrane
m_altissima_ta_indel	TRUE	[BLASTED, MAPPED, ANNOTATED]	Manin00g016620.1	RecName: Full=Prostaglandin G/H synthase 1; AltName: Full=Cyclooxygenase-1; Short=COX-1; AltName: Full=Prostaglandin H2 synthase 1; Short=PGH synthase 1; Short=PGHS-1; Short=PHS 1; AltName: Full=Prostaglandin-endoperoxide synthase 1; Flags: Precursor	656	20	0	42.75	34	P:GO:0001561; P:GO:0003008; P:GO:0009626; P:GO:0009627; P:GO:0009628; P:GO:0009737; P:GO:0010150; P:GO:0010604; P:GO:0010941; P:GO:0022414; P:GO:0031323; P:GO:0031408; P:GO:0034614; P:GO:0042127; P:GO:0042742; P:GO:0048522; P:GO:0048523; P:GO:0050832; P:GO:0051049; P:GO:0051240; P:GO:0065008; P:GO:0071446; P:GO:0071732; P:GO:0098869; P:GO:1902609; F:GO:0004601; F:GO:0016702; F:GO:0020037; F:GO:00…	P:fatty acid alpha-oxidation; P:system process; P:plant-type hypersensitive response; P:systemic acquired resistance; P:response to abiotic stimulus; P:response to abscisic acid; P:leaf senescence; P:positive regulation of macromolecule metabolic process; P:regulation of cell death; P:reproductive process; P:regulation of cellular metabolic process; P:oxylipin biosynthetic process; P:cellular res…	EC:1.13.11; EC:1.11.1	Acting on single donors with incorporation of molecular oxygen (oxygenases). The oxygen incorporated need not be derived from O(2); Acting on a peroxide as acceptor
m_altissima_ta_indel	TRUE	[BLASTED, MAPPED, ANNOTATED]	Manin00g016650.1	RecName: Full=NEP1-interacting protein-like 1; AltName: Full=RING-H2 finger protein ATL27	179	3	1.47736e-07	68.81	3	C:GO:0009507; C:GO:0009579; C:GO:0016020	C:chloroplast; C:thylakoid; C:membrane
m_altissima_ta_indel	TRUE	[BLASTED, MAPPED, ANNOTATED]	Manin00g016870.1	RecName: Full=Dihydroflavonol 4-reductase; Short=DFR; AltName: Full=Dihydrokaempferol 4-reductase; AltName: Full=Flavanone 4-reductase; Short=FNR	300	20	6.43295e-114	55.24	12	P:GO:0009409; P:GO:0009809; P:GO:0009813; P:GO:0010597; P:GO:0042754; P:GO:0080110; F:GO:0000166; F:GO:0005515; F:GO:0016616; F:GO:0016621; C:GO:0005783; C:GO:0005829	P:response to cold; P:lignin biosynthetic process; P:flavonoid biosynthetic process; P:green leaf volatile biosynthetic process; P:negative regulation of circadian rhythm; P:sporopollenin biosynthetic process; F:nucleotide binding; F:protein binding; F:oxidoreductase activity, acting on the CH-OH group of donors, NAD or NADP as acceptor; F:cinnamoyl-CoA reductase activity; C:endoplasmic reticulum…	EC:1.2.1.44; EC:1.1.1	Cinnamoyl-CoA reductase; Acting on the CH-OH group of donors
m_altissima_ta_indel	TRUE	[BLASTED, MAPPED, ANNOTATED]	Manin00g017130.1	RecName: Full=Dihydroflavonol 4-reductase; Short=DFR; AltName: Full=Dihydrokaempferol 4-reductase; AltName: Full=Flavanone 4-reductase; Short=FNR	726	20	2.86034e-53	52	11	P:GO:0006950; P:GO:0007623; P:GO:0009809; P:GO:0009813; P:GO:0010584; P:GO:0010597; P:GO:0048519; F:GO:0000166; F:GO:0016616; F:GO:0016621; C:GO:0005783	P:response to stress; P:circadian rhythm; P:lignin biosynthetic process; P:flavonoid biosynthetic process; P:pollen exine formation; P:green leaf volatile biosynthetic process; P:negative regulation of biological process; F:nucleotide binding; F:oxidoreductase activity, acting on the CH-OH group of donors, NAD or NADP as acceptor; F:cinnamoyl-CoA reductase activity; C:endoplasmic reticulum	EC:1.2.1.44; EC:1.1.1	Cinnamoyl-CoA reductase; Acting on the CH-OH group of donors
m_altissima_ta_indel	TRUE	[BLASTED, MAPPED, ANNOTATED]	Manin00g017110.1	RecName: Full=Receptor kinase-like protein Xa21; Contains: RecName: Full=Receptor kinase-like protein Xa21, processed; Flags: Precursor	1027	20	0	51.68	28	P:GO:0002237; P:GO:0002758; P:GO:0009626; P:GO:0010359; P:GO:0016045; P:GO:0030154; P:GO:0033036; P:GO:0040008; P:GO:0046777; P:GO:0048229; P:GO:0048437; P:GO:0048507; P:GO:0048646; P:GO:0050793; P:GO:0051321; P:GO:0051704; P:GO:0071555; P:GO:1900426; P:GO:1905392; F:GO:0004674; F:GO:0005515; F:GO:0019199; C:GO:0005634; C:GO:0005768; C:GO:0005789; C:GO:0005886; C:GO:0032541; C:GO:1990578	P:response to molecule of bacterial origin; P:innate immune response-activating signal transduction; P:plant-type hypersensitive response; P:regulation of anion channel activity; P:detection of bacterium; P:cell differentiation; P:macromolecule localization; P:regulation of growth; P:protein autophosphorylation; P:gametophyte development; P:floral organ development; P:meristem development; P:anat…	EC:2.7.1	Transferring phosphorus-containing groups
m_altissima_ta_indel	TRUE	[BLASTED, MAPPED, ANNOTATED]	Manin00g017120.1	RecName: Full=Receptor kinase-like protein Xa21; Contains: RecName: Full=Receptor kinase-like protein Xa21, processed; Flags: Precursor	628	20	1.32091e-159	51.23	26	P:GO:0002237; P:GO:0002758; P:GO:0009266; P:GO:0009626; P:GO:0010016; P:GO:0010359; P:GO:0016045; P:GO:0022603; P:GO:0040008; P:GO:0046777; P:GO:0048507; P:GO:0048869; P:GO:0071555; P:GO:0090567; P:GO:0090698; P:GO:1900426; P:GO:1905392; F:GO:0004674; F:GO:0005515; F:GO:0019199; C:GO:0005634; C:GO:0005768; C:GO:0005789; C:GO:0005886; C:GO:0032541; C:GO:1990578	P:response to molecule of bacterial origin; P:innate immune response-activating signal transduction; P:response to temperature stimulus; P:plant-type hypersensitive response; P:shoot system morphogenesis; P:regulation of anion channel activity; P:detection of bacterium; P:regulation of anatomical structure morphogenesis; P:regulation of growth; P:protein autophosphorylation; P:meristem developmen…	EC:2.7.1	Transferring phosphorus-containing groups
m_altissima_ta_indel	TRUE	[NO-BLAST]	Manin00g017010.1	---NA---	99
m_altissima_ta_indel	TRUE	[BLASTED, MAPPED, ANNOTATED]	Manin00g017210.1	RecName: Full=Solute carrier family 40 member 2; AltName: Full=Ferroportin-2; AltName: Full=Iron-regulated transporter 2; Short=AtIREG2	505	9	0	57.06	17	P:GO:0006357; P:GO:0006824; P:GO:0009888; P:GO:0010039; P:GO:0010106; P:GO:0034755; P:GO:0035444; P:GO:0048536; P:GO:0048872; P:GO:0055068; F:GO:0005381; F:GO:0005515; F:GO:0015087; C:GO:0005886; C:GO:0009536; C:GO:0009705; C:GO:0016021	P:regulation of transcription by RNA polymerase II; P:cobalt ion transport; P:tissue development; P:response to iron ion; P:cellular response to iron ion starvation; P:iron ion transmembrane transport; P:nickel cation transmembrane transport; P:spleen development; P:homeostasis of number of cells; P:cobalt ion homeostasis; F:iron ion transmembrane transporter activity; F:protein binding; F:cobalt…	EC:7	Translocases
m_altissima_ta_indel	TRUE	[BLASTED, MAPPED, ANNOTATED]	Manin00g017170.1	RecName: Full=Putative disease resistance RPP13-like protein 3	1731	20	2.19176e-156	51.45	7	P:GO:0009416; P:GO:0009620; P:GO:0009626; P:GO:0009751; F:GO:0005515; C:GO:0005737; C:GO:0005886	P:response to light stimulus; P:response to fungus; P:plant-type hypersensitive response; P:response to salicylic acid; F:protein binding; C:cytoplasm; C:plasma membrane
m_altissima_ta_indel	TRUE	[BLASTED, MAPPED, ANNOTATED]	Manin00g017310.1	RecName: Full=Protein CfxQ homolog	706	20	2.53566e-24	51.72	1	F:GO:0005488	F:binding
m_altissima_ta_indel	TRUE	[NO-BLAST]	Manin00g017570.1	---NA---	81
m_altissima_ta_indel	TRUE	[BLASTED, MAPPED, ANNOTATED]	Manin00g017400.1	RecName: Full=Polyadenylate-binding protein RBP45; Short=Poly(A)-binding protein RBP45; AltName: Full=RNA-binding protein 45; Short=NplRBP45	886	16	9.35016e-45	54.03	8	P:GO:0010193; P:GO:0022607; P:GO:0051028; F:GO:0003729; F:GO:0005515; F:GO:0008143; C:GO:0005634; C:GO:0005829	P:response to ozone; P:cellular component assembly; P:mRNA transport; F:mRNA binding; F:protein binding; F:poly(A) binding; C:nucleus; C:cytosol
m_altissima_ta_indel	TRUE	[BLASTED, MAPPED, ANNOTATED]	Manin00g017460.1	RecName: Full=Probable aldo-keto reductase 3	691	20	1.05156e-178	76.23	6	P:GO:0009734; F:GO:0004033; F:GO:0047834; C:GO:0005829; C:GO:0005886; C:GO:0009941	P:auxin-activated signaling pathway; F:aldo-keto reductase (NADP) activity; F:D-threo-aldose 1-dehydrogenase activity; C:cytosol; C:plasma membrane; C:chloroplast envelope	EC:1.1.1.122	D-threo-aldose 1-dehydrogenase
m_altissima_ta_indel	TRUE	[BLASTED, MAPPED, ANNOTATED]	Manin00g017780.1	RecName: Full=Disease resistance protein RPS4; AltName: Full=Resistance to Pseudomonas syringae 4	1687	20	5.66776e-90	48.85	10	P:GO:0007165; P:GO:0033554; P:GO:0048518; P:GO:0098542; F:GO:0016799; F:GO:0042802; F:GO:0097159; F:GO:1901363; C:GO:0005622; C:GO:0005886	P:signal transduction; P:cellular response to stress; P:positive regulation of biological process; P:defense response to other organism; F:hydrolase activity, hydrolyzing N-glycosyl compounds; F:identical protein binding; F:organic cyclic compound binding; F:heterocyclic compound binding; C:intracellular anatomical structure; C:plasma membrane	EC:3.2.2	Glycosylases
m_altissima_ta_indel	TRUE	[BLASTED, MAPPED, ANNOTATED]	Manin00g017850.1	RecName: Full=GDSL esterase/lipase At1g71691; AltName: Full=Extracellular lipase At1g71691; Flags: Precursor	195	20	3.0437e-95	61.19	9	P:GO:0009627; P:GO:0016042; F:GO:0050525; C:GO:0005615; C:GO:0005618; C:GO:0005634; C:GO:0009534; C:GO:0048046; C:GO:0090406	P:systemic acquired resistance; P:lipid catabolic process; F:cutinase activity; C:extracellular space; C:cell wall; C:nucleus; C:chloroplast thylakoid; C:apoplast; C:pollen tube	EC:3.1.1.74; EC:3.1.1.1	Cutinase; Carboxylesterase
m_altissima_ta_indel	TRUE	[BLASTED, MAPPED, ANNOTATED]	Manin00g017690.1	RecName: Full=Disease resistance protein RPS6; AltName: Full=Resistance to Pseudomonas syringae 6	1443	20	6.33349e-85	48.99	12	P:GO:0007165; P:GO:0042221; P:GO:0043068; P:GO:0098542; F:GO:0003953; F:GO:0005515; F:GO:0097159; F:GO:1901363; C:GO:0005737; C:GO:0012505; C:GO:0016020; C:GO:0043231	P:signal transduction; P:response to chemical; P:positive regulation of programmed cell death; P:defense response to other organism; F:NAD+ nucleosidase activity; F:protein binding; F:organic cyclic compound binding; F:heterocyclic compound binding; C:cytoplasm; C:endomembrane system; C:membrane; C:intracellular membrane-bounded organelle	EC:3.2.2	Glycosylases
m_altissima_ta_indel	TRUE	[BLASTED, MAPPED, ANNOTATED]	Manin00g017950.1	RecName: Full=Ankyrin-3; Short=ANK-3; AltName: Full=Ankyrin-G	384	13	9.48483e-07	49.07	1	C:GO:0110165	C:cellular anatomical entity
m_altissima_ta_indel	TRUE	[BLASTED, MAPPED, ANNOTATED]	Manin00g018040.1	RecName: Full=Cysteine-rich receptor-like protein kinase 10; Short=Cysteine-rich RLK10; AltName: Full=Receptor-like protein kinase 4; Flags: Precursor	276	20	1.53102e-47	50.71	9	P:GO:0006952; P:GO:0006979; P:GO:0009987; P:GO:0010033; P:GO:1901700; F:GO:0004674; F:GO:0005488; C:GO:0005737; C:GO:0016020	P:defense response; P:response to oxidative stress; P:cellular process; P:response to organic substance; P:response to oxygen-containing compound; F:protein serine/threonine kinase activity; F:binding; C:cytoplasm; C:membrane	EC:2.7.1	Transferring phosphorus-containing groups
m_altissima_ta_indel	TRUE	[BLASTED, MAPPED, ANNOTATED]	Manin00g018000.1	RecName: Full=Probable cellulose synthase A catalytic subunit 5 [UDP-forming]; AltName: Full=OsCesA5	1107	20	0	78.46	26	P:GO:0009409; P:GO:0009414; P:GO:0009825; P:GO:0009833; P:GO:0009834; P:GO:0010192; P:GO:0010214; P:GO:0010400; P:GO:0030244; P:GO:0042538; P:GO:0042742; P:GO:0043622; P:GO:0050832; F:GO:0016760; F:GO:0042802; F:GO:0046872; F:GO:0051753; C:GO:0005618; C:GO:0005768; C:GO:0005783; C:GO:0005802; C:GO:0005887; C:GO:0009506; C:GO:0009507; C:GO:0010005; C:GO:0010330	P:response to cold; P:response to water deprivation; P:multidimensional cell growth; P:plant-type primary cell wall biogenesis; P:plant-type secondary cell wall biogenesis; P:mucilage biosynthetic process; P:seed coat development; P:rhamnogalacturonan I side chain metabolic process; P:cellulose biosynthetic process; P:hyperosmotic salinity response; P:defense response to bacterium; P:cortical mic…	EC:2.4.1.12	Cellulose synthase (UDP-forming)
m_altissima_ta_indel	TRUE	[BLASTED, MAPPED, ANNOTATED]	Manin00g018060.1	RecName: Full=Protein CPR-5; AltName: Full=Protein constitutive expression of pathogenesis-related genes 5; Short=Protein constitutive expression of PR genes 5; AltName: Full=Protein hypersenescence-1	569	1	2.92068e-121	61.62	8	P:GO:0009627; P:GO:0009723; P:GO:0010090; P:GO:0010150; P:GO:0010182; P:GO:0048573; C:GO:0005634; C:GO:0016020	P:systemic acquired resistance; P:response to ethylene; P:trichome morphogenesis; P:leaf senescence; P:sugar mediated signaling pathway; P:photoperiodism, flowering; C:nucleus; C:membrane
m_altissima_ta_indel	TRUE	[NO-BLAST]	Manin00g017990.1	---NA---	90
m_altissima_ta_indel	TRUE	[BLASTED, MAPPED, ANNOTATED]	Manin19g000230.1	RecName: Full=DnaJ protein ERDJ3A; AltName: Full=Chaperone protein dnaJ 63; Short=AtDjA63; Short=AtJ63; AltName: Full=Endoplasmic reticulum dnaJ domain-containing protein 3A; Short=AtERdj3A; AltName: Full=Protein SCJ1 homolog ERDJ3A; AltName: Full=Protein THERMOSENSITIVE MALE STERILE 1; Flags: Precursor	236	2	7.40597e-73	72.53	10	P:GO:0009860; P:GO:0034605; P:GO:0051085; F:GO:0016491; F:GO:0051082; F:GO:0051087; C:GO:0005773; C:GO:0005788; C:GO:0005829; C:GO:0009506	P:pollen tube growth; P:cellular response to heat; P:chaperone cofactor-dependent protein refolding; F:oxidoreductase activity; F:unfolded protein binding; F:chaperone binding; C:vacuole; C:endoplasmic reticulum lumen; C:cytosol; C:plasmodesma	EC:1	Oxidoreductases
m_altissima_ta_indel	TRUE	[BLASTED, MAPPED, ANNOTATED]	Manin19g000340.1	RecName: Full=Ethylene-overproduction protein 1; AltName: Full=Protein ETHYLENE OVERPRODUCER 1; Short=Protein ETO1	497	3	5.84883e-80	68.25	2	P:GO:0010364; F:GO:0005515	P:regulation of ethylene biosynthetic process; F:protein binding
m_altissima_ta_indel	TRUE	[BLASTED, MAPPED, ANNOTATED]	Manin19g000380.1	RecName: Full=Kinetochore protein SPC24 homolog; Short=AtSPC24; AltName: Full=Protein MERISTEM UNSTRUCTURED	274	1	5.40826e-56	69.85	6	P:GO:0009933; P:GO:0051781; P:GO:0051983; F:GO:0005515; C:GO:0000776; C:GO:0005634	P:meristem structural organization; P:positive regulation of cell division; P:regulation of chromosome segregation; F:protein binding; C:kinetochore; C:nucleus
m_altissima_ta_indel	TRUE	[BLASTED, MAPPED, ANNOTATED]	Manin19g000100.1	RecName: Full=Omega-3 fatty acid desaturase, chloroplastic; Flags: Precursor	126	14	8.99522e-34	77.7	17	P:GO:0006636; P:GO:0009409; P:GO:0080167; F:GO:0042389; F:GO:0102835; F:GO:0102837; F:GO:0102839; F:GO:0102840; F:GO:0102842; F:GO:0102848; F:GO:0102849; F:GO:0102874; F:GO:0102875; F:GO:0102993; C:GO:0005783; C:GO:0009706; C:GO:0016021	P:unsaturated fatty acid biosynthetic process; P:response to cold; P:response to karrikin; F:omega-3 fatty acid desaturase activity; F:1-18:2-2-16:0-monogalactosyldiacylglycerol desaturase activity; F:1-18:2-2-16:1-monogalactosyldiacylglycerol desaturase activity; F:1-18:2-2-16:2-monogalactosyldiacylglycerol desaturase activity; F:1-18:2-2-16:3-monogalactosyldiacylglycerol desaturase activity; F:…	EC:1.14.19.35	sn-2 acyl-lipid omega-3 desaturase (ferredoxin)
m_altissima_ta_indel	TRUE	[BLASTED, MAPPED, ANNOTATED]	Manin19g000360.1	RecName: Full=Lectin-domain containing receptor kinase VI.3; Short=LecRK-VI.3; AltName: Full=Lectin receptor kinase A4.2; Flags: Precursor	670	20	0	64.45	19	P:GO:0002229; P:GO:0009555; P:GO:0009611; P:GO:0009738; P:GO:0009751; P:GO:0009845; P:GO:0046777; P:GO:0048041; P:GO:0090333; P:GO:0106167; P:GO:0140426; P:GO:1900425; P:GO:1901001; P:GO:2000022; F:GO:0004675; F:GO:0005524; F:GO:0043621; F:GO:0045028; C:GO:0005886	P:defense response to oomycetes; P:pollen development; P:response to wounding; P:abscisic acid-activated signaling pathway; P:response to salicylic acid; P:seed germination; P:protein autophosphorylation; P:focal adhesion assembly; P:regulation of stomatal closure; P:extracellular ATP signaling; P:PAMP-triggered immunity signalling pathway; P:negative regulation of defense response to bacterium; …	EC:2.7.11.30	Receptor protein serine/threonine kinase
m_altissima_ta_indel	TRUE	[BLASTED, MAPPED, ANNOTATED]	Manin19g001050.1	RecName: Full=Clathrin light chain 3	305	6	2.64988e-82	68.02	10	P:GO:0048268; P:GO:0072583; F:GO:0032050; F:GO:0042802; C:GO:0005794; C:GO:0005829; C:GO:0005905; C:GO:0009504; C:GO:0009941; C:GO:0030125	P:clathrin coat assembly; P:clathrin-dependent endocytosis; F:clathrin heavy chain binding; F:identical protein binding; C:Golgi apparatus; C:cytosol; C:clathrin-coated pit; C:cell plate; C:chloroplast envelope; C:clathrin vesicle coat
m_altissima_ta_indel	TRUE	[BLASTED, MAPPED, ANNOTATED]	Manin19g001100.3	RecName: Full=Isoprenyl transferase	314	20	1.91272e-92	65.46	12	P:GO:0009409; P:GO:0009668; P:GO:0019408; P:GO:0034645; P:GO:1901137; P:GO:1901566; F:GO:0000287; F:GO:0045547; F:GO:0050267; C:GO:0005783; C:GO:0009570; C:GO:0016020	P:response to cold; P:plastid membrane organization; P:dolichol biosynthetic process; P:cellular macromolecule biosynthetic process; P:carbohydrate derivative biosynthetic process; P:organonitrogen compound biosynthetic process; F:magnesium ion binding; F:dehydrodolichyl diphosphate synthase activity; F:rubber cis-polyprenylcistransferase activity; C:endoplasmic reticulum; C:chloroplast stroma; C…	EC:2.5.1.20	Rubber cis-polyprenylcistransferase
m_altissima_ta_indel	TRUE	[BLASTED, MAPPED]	Manin19g000570.1	RecName: Full=Peptidyl-prolyl cis-trans isomerase PASTICCINO1; AltName: Full=70 kDa peptidyl-prolyl isomerase; AltName: Full=FK506-binding protein 72; Short=AtFKBP72; AltName: Full=Immunophilin FKBP72; AltName: Full=Peptidyl-prolyl cis-trans isomerase FKBP72; Short=PPIase FKBP72; AltName: Full=Rotamase	124	1	2.10181e-05	50.62	23	P:GO:0000413; P:GO:0009734; P:GO:0009735; P:GO:0009736; P:GO:0009793; P:GO:0009826; P:GO:0009880; P:GO:0030010; P:GO:0030154; P:GO:0042761; P:GO:0048364; P:GO:0048527; P:GO:0061077; F:GO:0003755; F:GO:0005515; F:GO:0016853; C:GO:0005634; C:GO:0005737; C:GO:0005783; C:GO:0005789; C:GO:0005829; C:GO:0016020; C:GO:0016021	P:protein peptidyl-prolyl isomerization; P:auxin-activated signaling pathway; P:response to cytokinin; P:cytokinin-activated signaling pathway; P:embryo development ending in seed dormancy; P:unidimensional cell growth; P:embryonic pattern specification; P:establishment of cell polarity; P:cell differentiation; P:very long-chain fatty acid biosynthetic process; P:root development; P:lateral root …
m_altissima_ta_indel	TRUE	[NO-BLAST]	Manin19g000820.1	---NA---	95
m_altissima_ta_indel	TRUE	[BLASTED, MAPPED, ANNOTATED]	Manin19g000830.1	RecName: Full=mRNA-capping enzyme subunit alpha; AltName: Full=GTP--RNA guanylyltransferase; Short=GTase; AltName: Full=mRNA guanylyltransferase	1506	20	0	48.42	14	P:GO:0006396; P:GO:0010468; P:GO:0010584; P:GO:0016311; P:GO:0071555; F:GO:0004721; F:GO:0005509; F:GO:0016779; F:GO:0097159; F:GO:1901363; C:GO:0005783; C:GO:0005886; C:GO:0016021; C:GO:0031981	P:RNA processing; P:regulation of gene expression; P:pollen exine formation; P:dephosphorylation; P:cell wall organization; F:phosphoprotein phosphatase activity; F:calcium ion binding; F:nucleotidyltransferase activity; F:organic cyclic compound binding; F:heterocyclic compound binding; C:endoplasmic reticulum; C:plasma membrane; C:integral component of membrane; C:nuclear lumen	EC:2.7.7; EC:3.1.3	Transferring phosphorus-containing groups; Acting on ester bonds
m_altissima_ta_indel	TRUE	[BLASTED, MAPPED, ANNOTATED]	Manin19g000590.1	RecName: Full=17.3 kDa class I heat shock protein; AltName: Full=HSP 17.3	334	20	2.76995e-22	59.82	12	P:GO:0009408; P:GO:0009987; P:GO:0042542; P:GO:0045471; P:GO:0046685; P:GO:0046686; P:GO:0046688; P:GO:0050821; F:GO:0042802; F:GO:0043621; C:GO:0005737; C:GO:0032991	P:response to heat; P:cellular process; P:response to hydrogen peroxide; P:response to ethanol; P:response to arsenic-containing substance; P:response to cadmium ion; P:response to copper ion; P:protein stabilization; F:identical protein binding; F:protein self-association; C:cytoplasm; C:protein-containing complex
m_altissima_ta_indel	TRUE	[BLASTED, MAPPED]	Manin19g000620.1	RecName: Full=F-box protein SKIP8; AltName: Full=SKP1-interacting partner 8	320	1	3.04798e-13	50.82	1	P:GO:0016567	P:protein ubiquitination
m_altissima_ta_indel	TRUE	[BLASTED, MAPPED, ANNOTATED]	Manin19g002130.1	RecName: Full=Protein SCAR2; Short=AtSCAR2; AltName: Full=Protein DISTORTED 3; AltName: Full=Protein IRREGULAR TRICHOME BRANCH 1; AltName: Full=Protein WAVE4	1726	7	6.33221e-140	65.99	9	P:GO:0010091; P:GO:0098609; P:GO:2000601; F:GO:0003785; F:GO:0034237; F:GO:0071933; C:GO:0005886; C:GO:0010287; C:GO:0031209	P:trichome branching; P:cell-cell adhesion; P:positive regulation of Arp2/3 complex-mediated actin nucleation; F:actin monomer binding; F:protein kinase A regulatory subunit binding; F:Arp2/3 complex binding; C:plasma membrane; C:plastoglobule; C:SCAR complex
m_altissima_ta_indel	TRUE	[BLASTED, MAPPED, ANNOTATED]	Manin19g002150.1	RecName: Full=F-box/LRR-repeat protein 2; AltName: Full=F-box and leucine-rich repeat protein 2	698	20	0	48.21	18	P:GO:0000278; P:GO:0006950; P:GO:0009725; P:GO:0010646; P:GO:0016567; P:GO:0023051; P:GO:0031146; P:GO:0048580; P:GO:0051046; P:GO:0051716; F:GO:0005515; C:GO:0005634; C:GO:0005815; C:GO:0005929; C:GO:0019005; C:GO:0036477; C:GO:0043005; C:GO:0045202	P:mitotic cell cycle; P:response to stress; P:response to hormone; P:regulation of cell communication; P:protein ubiquitination; P:regulation of signaling; P:SCF-dependent proteasomal ubiquitin-dependent protein catabolic process; P:regulation of post-embryonic development; P:regulation of secretion; P:cellular response to stimulus; F:protein binding; C:nucleus; C:microtubule organizing center; C…
m_altissima_ta_indel	TRUE	[BLASTED, MAPPED, ANNOTATED]	Manin19g002150.2	RecName: Full=F-box/LRR-repeat protein 2; AltName: Full=F-box and leucine-rich repeat protein 2	698	20	0	48.21	18	P:GO:0000278; P:GO:0006950; P:GO:0009725; P:GO:0010646; P:GO:0016567; P:GO:0023051; P:GO:0031146; P:GO:0048580; P:GO:0051046; P:GO:0051716; F:GO:0005515; C:GO:0005634; C:GO:0005815; C:GO:0005929; C:GO:0019005; C:GO:0036477; C:GO:0043005; C:GO:0045202	P:mitotic cell cycle; P:response to stress; P:response to hormone; P:regulation of cell communication; P:protein ubiquitination; P:regulation of signaling; P:SCF-dependent proteasomal ubiquitin-dependent protein catabolic process; P:regulation of post-embryonic development; P:regulation of secretion; P:cellular response to stimulus; F:protein binding; C:nucleus; C:microtubule organizing center; C…
m_altissima_ta_indel	TRUE	[BLASTED, MAPPED, ANNOTATED]	Manin19g002160.1	RecName: Full=WRKY transcription factor WRKY24; Short=OsWRKY24	578	20	8.87636e-132	63.3	37	P:GO:0002831; P:GO:0009409; P:GO:0009414; P:GO:0009555; P:GO:0009611; P:GO:0009627; P:GO:0009651; P:GO:0009751; P:GO:0009753; P:GO:0009788; P:GO:0009832; P:GO:0009846; P:GO:0009938; P:GO:0009960; P:GO:0009961; P:GO:0010120; P:GO:0010200; P:GO:0010508; P:GO:0031347; P:GO:0032101; P:GO:0042659; P:GO:0042742; P:GO:0045893; P:GO:0050776; P:GO:0050832; P:GO:0070370; P:GO:1900057; P:GO:1901141; P:GO:19…	P:regulation of response to biotic stimulus; P:response to cold; P:response to water deprivation; P:pollen development; P:response to wounding; P:systemic acquired resistance; P:response to salt stress; P:response to salicylic acid; P:response to jasmonic acid; P:negative regulation of abscisic acid-activated signaling pathway; P:plant-type cell wall biogenesis; P:pollen germination; P:negative r…	EC:2	Transferases
m_altissima_ta_indel	TRUE	[NO-BLAST]	Manin19g001890.1	---NA---	55
m_altissima_ta_indel	TRUE	[BLASTED, MAPPED, ANNOTATED]	Manin19g002200.1	RecName: Full=Phosphatidylinositol transfer protein SFH5; Short=PITP SFH5	482	20	0	54.1	15	P:GO:0007049; P:GO:0009860; P:GO:0050794; P:GO:0051301; P:GO:0071365; P:GO:0071702; P:GO:1901703; F:GO:0002020; F:GO:0008289; C:GO:0005634; C:GO:0005773; C:GO:0005794; C:GO:0005886; C:GO:0009506; C:GO:0048046	P:cell cycle; P:pollen tube growth; P:regulation of cellular process; P:cell division; P:cellular response to auxin stimulus; P:organic substance transport; P:protein localization involved in auxin polar transport; F:protease binding; F:lipid binding; C:nucleus; C:vacuole; C:Golgi apparatus; C:plasma membrane; C:plasmodesma; C:apoplast
m_altissima_ta_indel	TRUE	[BLASTED, MAPPED, ANNOTATED]	Manin19g002300.1	RecName: Full=G-type lectin S-receptor-like serine/threonine-protein kinase LECRK2; Short=OsLecRK2; Flags: Precursor	2296	20	0	52.4	12	P:GO:0000302; P:GO:0006468; P:GO:0006952; P:GO:0007154; P:GO:0009617; P:GO:0009648; P:GO:0009658; P:GO:0048366; F:GO:0004674; F:GO:0005515; C:GO:0005739; C:GO:0009706	P:response to reactive oxygen species; P:protein phosphorylation; P:defense response; P:cell communication; P:response to bacterium; P:photoperiodism; P:chloroplast organization; P:leaf development; F:protein serine/threonine kinase activity; F:protein binding; C:mitochondrion; C:chloroplast inner membrane	EC:2.7.1	Transferring phosphorus-containing groups
m_altissima_ta_indel	TRUE	[BLASTED, MAPPED, ANNOTATED]	Manin19g001350.1	RecName: Full=Protein PIN-LIKES 6; AltName: Full=Auxin efflux carrier-like protein 6	955	20	0	55.79	9	P:GO:0009734; P:GO:0042445; P:GO:0045487; P:GO:0055085; P:GO:0080162; P:GO:1901360; F:GO:0004497; C:GO:0005789; C:GO:0016021	P:auxin-activated signaling pathway; P:hormone metabolic process; P:gibberellin catabolic process; P:transmembrane transport; P:intracellular auxin transport; P:organic cyclic compound metabolic process; F:monooxygenase activity; C:endoplasmic reticulum membrane; C:integral component of membrane	EC:1	Oxidoreductases
m_altissima_ta_indel	TRUE	[NO-BLAST]	Manin19g001580.1	---NA---	336
m_altissima_ta_indel	TRUE	[BLASTED, MAPPED, ANNOTATED]	Manin19g001630.1	RecName: Full=Probable WRKY transcription factor 70; AltName: Full=WRKY DNA-binding protein 70	314	20	6.76704e-41	57.84	31	P:GO:0002215; P:GO:0002229; P:GO:0009624; P:GO:0009625; P:GO:0009862; P:GO:0009864; P:GO:0010104; P:GO:0010193; P:GO:0010200; P:GO:0042542; P:GO:0045892; P:GO:0045893; P:GO:0047484; P:GO:0050832; P:GO:0080151; P:GO:0080187; P:GO:0090333; P:GO:1900056; P:GO:1900457; P:GO:1901141; P:GO:1904369; P:GO:1990170; P:GO:2000022; P:GO:2000068; P:GO:2000070; F:GO:0000166; F:GO:0000978; F:GO:0003700; F:GO:00…	P:defense response to nematode; P:defense response to oomycetes; P:response to nematode; P:response to insect; P:systemic acquired resistance, salicylic acid mediated signaling pathway; P:induced systemic resistance, jasmonic acid mediated signaling pathway; P:regulation of ethylene-activated signaling pathway; P:response to ozone; P:response to chitin; P:response to hydrogen peroxide; P:negative…
m_altissima_ta_indel	TRUE	[BLASTED, MAPPED, ANNOTATED]	Manin19g001450.1	RecName: Full=Probable LRR receptor-like serine/threonine-protein kinase At1g06840; Flags: Precursor	2497	20	0	53.92	15	P:GO:0006950; P:GO:0007165; P:GO:0009653; P:GO:0042221; P:GO:0046777; P:GO:0050793; P:GO:0051707; P:GO:0099402; F:GO:0000166; F:GO:0004674; F:GO:0005515; F:GO:0019199; C:GO:0005737; C:GO:0005886; C:GO:0043231	P:response to stress; P:signal transduction; P:anatomical structure morphogenesis; P:response to chemical; P:protein autophosphorylation; P:regulation of developmental process; P:response to other organism; P:plant organ development; F:nucleotide binding; F:protein serine/threonine kinase activity; F:protein binding; F:transmembrane receptor protein kinase activity; C:cytoplasm; C:plasma membrane…	EC:2.7.1	Transferring phosphorus-containing groups
m_altissima_ta_indel	TRUE	[BLASTED, MAPPED, ANNOTATED]	Manin19g001550.1	RecName: Full=Receptor-like protein kinase FERONIA; AltName: Full=Protein SIRENE; Flags: Precursor	182	20	1.61479e-58	67.59	33	P:GO:0002237; P:GO:0002238; P:GO:0009555; P:GO:0009742; P:GO:0009788; P:GO:0009791; P:GO:0009873; P:GO:0010118; P:GO:0010200; P:GO:0010483; P:GO:0030308; P:GO:0032922; P:GO:0046777; P:GO:0051924; P:GO:0080092; P:GO:0080147; P:GO:0097275; P:GO:1900150; P:GO:1900426; P:GO:1902289; P:GO:2000071; F:GO:0005524; F:GO:0042803; F:GO:0106310; F:GO:0106311; C:GO:0009506; C:GO:0009507; C:GO:0009705; C:GO:00…	P:response to molecule of bacterial origin; P:response to molecule of fungal origin; P:pollen development; P:brassinosteroid mediated signaling pathway; P:negative regulation of abscisic acid-activated signaling pathway; P:post-embryonic development; P:ethylene-activated signaling pathway; P:stomatal movement; P:response to chitin; P:pollen tube reception; P:negative regulation of cell growth; P:…	EC:2.7.11.1	Non-specific serine/threonine protein kinase
m_altissima_ta_indel	TRUE	[BLASTED, MAPPED, ANNOTATED]	Manin19g002680.2	RecName: Full=Palmitoyltransferase PFA4; AltName: Full=Protein S-acyltransferase; Short=PAT; AltName: Full=Protein fatty acyltransferase 4	253	20	6.76587e-125	48.2	8	P:GO:0006612; P:GO:0010636; P:GO:0018230; F:GO:0005515; F:GO:0019706; C:GO:0005783; C:GO:0005794; C:GO:0098588	P:protein targeting to membrane; P:positive regulation of mitochondrial fusion; P:peptidyl-L-cysteine S-palmitoylation; F:protein binding; F:protein-cysteine S-palmitoyltransferase activity; C:endoplasmic reticulum; C:Golgi apparatus; C:bounding membrane of organelle	EC:2.3.1.225	Protein S-acyltransferase
m_altissima_ta_indel	TRUE	[BLASTED, MAPPED, ANNOTATED]	Manin19g002700.1	RecName: Full=AFG3-like protein 2; Flags: Precursor	217	9	7.82206e-29	68.75	8	P:GO:0034982; P:GO:0065003; F:GO:0004176; F:GO:0004222; F:GO:0005524; F:GO:0008270; C:GO:0005745; C:GO:0009535	P:mitochondrial protein processing; P:protein-containing complex assembly; F:ATP-dependent peptidase activity; F:metalloendopeptidase activity; F:ATP binding; F:zinc ion binding; C:m-AAA complex; C:chloroplast thylakoid membrane	EC:3.4.24	Acting on peptide bonds (peptidases)
m_altissima_ta_indel	TRUE	[BLASTED, MAPPED, ANNOTATED]	Manin19g002730.1	RecName: Full=Putative membrane protein insertion efficiency factor	154	20	1.76412e-52	72.57	1	C:GO:0005886	C:plasma membrane
m_altissima_ta_indel	TRUE	[BLASTED, MAPPED, ANNOTATED]	Manin19g002730.2	RecName: Full=Putative membrane protein insertion efficiency factor	154	20	1.76412e-52	72.57	1	C:GO:0005886	C:plasma membrane
m_altissima_ta_indel	TRUE	[BLASTED, MAPPED, ANNOTATED]	Manin19g002820.1	RecName: Full=E3 ubiquitin-protein ligase ubr1; AltName: Full=N-end-recognizing protein; AltName: Full=N-recognin-1; AltName: Full=RING-type E3 ubiquitin transferase ubr1	2023	16	0	49.7	27	P:GO:0001701; P:GO:0001967; P:GO:0007608; P:GO:0009737; P:GO:0009968; P:GO:0010029; P:GO:0010243; P:GO:0016567; P:GO:0031323; P:GO:0033554; P:GO:0042048; P:GO:0042742; P:GO:0043161; P:GO:0048232; P:GO:0048592; P:GO:0050832; P:GO:0050994; P:GO:0051171; P:GO:0070887; P:GO:0140013; F:GO:0005515; F:GO:0043167; F:GO:0061630; C:GO:0005737; C:GO:0043229; C:GO:0140535; C:GO:1990234	P:in utero embryonic development; P:suckling behavior; P:sensory perception of smell; P:response to abscisic acid; P:negative regulation of signal transduction; P:regulation of seed germination; P:response to organonitrogen compound; P:protein ubiquitination; P:regulation of cellular metabolic process; P:cellular response to stress; P:olfactory behavior; P:defense response to bacterium; P:proteas…	EC:2	Transferases
m_altissima_ta_indel	TRUE	[BLASTED, MAPPED, ANNOTATED]	Manin19g002840.1	RecName: Full=Kinesin-like protein KIF22	668	20	0	56.57	24	P:GO:0000073; P:GO:0001756; P:GO:0001966; P:GO:0007420; P:GO:0021952; P:GO:0042073; P:GO:0048518; P:GO:0048592; P:GO:0051228; P:GO:1902855; F:GO:0003777; F:GO:0008017; F:GO:0097159; F:GO:1901363; C:GO:0000785; C:GO:0005634; C:GO:0005815; C:GO:0005819; C:GO:0005871; C:GO:0005874; C:GO:0009507; C:GO:0030425; C:GO:0032838; C:GO:0097730	P:initial mitotic spindle pole body separation; P:somitogenesis; P:thigmotaxis; P:brain development; P:central nervous system projection neuron axonogenesis; P:intraciliary transport; P:positive regulation of biological process; P:eye morphogenesis; P:mitotic spindle disassembly; P:regulation of non-motile cilium assembly; F:microtubule motor activity; F:microtubule binding; F:organic cyclic comp…
m_altissima_ta_indel	TRUE	[BLASTED, MAPPED, ANNOTATED]	Manin19g002500.1	RecName: Full=Subtilisin inhibitor 1; AltName: Full=ASI-I; AltName: Full=Subtilisin inhibitor I; Contains: RecName: Full=Subtilisin inhibitor 2; AltName: Full=ASI-II; AltName: Full=Subtilisin inhibitor II	213	18	3.50027e-23	65.05	2	P:GO:0010466; F:GO:0030414	P:negative regulation of peptidase activity; F:peptidase inhibitor activity
m_altissima_ta_indel	TRUE	[BLASTED, MAPPED, ANNOTATED]	Manin19g002640.1	RecName: Full=Hsp70 nucleotide exchange factor fes1	387	8	6.28547e-17	50.47	1	C:GO:0005737	C:cytoplasm
m_altissima_ta_indel	TRUE	[BLASTED, MAPPED, ANNOTATED]	Manin19g002900.1	RecName: Full=WD repeat-containing protein 5B	964	20	2.1938e-63	49.43	11	P:GO:0031325; P:GO:0032268; P:GO:0043967; P:GO:0048513; F:GO:0005515; F:GO:0016740; C:GO:0000123; C:GO:0005737; C:GO:0012505; C:GO:0015630; C:GO:0035097	P:positive regulation of cellular metabolic process; P:regulation of cellular protein metabolic process; P:histone H4 acetylation; P:animal organ development; F:protein binding; F:transferase activity; C:histone acetyltransferase complex; C:cytoplasm; C:endomembrane system; C:microtubule cytoskeleton; C:histone methyltransferase complex	EC:2	Transferases
m_altissima_ta_indel	TRUE	[BLASTED, MAPPED, ANNOTATED]	Manin19g002930.1	RecName: Full=Probable tRNA pseudouridine synthase B; AltName: Full=tRNA pseudouridine(55) synthase; Short=Psi55 synthase; AltName: Full=tRNA pseudouridylate synthase; AltName: Full=tRNA-uridine isomerase	579	20	0	81.13	38	P:GO:0000454; P:GO:0000455; P:GO:0000495; P:GO:0006897; P:GO:0006974; P:GO:0006979; P:GO:0007049; P:GO:0007281; P:GO:0008284; P:GO:0030010; P:GO:0031120; P:GO:0032212; P:GO:0035220; P:GO:0046689; P:GO:0048315; P:GO:0051211; P:GO:0051301; P:GO:0051973; P:GO:0090666; P:GO:0090669; P:GO:1904851; P:GO:1904874; P:GO:1990481; F:GO:0003677; F:GO:0003720; F:GO:0004730; F:GO:0005515; F:GO:0009982; F:GO:00…	P:snoRNA guided rRNA pseudouridine synthesis; P:enzyme-directed rRNA pseudouridine synthesis; P:box H/ACA RNA 3'-end processing; P:endocytosis; P:cellular response to DNA damage stimulus; P:response to oxidative stress; P:cell cycle; P:germ cell development; P:positive regulation of cell population proliferation; P:establishment of cell polarity; P:snRNA pseudouridine synthesis; P:positive regula…	EC:4.2.1.70; EC:5.4; EC:2.7.7.49	Pseudouridylate synthase; Intramolecular transferases; RNA-directed DNA polymerase
m_altissima_ta_indel	TRUE	[BLASTED, MAPPED, ANNOTATED]	Manin19g003000.1	RecName: Full=Pentatricopeptide repeat-containing protein At3g53700, chloroplastic; AltName: Full=Protein MATERNAL EFFECT EMBRYO ARREST 40; Flags: Precursor	772	20	0	54.27	4	P:GO:0009793; P:GO:0090615; F:GO:0003729; C:GO:0009507	P:embryo development ending in seed dormancy; P:mitochondrial mRNA processing; F:mRNA binding; C:chloroplast
m_altissima_ta_indel	TRUE	[BLASTED, MAPPED, ANNOTATED]	Manin19g003010.1	RecName: Full=Protein unc-93 homolog A; Short=Unc-93A	294	9	3.65538e-123	45.31	3	P:GO:0055075; C:GO:0005886; C:GO:0016021	P:potassium ion homeostasis; C:plasma membrane; C:integral component of membrane
m_altissima_ta_indel	TRUE	[BLASTED, MAPPED, ANNOTATED]	Manin19g003010.2	RecName: Full=UNC93-like protein 3	107	1	2.67141e-14	61.32	2	P:GO:0055075; C:GO:0005886	P:potassium ion homeostasis; C:plasma membrane
m_altissima_ta_indel	TRUE	[BLASTED, MAPPED, ANNOTATED]	Manin19g003270.1	RecName: Full=protein SLOW GREEN 1, chloroplastic; Flags: Precursor	435	1	1.64536e-39	54.13	2	C:GO:0009507; C:GO:0009526	C:chloroplast; C:plastid envelope
m_altissima_ta_indel	TRUE	[NO-BLAST]	Manin19g003070.1	---NA---	813
m_altissima_ta_indel	TRUE	[BLASTED, MAPPED, ANNOTATED]	Manin19g003200.1	RecName: Full=Synaptojanin-1; AltName: Full=Synaptic inositol 1,4,5-trisphosphate 5-phosphatase 1	423	20	0	61.59	58	P:GO:0001505; P:GO:0001701; P:GO:0003008; P:GO:0006661; P:GO:0006811; P:GO:0006836; P:GO:0007283; P:GO:0007399; P:GO:0009737; P:GO:0009845; P:GO:0009932; P:GO:0010067; P:GO:0010305; P:GO:0010588; P:GO:0016050; P:GO:0030317; P:GO:0032957; P:GO:0040012; P:GO:0043087; P:GO:0046855; P:GO:0046856; P:GO:0048016; P:GO:0048488; P:GO:0048489; P:GO:0048766; P:GO:0051050; P:GO:0051094; P:GO:0051130; P:GO:00…	P:regulation of neurotransmitter levels; P:in utero embryonic development; P:system process; P:phosphatidylinositol biosynthetic process; P:ion transport; P:neurotransmitter transport; P:spermatogenesis; P:nervous system development; P:response to abscisic acid; P:seed germination; P:cell tip growth; P:procambium histogenesis; P:leaf vascular tissue pattern formation; P:cotyledon vascular tissue …	EC:3.1.3.36; EC:3.1.3.56	Phosphoinositide 5-phosphatase; Inositol-polyphosphate 5-phosphatase
m_altissima_ta_indel	TRUE	[BLASTED, MAPPED, ANNOTATED]	Manin19g003440.1	RecName: Full=Putative UDP-rhamnose:rhamnosyltransferase 1; Short=FaRT1; AltName: Full=Glycosyltransferase 4; Short=FaGT4	429	20	2.61767e-101	50.67	4	P:GO:0008299; F:GO:0008194; F:GO:0016758; C:GO:0005737	P:isoprenoid biosynthetic process; F:UDP-glycosyltransferase activity; F:hexosyltransferase activity; C:cytoplasm	EC:2.4.1	Glycosyltransferases
m_altissima_ta_indel	TRUE	[BLASTED, MAPPED, ANNOTATED]	Manin19g003520.1	RecName: Full=Probable protein phosphatase 2C 34; Short=OsPP2C34; AltName: Full=BTH-induced protein phosphatase 2C 2; Short=OsBIPP2C2	207	20	2.50114e-43	72.34	10	P:GO:0006470; P:GO:1900036; P:GO:1900056; P:GO:1900425; F:GO:0005515; F:GO:0046872; F:GO:0106306; F:GO:0106307; C:GO:0005737; C:GO:0005886	P:protein dephosphorylation; P:positive regulation of cellular response to heat; P:negative regulation of leaf senescence; P:negative regulation of defense response to bacterium; F:protein binding; F:metal ion binding; F:protein serine phosphatase activity; F:protein threonine phosphatase activity; C:cytoplasm; C:plasma membrane	EC:3.1.3.16	Protein-serine/threonine phosphatase
m_altissima_ta_indel	TRUE	[BLASTED, MAPPED, ANNOTATED]	Manin19g003540.1	RecName: Full=Putative membrane-bound redox modulator Alx	618	20	1.30725e-103	60.33	13	P:GO:0006749; P:GO:0009636; P:GO:0010027; P:GO:0010731; P:GO:0046686; P:GO:0071467; P:GO:0090351; F:GO:0004364; F:GO:0005515; C:GO:0005777; C:GO:0005829; C:GO:0005886; C:GO:0009535	P:glutathione metabolic process; P:response to toxic substance; P:thylakoid membrane organization; P:protein glutathionylation; P:response to cadmium ion; P:cellular response to pH; P:seedling development; F:glutathione transferase activity; F:protein binding; C:peroxisome; C:cytosol; C:plasma membrane; C:chloroplast thylakoid membrane	EC:2.5.1.18	Glutathione transferase
m_altissima_ta_indel	TRUE	[BLASTED, MAPPED, ANNOTATED]	Manin19g003580.1	RecName: Full=Prostamide/prostaglandin F synthase; Short=Prostamide/PG F synthase; Short=Prostamide/PGF synthase; AltName: Full=Peroxiredoxin-like 2B	263	16	3.82007e-102	50.3	5	P:GO:0006631; P:GO:0098869; F:GO:0016209; F:GO:0016491; C:GO:0009507	P:fatty acid metabolic process; P:cellular oxidant detoxification; F:antioxidant activity; F:oxidoreductase activity; C:chloroplast	EC:1	Oxidoreductases
m_altissima_ta_indel	TRUE	[BLASTED, MAPPED, ANNOTATED]	Manin19g003770.1	RecName: Full=Dolichyldiphosphatase 1; AltName: Full=Dolichyl pyrophosphate phosphatase 1	272	10	7.43378e-130	57.93	8	P:GO:0006487; P:GO:0006651; P:GO:0016311; P:GO:0048868; F:GO:0008195; F:GO:0047874; C:GO:0009706; C:GO:0030176	P:protein N-linked glycosylation; P:diacylglycerol biosynthetic process; P:dephosphorylation; P:pollen tube development; F:phosphatidate phosphatase activity; F:dolichyldiphosphatase activity; C:chloroplast inner membrane; C:integral component of endoplasmic reticulum membrane	EC:3.6.1.43; EC:3.1.3.4	Dolichyldiphosphatase; Phosphatidate phosphatase
m_altissima_ta_indel	TRUE	[BLASTED, MAPPED, ANNOTATED]	Manin19g003760.1	RecName: Full=Importin subunit alpha-3; AltName: Full=Importin alpha Q1; Short=Qip1; AltName: Full=Karyopherin subunit alpha-4	514	20	0	53.57	17	P:GO:0006607; P:GO:0006950; P:GO:0007275; P:GO:0007276; P:GO:0016043; P:GO:0048518; P:GO:0051701; P:GO:0060255; P:GO:0075732; F:GO:0005515; F:GO:0008139; F:GO:0061608; C:GO:0005635; C:GO:0005829; C:GO:0030054; C:GO:0043232; C:GO:0048471	P:NLS-bearing protein import into nucleus; P:response to stress; P:multicellular organism development; P:gamete generation; P:cellular component organization; P:positive regulation of biological process; P:biological process involved in interaction with host; P:regulation of macromolecule metabolic process; P:viral penetration into host nucleus; F:protein binding; F:nuclear localization sequence …
m_altissima_ta_indel	TRUE	[BLASTED, MAPPED, ANNOTATED]	Manin19g003820.1	RecName: Full=L-type lectin-domain containing receptor kinase VIII.1; Short=LecRK-VIII.1; Flags: Precursor	740	20	0	56.6	17	P:GO:0002229; P:GO:0006468; P:GO:0007178; P:GO:0009555; P:GO:0010033; P:GO:0042742; P:GO:0048522; P:GO:1901700; F:GO:0004675; F:GO:0005524; F:GO:0030246; F:GO:0106310; F:GO:0106311; C:GO:0005737; C:GO:0005886; C:GO:0016021; C:GO:0043231	P:defense response to oomycetes; P:protein phosphorylation; P:transmembrane receptor protein serine/threonine kinase signaling pathway; P:pollen development; P:response to organic substance; P:defense response to bacterium; P:positive regulation of cellular process; P:response to oxygen-containing compound; F:transmembrane receptor protein serine/threonine kinase activity; F:ATP binding; F:carboh…	EC:2.7.11.1; EC:2.7.11.30	Non-specific serine/threonine protein kinase; Receptor protein serine/threonine kinase
m_altissima_ta_indel	TRUE	[BLASTED, MAPPED, ANNOTATED]	Manin19g004030.1	RecName: Full=Polyubiquitin; Contains: RecName: Full=Ubiquitin; Flags: Precursor	440	20	0	99.4	18	P:GO:0006914; P:GO:0009751; P:GO:0016567; P:GO:0033621; P:GO:0035096; P:GO:0043086; P:GO:0043161; P:GO:0051321; F:GO:0002020; F:GO:0003729; F:GO:0003735; F:GO:0004857; F:GO:0031386; F:GO:0031625; C:GO:0005654; C:GO:0005777; C:GO:0005886; C:GO:0022627	P:autophagy; P:response to salicylic acid; P:protein ubiquitination; P:nuclear-transcribed mRNA catabolic process, meiosis-specific transcripts; P:larval midgut cell programmed cell death; P:negative regulation of catalytic activity; P:proteasome-mediated ubiquitin-dependent protein catabolic process; P:meiotic cell cycle; F:protease binding; F:mRNA binding; F:structural constituent of ribosome; …
m_altissima_ta_indel	TRUE	[BLASTED, MAPPED, ANNOTATED]	Manin19g004370.1	RecName: Full=Histidine--tRNA ligase; AltName: Full=Histidyl-tRNA synthetase; Short=HisRS	293	20	8.93522e-115	49.54	4	P:GO:0006427; F:GO:0004821; C:GO:0005739; C:GO:0009507	P:histidyl-tRNA aminoacylation; F:histidine-tRNA ligase activity; C:mitochondrion; C:chloroplast	EC:6.1.1.21	Histidine--tRNA ligase
m_altissima_ta_indel	TRUE	[BLASTED, MAPPED, ANNOTATED]	Manin19g004450.1	RecName: Full=S-adenosylmethionine synthase 2; Short=AdoMet synthase 2; AltName: Full=Methionine adenosyltransferase 2; Short=MAT 2	354	20	0	80.07	6	P:GO:0006556; P:GO:0006730; F:GO:0004478; F:GO:0005524; F:GO:0046872; C:GO:0005829	P:S-adenosylmethionine biosynthetic process; P:one-carbon metabolic process; F:methionine adenosyltransferase activity; F:ATP binding; F:metal ion binding; C:cytosol	EC:2.5.1.6	Methionine adenosyltransferase
m_altissima_ta_indel	TRUE	[BLASTED, MAPPED, ANNOTATED]	Manin19g004330.1	RecName: Full=Heavy metal-associated isoprenylated plant protein 5; Short=AtHIP05; AltName: Full=Farnesylated protein 2; Short=AtFP2; Flags: Precursor	239	8	1.67107e-11	61.39	3	P:GO:0009910; F:GO:0008270; C:GO:0005730	P:negative regulation of flower development; F:zinc ion binding; C:nucleolus
m_altissima_ta_indel	TRUE	[BLASTED, MAPPED, ANNOTATED]	Manin19g004350.1	RecName: Full=Heavy metal-associated isoprenylated plant protein 6; Short=AtHIP06; AltName: Full=Cadmium induced protein CdI19; Flags: Precursor	560	8	1.64751e-28	57.67	7	P:GO:0009910; F:GO:0005507; F:GO:0005515; F:GO:0008270; C:GO:0005730; C:GO:0009506; C:GO:0016020	P:negative regulation of flower development; F:copper ion binding; F:protein binding; F:zinc ion binding; C:nucleolus; C:plasmodesma; C:membrane
m_altissima_ta_indel	TRUE	[BLASTED, MAPPED]	Manin19g004550.1	RecName: Full=CASP-like protein 1D1; Short=AlCASPL1D1	142	3	1.69897e-05	59.24	7	F:GO:0051539; C:GO:0005768; C:GO:0005794; C:GO:0005802; C:GO:0005886; C:GO:0016020; C:GO:0016021	F:4 iron, 4 sulfur cluster binding; C:endosome; C:Golgi apparatus; C:trans-Golgi network; C:plasma membrane; C:membrane; C:integral component of membrane
m_altissima_ta_indel	TRUE	[BLASTED, MAPPED, ANNOTATED]	Manin19g004780.1	RecName: Full=Maestro heat-like repeat-containing protein family member 1; AltName: Full=HEAT repeat-containing protein 7A	1720	7	0	49.9	4	P:GO:0009660; P:GO:0009959; C:GO:0005929; C:GO:0009705	P:amyloplast organization; P:negative gravitropism; C:cilium; C:plant-type vacuole membrane
m_altissima_ta_indel	TRUE	[BLASTED, MAPPED, ANNOTATED]	Manin19g004620.1	RecName: Full=E3 ubiquitin-protein ligase RZFP34; AltName: Full=CHY zinc-finger and RING protein 1; AltName: Full=RING zinc-finger protein 34; AltName: Full=RZFP34 protein homolog; Short=AtRZPF34	329	10	2.68721e-149	64.53	19	P:GO:0010039; P:GO:0010106; P:GO:0031398; P:GO:0034756; P:GO:0051865; P:GO:0060586; P:GO:0098711; P:GO:1900425; P:GO:1901485; P:GO:1902456; F:GO:0002039; F:GO:0005506; F:GO:0008270; F:GO:0042803; F:GO:0061630; C:GO:0000151; C:GO:0005654; C:GO:0005783; C:GO:0005829	P:response to iron ion; P:cellular response to iron ion starvation; P:positive regulation of protein ubiquitination; P:regulation of iron ion transport; P:protein autoubiquitination; P:multicellular organismal iron ion homeostasis; P:iron ion import across plasma membrane; P:negative regulation of defense response to bacterium; P:positive regulation of transcription factor catabolic process; P:re…	EC:2	Transferases
m_altissima_ta_indel	TRUE	[BLASTED, MAPPED, ANNOTATED]	Manin19g004620.2	RecName: Full=E3 ubiquitin-protein ligase RZFP34; AltName: Full=CHY zinc-finger and RING protein 1; AltName: Full=RING zinc-finger protein 34; AltName: Full=RZFP34 protein homolog; Short=AtRZPF34	329	10	2.68721e-149	64.53	19	P:GO:0010039; P:GO:0010106; P:GO:0031398; P:GO:0034756; P:GO:0051865; P:GO:0060586; P:GO:0098711; P:GO:1900425; P:GO:1901485; P:GO:1902456; F:GO:0002039; F:GO:0005506; F:GO:0008270; F:GO:0042803; F:GO:0061630; C:GO:0000151; C:GO:0005654; C:GO:0005783; C:GO:0005829	P:response to iron ion; P:cellular response to iron ion starvation; P:positive regulation of protein ubiquitination; P:regulation of iron ion transport; P:protein autoubiquitination; P:multicellular organismal iron ion homeostasis; P:iron ion import across plasma membrane; P:negative regulation of defense response to bacterium; P:positive regulation of transcription factor catabolic process; P:re…	EC:2	Transferases
m_altissima_ta_indel	TRUE	[NO-BLAST]	Manin19g005150.1	---NA---	344
m_altissima_ta_indel	TRUE	[BLASTED, MAPPED, ANNOTATED]	Manin19g005220.1	RecName: Full=Enolase; AltName: Full=2-phospho-D-glycerate hydro-lyase; AltName: Full=2-phosphoglycerate dehydratase	470	20	0	83.05	31	P:GO:0000122; P:GO:0001701; P:GO:0009615; P:GO:0010756; P:GO:0030308; P:GO:0032889; P:GO:0045933; P:GO:0051099; P:GO:0061621; P:GO:0070371; P:GO:0098761; P:GO:1903298; P:GO:2001171; F:GO:0000287; F:GO:0000977; F:GO:0001227; F:GO:0003723; F:GO:0004634; F:GO:0031072; F:GO:0042803; F:GO:0044877; F:GO:0051020; C:GO:0000015; C:GO:0005634; C:GO:0005740; C:GO:0009986; C:GO:0019897; C:GO:0030426; C:GO:00…	P:negative regulation of transcription by RNA polymerase II; P:in utero embryonic development; P:response to virus; P:positive regulation of plasminogen activation; P:negative regulation of cell growth; P:regulation of vacuole fusion, non-autophagic; P:positive regulation of muscle contraction; P:positive regulation of binding; P:canonical glycolysis; P:ERK1 and ERK2 cascade; P:cellular response …	EC:4.2.1.11	Phosphopyruvate hydratase
m_altissima_ta_indel	TRUE	[BLASTED, MAPPED, ANNOTATED]	Manin19g005270.1	RecName: Full=Endonuclease III; AltName: Full=DNA-(apurinic or apyrimidinic site) lyase	2026	12	0	59.53	18	P:GO:0006284; P:GO:0006306; P:GO:0006349; P:GO:0009793; P:GO:0010216; P:GO:0031936; P:GO:0048229; P:GO:0050832; P:GO:0080111; F:GO:0003677; F:GO:0005515; F:GO:0019104; F:GO:0046872; F:GO:0051539; F:GO:0051747; F:GO:0140078; C:GO:0005730; C:GO:0043078	P:base-excision repair; P:DNA methylation; P:regulation of gene expression by genetic imprinting; P:embryo development ending in seed dormancy; P:maintenance of DNA methylation; P:negative regulation of chromatin silencing; P:gametophyte development; P:defense response to fungus; P:DNA demethylation; F:DNA binding; F:protein binding; F:DNA N-glycosylase activity; F:metal ion binding; F:4 iron, 4 …	EC:3.1; EC:4.2.99.18; EC:3.2.2	Acting on ester bonds; DNA-(apurinic or apyrimidinic site) lyase; Glycosylases
m_altissima_ta_indel	TRUE	[BLASTED, MAPPED, ANNOTATED]	Manin19g005310.1	RecName: Full=Ribosome production factor 2 homolog; AltName: Full=Brix domain-containing protein 1 homolog; AltName: Full=Ribosome biogenesis protein RPF2 homolog	256	10	2.20436e-90	56.43	10	P:GO:0000027; P:GO:0000463; P:GO:0032774; P:GO:1901796; P:GO:1902570; F:GO:0005515; F:GO:0008097; C:GO:0005654; C:GO:0005694; C:GO:0005730	P:ribosomal large subunit assembly; P:maturation of LSU-rRNA from tricistronic rRNA transcript (SSU-rRNA, 5.8S rRNA, LSU-rRNA); P:RNA biosynthetic process; P:regulation of signal transduction by p53 class mediator; P:protein localization to nucleolus; F:protein binding; F:5S rRNA binding; C:nucleoplasm; C:chromosome; C:nucleolus
m_altissima_ta_indel	TRUE	[BLASTED, MAPPED, ANNOTATED]	Manin19g005140.1	RecName: Full=Leucine-rich repeat receptor-like protein kinase PXC1; AltName: Full=Protein PXY/TDR-CORRELATED 1; Flags: Precursor	709	20	0	57.21	12	P:GO:0006468; P:GO:0009610; P:GO:0009834; P:GO:2000605; F:GO:0004674; F:GO:0005524; F:GO:0042802; C:GO:0005774; C:GO:0005886; C:GO:0009505; C:GO:0009506; C:GO:0016021	P:protein phosphorylation; P:response to symbiotic fungus; P:plant-type secondary cell wall biogenesis; P:positive regulation of secondary growth; F:protein serine/threonine kinase activity; F:ATP binding; F:identical protein binding; C:vacuolar membrane; C:plasma membrane; C:plant-type cell wall; C:plasmodesma; C:integral component of membrane	EC:2.7.1	Transferring phosphorus-containing groups
m_altissima_ta_indel	TRUE	[BLASTED, MAPPED, ANNOTATED]	Manin19g005460.1	RecName: Full=ABC transporter G family member 36; Short=OsABCG36; AltName: Full=Pleiotropic drug resistance protein 9; Short=OsPDR9	4053	20	0	72.98	25	P:GO:0002229; P:GO:0009408; P:GO:0009409; P:GO:0009723; P:GO:0009738; P:GO:0009751; P:GO:0009753; P:GO:0009914; P:GO:0010193; P:GO:0010496; P:GO:0015692; P:GO:0042631; P:GO:0042908; P:GO:0048581; P:GO:0080168; P:GO:0090332; P:GO:0098657; P:GO:0098739; P:GO:2000032; F:GO:0005515; F:GO:0005524; F:GO:0015562; F:GO:0140359; C:GO:0005886; C:GO:0016021	P:defense response to oomycetes; P:response to heat; P:response to cold; P:response to ethylene; P:abscisic acid-activated signaling pathway; P:response to salicylic acid; P:response to jasmonic acid; P:hormone transport; P:response to ozone; P:intercellular transport; P:lead ion transport; P:cellular response to water deprivation; P:xenobiotic transport; P:negative regulation of post-embryonic d…	EC:7	Translocases
m_altissima_ta_indel	TRUE	[BLASTED, MAPPED, ANNOTATED]	Manin19g005480.1	RecName: Full=BTB/POZ domain-containing protein FBL11	929	4	0	48.42	1	P:GO:0044267	P:cellular protein metabolic process
m_altissima_ta_indel	TRUE	[BLASTED, MAPPED, ANNOTATED]	Manin19g005770.1	RecName: Full=Protein LITTLE ZIPPER 4	161	3	2.37969e-19	83.65	6	P:GO:0009943; P:GO:0010075; P:GO:0010305; P:GO:0010358; F:GO:0005515; C:GO:0005634	P:adaxial/abaxial axis specification; P:regulation of meristem growth; P:leaf vascular tissue pattern formation; P:leaf shaping; F:protein binding; C:nucleus
m_altissima_ta_indel	TRUE	[BLASTED, MAPPED, ANNOTATED]	Manin19g005810.1	RecName: Full=Protein ABSCISIC ACID-INSENSITIVE 5; AltName: Full=Dc3 promoter-binding factor 1; Short=AtDPBF1; AltName: Full=Protein GROWTH-INSENSITIVITY TO ABA 1; AltName: Full=bZIP transcription factor 39; Short=AtbZIP39	431	16	2.60032e-78	53.42	9	P:GO:0009414; P:GO:0009651; P:GO:0009738; P:GO:0045893; P:GO:0090351; F:GO:0000976; F:GO:0003700; F:GO:0005515; C:GO:0005634	P:response to water deprivation; P:response to salt stress; P:abscisic acid-activated signaling pathway; P:positive regulation of transcription, DNA-templated; P:seedling development; F:transcription cis-regulatory region binding; F:DNA-binding transcription factor activity; F:protein binding; C:nucleus
m_altissima_ta_indel	TRUE	[BLASTED, MAPPED]	Manin19g005950.1	RecName: Full=Molybdate-anion transporter; AltName: Full=Major facilitator superfamily domain-containing protein 5; AltName: Full=Molybdate transporter 2 homolog	462	2	7.8336e-11	45.13	6	P:GO:0006811; P:GO:0015689; F:GO:0015098; C:GO:0005886; C:GO:0016020; C:GO:0016021	P:ion transport; P:molybdate ion transport; F:molybdate ion transmembrane transporter activity; C:plasma membrane; C:membrane; C:integral component of membrane
m_altissima_ta_indel	TRUE	[NO-BLAST]	Manin19g005900.1	---NA---	134
m_altissima_ta_indel	TRUE	[BLASTED, MAPPED, ANNOTATED]	Manin19g006360.1	RecName: Full=PI-PLC X domain-containing protein At5g67130; Flags: Precursor	422	1	0	87.6	4	P:GO:0006629; F:GO:0008081; C:GO:0005886; C:GO:0031225	P:lipid metabolic process; F:phosphoric diester hydrolase activity; C:plasma membrane; C:anchored component of membrane	EC:3.1.4	Acting on ester bonds
m_altissima_ta_indel	TRUE	[BLASTED, MAPPED, ANNOTATED]	Manin19g006360.2	RecName: Full=PI-PLC X domain-containing protein At5g67130; Flags: Precursor	422	1	0	87.6	4	P:GO:0006629; F:GO:0008081; C:GO:0005886; C:GO:0031225	P:lipid metabolic process; F:phosphoric diester hydrolase activity; C:plasma membrane; C:anchored component of membrane	EC:3.1.4	Acting on ester bonds
m_altissima_ta_indel	TRUE	[BLASTED, MAPPED, ANNOTATED]	Manin19g007150.1	RecName: Full=UPF0496 protein 1	432	12	2.49692e-149	67.25	3	C:GO:0005777; C:GO:0016021; C:GO:0019898	C:peroxisome; C:integral component of membrane; C:extrinsic component of membrane
m_altissima_ta_indel	TRUE	[BLASTED, MAPPED, ANNOTATED]	Manin19g007170.1	RecName: Full=Calcium uniporter protein, mitochondrial; Flags: Precursor	337	14	5.3466e-132	59.84	20	P:GO:0006950; P:GO:0008016; P:GO:0019722; P:GO:0032024; P:GO:0036444; P:GO:0042593; P:GO:0043009; P:GO:0051259; P:GO:0051561; P:GO:0060027; P:GO:0090023; P:GO:0090141; P:GO:0090527; F:GO:0005262; F:GO:0015292; F:GO:0042802; C:GO:0005654; C:GO:0009941; C:GO:0031305; C:GO:1990246	P:response to stress; P:regulation of heart contraction; P:calcium-mediated signaling; P:positive regulation of insulin secretion; P:calcium import into the mitochondrion; P:glucose homeostasis; P:chordate embryonic development; P:protein complex oligomerization; P:positive regulation of mitochondrial calcium ion concentration; P:convergent extension involved in gastrulation; P:positive regulatio…	EC:7	Translocases
m_altissima_ta_indel	TRUE	[BLASTED, MAPPED, ANNOTATED]	Manin19g007190.1	RecName: Full=E3 ubiquitin-protein ligase RNF185; AltName: Full=RING finger protein 185; AltName: Full=RING-type E3 ubiquitin transferase RNF185	370	20	1.31521e-30	58.55	30	P:GO:0006970; P:GO:0009409; P:GO:0009414; P:GO:0009611; P:GO:0009617; P:GO:0009723; P:GO:0010507; P:GO:0018996; P:GO:0030433; P:GO:0031648; P:GO:0032527; P:GO:0040039; P:GO:0051865; P:GO:0055002; P:GO:0070534; P:GO:0070936; P:GO:0071712; P:GO:1904294; P:GO:2000785; F:GO:0042802; F:GO:0043130; F:GO:0044390; F:GO:0044877; F:GO:0046872; F:GO:0061630; C:GO:0005634; C:GO:0005739; C:GO:0005789; C:GO:00…	P:response to osmotic stress; P:response to cold; P:response to water deprivation; P:response to wounding; P:response to bacterium; P:response to ethylene; P:negative regulation of autophagy; P:molting cycle, collagen and cuticulin-based cuticle; P:ubiquitin-dependent ERAD pathway; P:protein destabilization; P:protein exit from endoplasmic reticulum; P:inductive cell migration; P:protein autoubiq…	EC:2	Transferases
m_altissima_ta_indel	TRUE	[BLASTED, MAPPED, ANNOTATED]	Manin19g007260.1	RecName: Full=LysM domain receptor-like kinase 4; Short=LysM-containing receptor-like kinase 4; Flags: Precursor	356	20	4.17401e-88	56.78	28	P:GO:0000904; P:GO:0002752; P:GO:0009409; P:GO:0009609; P:GO:0009789; P:GO:0009877; P:GO:0009932; P:GO:0031348; P:GO:0032491; P:GO:0032499; P:GO:0032501; P:GO:0035556; P:GO:0042742; P:GO:0046777; P:GO:0048588; P:GO:0050832; P:GO:0071219; P:GO:0071323; F:GO:0004674; F:GO:0008061; F:GO:0019199; F:GO:0042803; F:GO:0043621; F:GO:2001080; C:GO:0005768; C:GO:0005775; C:GO:0005886; C:GO:0009941	P:cell morphogenesis involved in differentiation; P:cell surface pattern recognition receptor signaling pathway; P:response to cold; P:response to symbiotic bacterium; P:positive regulation of abscisic acid-activated signaling pathway; P:nodulation; P:cell tip growth; P:negative regulation of defense response; P:detection of molecule of fungal origin; P:detection of peptidoglycan; P:multicellular…	EC:2.7.1	Transferring phosphorus-containing groups
m_altissima_ta_indel	TRUE	[NO-BLAST]	Manin19g007340.1	---NA---	316
m_altissima_ta_indel	TRUE	[BLASTED, MAPPED]	Manin19g007090.1	RecName: Full=BTB/POZ domain-containing protein At3g50780	72	1	2.10243e-21	62.37	1	P:GO:0016567	P:protein ubiquitination
m_altissima_ta_indel	TRUE	[BLASTED, MAPPED, ANNOTATED]	Manin19g007210.1	RecName: Full=Linoleate 9S-lipoxygenase 1; AltName: Full=Lipoxygenase 1; Short=AtLOX1	184	20	1.16913e-58	74.17	12	P:GO:0006633; P:GO:0009611; P:GO:0009737; P:GO:0009753; P:GO:0010311; P:GO:0031408; P:GO:0034440; P:GO:1900366; F:GO:0016165; F:GO:0046872; F:GO:1990136; C:GO:0009536	P:fatty acid biosynthetic process; P:response to wounding; P:response to abscisic acid; P:response to jasmonic acid; P:lateral root formation; P:oxylipin biosynthetic process; P:lipid oxidation; P:negative regulation of defense response to insect; F:linoleate 13S-lipoxygenase activity; F:metal ion binding; F:linoleate 9S-lipoxygenase activity; C:plastid	EC:1.13.11.12; EC:1.13.11.58	Linoleate 13S-lipoxygenase; Linoleate 9S-lipoxygenase
m_altissima_ta_indel	TRUE	[BLASTED, MAPPED, ANNOTATED]	Manin19g007370.1	RecName: Full=Scarecrow-like protein 15; Short=AtSCL15; AltName: Full=GRAS family protein 25; Short=AtGRAS-25	1372	20	6.32047e-155	81.28	32	P:GO:0008356; P:GO:0009590; P:GO:0009939; P:GO:0009959; P:GO:0009965; P:GO:0010029; P:GO:0010031; P:GO:0010075; P:GO:0010150; P:GO:0010336; P:GO:0010431; P:GO:0010601; P:GO:0016311; P:GO:0034504; P:GO:0045604; P:GO:0045893; P:GO:0048364; P:GO:0048444; P:GO:0048510; P:GO:0048574; P:GO:0048575; P:GO:0051302; P:GO:2000012; P:GO:2000904; F:GO:0000976; F:GO:0003700; F:GO:0004722; F:GO:0019900; F:GO:00…	P:asymmetric cell division; P:detection of gravity; P:positive regulation of gibberellic acid mediated signaling pathway; P:negative gravitropism; P:leaf morphogenesis; P:regulation of seed germination; P:circumnutation; P:regulation of meristem growth; P:leaf senescence; P:gibberellic acid homeostasis; P:seed maturation; P:positive regulation of auxin biosynthetic process; P:dephosphorylation; P…	EC:3.1.3.16	Protein-serine/threonine phosphatase
m_altissima_ta_indel	TRUE	[BLASTED, MAPPED, ANNOTATED]	Manin19g006810.1	RecName: Full=Serine/threonine-protein kinase SAPK10; AltName: Full=Osmotic stress/abscisic acid-activated protein kinase 10; AltName: Full=stress-activated protein kinase 10; Short=OsSAPK10	361	20	0	88.87	30	P:GO:0005985; P:GO:0006636; P:GO:0009414; P:GO:0009651; P:GO:0009739; P:GO:0009789; P:GO:0010029; P:GO:0010359; P:GO:0019432; P:GO:0035556; P:GO:0042742; P:GO:0046777; P:GO:0048366; P:GO:0048527; P:GO:0071244; P:GO:0071485; P:GO:0080167; P:GO:0090333; P:GO:1902456; P:GO:2000377; F:GO:0003729; F:GO:0005524; F:GO:0009931; F:GO:0019903; F:GO:0042802; F:GO:0070300; F:GO:0106310; F:GO:0106311; C:GO:00…	P:sucrose metabolic process; P:unsaturated fatty acid biosynthetic process; P:response to water deprivation; P:response to salt stress; P:response to gibberellin; P:positive regulation of abscisic acid-activated signaling pathway; P:regulation of seed germination; P:regulation of anion channel activity; P:triglyceride biosynthetic process; P:intracellular signal transduction; P:defense response t…	EC:2.7.11.1	Non-specific serine/threonine protein kinase
m_altissima_ta_indel	TRUE	[BLASTED, MAPPED, ANNOTATED]	Manin19g006860.1	RecName: Full=Autophagy-related protein 101	103	1	6.65408e-27	72.29	4	P:GO:0000045; F:GO:0005515; C:GO:0000407; C:GO:0043231	P:autophagosome assembly; F:protein binding; C:phagophore assembly site; C:intracellular membrane-bounded organelle
m_altissima_ta_indel	TRUE	[BLASTED, MAPPED, ANNOTATED]	Manin19g006970.1	RecName: Full=Wall-associated receptor kinase-like 14; Flags: Precursor	689	20	0	57.03	15	P:GO:0006952; P:GO:0007166; P:GO:0009555; P:GO:0009617; P:GO:0009620; P:GO:0009751; P:GO:0042631; P:GO:0046777; P:GO:0048573; P:GO:0071215; F:GO:0004383; F:GO:0004674; F:GO:0005488; C:GO:0005737; C:GO:0005886	P:defense response; P:cell surface receptor signaling pathway; P:pollen development; P:response to bacterium; P:response to fungus; P:response to salicylic acid; P:cellular response to water deprivation; P:protein autophosphorylation; P:photoperiodism, flowering; P:cellular response to abscisic acid stimulus; F:guanylate cyclase activity; F:protein serine/threonine kinase activity; F:binding; C:c…	EC:2.7.1; EC:4.6.1.2	Transferring phosphorus-containing groups; Guanylate cyclase
m_altissima_ta_indel	TRUE	[BLASTED, MAPPED, ANNOTATED]	Manin19g006970.2	RecName: Full=Wall-associated receptor kinase-like 14; Flags: Precursor	689	20	0	57.03	15	P:GO:0006952; P:GO:0007166; P:GO:0009555; P:GO:0009617; P:GO:0009620; P:GO:0009751; P:GO:0042631; P:GO:0046777; P:GO:0048573; P:GO:0071215; F:GO:0004383; F:GO:0004674; F:GO:0005488; C:GO:0005737; C:GO:0005886	P:defense response; P:cell surface receptor signaling pathway; P:pollen development; P:response to bacterium; P:response to fungus; P:response to salicylic acid; P:cellular response to water deprivation; P:protein autophosphorylation; P:photoperiodism, flowering; P:cellular response to abscisic acid stimulus; F:guanylate cyclase activity; F:protein serine/threonine kinase activity; F:binding; C:c…	EC:2.7.1; EC:4.6.1.2	Transferring phosphorus-containing groups; Guanylate cyclase
m_altissima_ta_indel	TRUE	[BLASTED, MAPPED, ANNOTATED]	Manin19g007010.1	RecName: Full=Oxygen-evolving enhancer protein 1, chloroplastic; Short=OEE1; AltName: Full=33 kDa subunit of oxygen evolving system of photosystem II; AltName: Full=33 kDa thylakoid membrane protein; AltName: Full=OEC 33 kDa subunit; Flags: Precursor	82	10	7.1723e-27	74.59	11	P:GO:0010207; P:GO:0035304; P:GO:0042549; F:GO:0003729; F:GO:0005515; F:GO:0008266; F:GO:0010242; C:GO:0009654; C:GO:0010287; C:GO:0030095; C:GO:0031977	P:photosystem II assembly; P:regulation of protein dephosphorylation; P:photosystem II stabilization; F:mRNA binding; F:protein binding; F:poly(U) RNA binding; F:oxygen evolving activity; C:photosystem II oxygen evolving complex; C:plastoglobule; C:chloroplast photosystem II; C:thylakoid lumen	EC:1.10.3.9	Photosystem II
m_altissima_ta_indel	TRUE	[BLASTED, MAPPED, ANNOTATED]	Manin19g007020.1	RecName: Full=Oxygen-evolving enhancer protein 1, chloroplastic; Short=OEE1; AltName: Full=33 kDa subunit of oxygen evolving system of photosystem II; AltName: Full=33 kDa thylakoid membrane protein; AltName: Full=OEC 33 kDa subunit; Flags: Precursor	211	20	3.82278e-115	73.99	13	P:GO:0010207; P:GO:0035304; P:GO:0042549; F:GO:0003729; F:GO:0005515; F:GO:0008266; F:GO:0010242; C:GO:0005886; C:GO:0009654; C:GO:0010287; C:GO:0030075; C:GO:0030095; C:GO:0031977	P:photosystem II assembly; P:regulation of protein dephosphorylation; P:photosystem II stabilization; F:mRNA binding; F:protein binding; F:poly(U) RNA binding; F:oxygen evolving activity; C:plasma membrane; C:photosystem II oxygen evolving complex; C:plastoglobule; C:bacterial thylakoid; C:chloroplast photosystem II; C:thylakoid lumen	EC:1.10.3.9	Photosystem II
m_altissima_ta_indel	TRUE	[BLASTED, MAPPED, ANNOTATED]	Manin19g006890.1	RecName: Full=Nuclear pore complex protein NUP58; AltName: Full=Nucleoporin 58; AltName: Full=Protein TRANSCURVATA1	483	2	2.5961e-160	79.72	7	P:GO:0033036; P:GO:0071702; P:GO:0071705; F:GO:0005515; F:GO:0008139; F:GO:0017056; C:GO:0005643	P:macromolecule localization; P:organic substance transport; P:nitrogen compound transport; F:protein binding; F:nuclear localization sequence binding; F:structural constituent of nuclear pore; C:nuclear pore
m_altissima_ta_indel	TRUE	[BLASTED, MAPPED, ANNOTATED]	Manin19g006460.2	RecName: Full=Zeaxanthin epoxidase, chloroplastic; Flags: Precursor	166	8	3.03822e-52	63.23	8	P:GO:0009408; P:GO:0009414; P:GO:0009688; P:GO:0016123; P:GO:0050891; F:GO:0052662; C:GO:0009941; C:GO:0016020	P:response to heat; P:response to water deprivation; P:abscisic acid biosynthetic process; P:xanthophyll biosynthetic process; P:multicellular organismal water homeostasis; F:zeaxanthin epoxidase activity; C:chloroplast envelope; C:membrane	EC:1.14.15.21	Zeaxanthin epoxidase
m_altissima_ta_indel	TRUE	[BLASTED, MAPPED, ANNOTATED]	Manin19g006510.1	RecName: Full=Caltractin; AltName: Full=Centrin	239	20	2.48353e-68	81.76	28	P:GO:0000278; P:GO:0006289; P:GO:0007099; P:GO:0007283; P:GO:0015031; P:GO:0032465; P:GO:0034605; P:GO:0051028; P:GO:1901527; F:GO:0005509; F:GO:0008017; F:GO:0031683; F:GO:0032795; F:GO:0045504; C:GO:0000922; C:GO:0005654; C:GO:0005813; C:GO:0005814; C:GO:0005829; C:GO:0005886; C:GO:0032391; C:GO:0036064; C:GO:0036156; C:GO:0044615; C:GO:0045177; C:GO:0070390; C:GO:0071942; C:GO:0097729	P:mitotic cell cycle; P:nucleotide-excision repair; P:centriole replication; P:spermatogenesis; P:protein transport; P:regulation of cytokinesis; P:cellular response to heat; P:mRNA transport; P:abscisic acid-activated signaling pathway involved in stomatal movement; F:calcium ion binding; F:microtubule binding; F:G-protein beta/gamma-subunit complex binding; F:heterotrimeric G-protein binding; F…
m_altissima_ta_indel	TRUE	[NO-BLAST]	Manin19g006540.1	---NA---	1933
m_altissima_ta_indel	TRUE	[NO-BLAST]	Manin19g007460.1	---NA---	64
m_altissima_ta_indel	TRUE	[BLASTED, MAPPED, ANNOTATED]	Manin19g007540.1	RecName: Full=Cytochrome P450 90B1; AltName: Full=Protein DWARF 4; Short=Dwarf4; AltName: Full=Steroid 22-alpha-hydroxylase	570	20	0	57.88	22	P:GO:0006950; P:GO:0009647; P:GO:0009741; P:GO:0009826; P:GO:0009867; P:GO:0010268; P:GO:0010358; P:GO:0016043; P:GO:0016125; P:GO:0016132; P:GO:0048441; P:GO:0048443; P:GO:0048646; P:GO:0048869; F:GO:0005506; F:GO:0010012; F:GO:0016709; F:GO:0020037; F:GO:0080132; C:GO:0005783; C:GO:0005886; C:GO:0016021	P:response to stress; P:skotomorphogenesis; P:response to brassinosteroid; P:unidimensional cell growth; P:jasmonic acid mediated signaling pathway; P:brassinosteroid homeostasis; P:leaf shaping; P:cellular component organization; P:sterol metabolic process; P:brassinosteroid biosynthetic process; P:petal development; P:stamen development; P:anatomical structure formation involved in morphogenesi…	EC:1.14.13	Acting on paired donors, with incorporation or reduction of molecular oxygen. The oxygen incorporated need not be derived from O(2)
m_altissima_ta_indel	TRUE	[BLASTED, MAPPED, ANNOTATED]	Manin19g007550.1	RecName: Full=Succinate dehydrogenase [ubiquinone] flavoprotein subunit, mitochondrial; AltName: Full=Flavoprotein subunit of complex II; Short=FP; Flags: Precursor	617	20	0	81.39	15	P:GO:0006099; P:GO:0006105; P:GO:0006121; P:GO:0007399; P:GO:0046956; F:GO:0005515; F:GO:0005524; F:GO:0008177; F:GO:0009055; F:GO:0050660; F:GO:0050897; C:GO:0005618; C:GO:0005730; C:GO:0005749; C:GO:0005886	P:tricarboxylic acid cycle; P:succinate metabolic process; P:mitochondrial electron transport, succinate to ubiquinone; P:nervous system development; P:positive phototaxis; F:protein binding; F:ATP binding; F:succinate dehydrogenase (ubiquinone) activity; F:electron transfer activity; F:flavin adenine dinucleotide binding; F:cobalt ion binding; C:cell wall; C:nucleolus; C:mitochondrial respirator…	EC:1.3.5.1	Succinate dehydrogenase (quinone)
m_altissima_ta_indel	TRUE	[NO-BLAST]	Manin19g007590.1	---NA---	295
m_altissima_ta_indel	TRUE	[BLASTED, MAPPED, ANNOTATED]	Manin19g007720.1	RecName: Full=Pentatricopeptide repeat-containing protein At5g66500, mitochondrial; Flags: Precursor	616	20	0	54.62	12	P:GO:0006950; P:GO:0009743; P:GO:0009791; P:GO:0010051; P:GO:0016556; P:GO:0031425; P:GO:0048366; P:GO:0090698; P:GO:1900864; P:GO:1905392; F:GO:0003729; C:GO:0009507	P:response to stress; P:response to carbohydrate; P:post-embryonic development; P:xylem and phloem pattern formation; P:mRNA modification; P:chloroplast RNA processing; P:leaf development; P:post-embryonic plant morphogenesis; P:mitochondrial RNA modification; P:plant organ morphogenesis; F:mRNA binding; C:chloroplast
m_altissima_ta_indel	TRUE	[BLASTED, MAPPED, ANNOTATED]	Manin19g007690.1	RecName: Full=Phosphopantetheine adenylyltransferase; AltName: Full=Dephospho-CoA pyrophosphorylase; AltName: Full=Pantetheine-phosphate adenylyltransferase; Short=PPAT	202	20	1.42354e-96	60.91	11	P:GO:0006629; P:GO:0009651; P:GO:0016310; P:GO:0019915; P:GO:0080020; F:GO:0004140; F:GO:0004595; F:GO:0005515; F:GO:0005524; C:GO:0005759; C:GO:0005829	P:lipid metabolic process; P:response to salt stress; P:phosphorylation; P:lipid storage; P:regulation of coenzyme A biosynthetic process; F:dephospho-CoA kinase activity; F:pantetheine-phosphate adenylyltransferase activity; F:protein binding; F:ATP binding; C:mitochondrial matrix; C:cytosol	EC:2.7.7.3; EC:2.7.1.24	Pantetheine-phosphate adenylyltransferase; Dephospho-CoA kinase
m_altissima_ta_indel	TRUE	[BLASTED, MAPPED, ANNOTATED]	Manin19g008120.1	RecName: Full=Pentatricopeptide repeat-containing protein At3g51320	201	13	1.50015e-40	44.4	1	P:GO:0009451	P:RNA modification
m_altissima_ta_indel	TRUE	[BLASTED, MAPPED, ANNOTATED]	Manin19g008140.1	RecName: Full=Pentatricopeptide repeat-containing protein At3g51320	249	20	9.45626e-65	46.17	5	P:GO:0009451; P:GO:0016071; F:GO:0005488; C:GO:0005737; C:GO:0043231	P:RNA modification; P:mRNA metabolic process; F:binding; C:cytoplasm; C:intracellular membrane-bounded organelle
m_altissima_ta_indel	TRUE	[NO-BLAST]	Manin19g008190.1	---NA---	103
m_altissima_ta_indel	TRUE	[NO-BLAST]	Manin19g007830.1	---NA---	237
m_altissima_ta_indel	TRUE	[BLASTED, MAPPED, ANNOTATED]	Manin19g007950.1	RecName: Full=Cellular nucleic acid-binding protein; Short=CNBP; AltName: Full=Zinc finger protein 9	293	20	1.30281e-53	55.32	9	P:GO:0009409; P:GO:0048522; P:GO:0060567; F:GO:0001072; F:GO:0003677; F:GO:0003723; F:GO:0005515; C:GO:0005634; C:GO:0005829	P:response to cold; P:positive regulation of cellular process; P:negative regulation of DNA-templated transcription, termination; F:transcription antitermination factor activity, RNA binding; F:DNA binding; F:RNA binding; F:protein binding; C:nucleus; C:cytosol
m_altissima_ta_indel	TRUE	[NO-BLAST]	Manin19g007790.1	---NA---	489
m_altissima_ta_indel	TRUE	[BLASTED, MAPPED, ANNOTATED]	Manin19g008440.1	RecName: Full=Phagosome assembly factor 1	421	6	0	54.23	2	F:GO:0005515; C:GO:0005737	F:protein binding; C:cytoplasm
m_altissima_ta_indel	TRUE	[NO-BLAST]	Manin19g008450.1	---NA---	177
m_altissima_ta_indel	TRUE	[BLASTED, MAPPED, ANNOTATED]	Manin19g008460.1	RecName: Full=Fructose-bisphosphate aldolase 1, chloroplastic; Flags: Precursor	198	20	2.6365e-76	59.56	13	P:GO:0001666; P:GO:0006979; P:GO:0016051; P:GO:0030388; P:GO:0044281; P:GO:0046686; F:GO:0003729; F:GO:0004332; F:GO:0043621; C:GO:0005739; C:GO:0009570; C:GO:0032991; C:GO:0048046	P:response to hypoxia; P:response to oxidative stress; P:carbohydrate biosynthetic process; P:fructose 1,6-bisphosphate metabolic process; P:small molecule metabolic process; P:response to cadmium ion; F:mRNA binding; F:fructose-bisphosphate aldolase activity; F:protein self-association; C:mitochondrion; C:chloroplast stroma; C:protein-containing complex; C:apoplast	EC:4.1.2.13	Fructose-bisphosphate aldolase
m_altissima_ta_indel	TRUE	[NO-BLAST]	Manin19g008490.1	---NA---	116
m_altissima_ta_indel	TRUE	[NO-BLAST]	Manin19g008510.1	---NA---	137
m_altissima_ta_indel	TRUE	[NO-BLAST]	Manin19g008470.1	---NA---	244
m_altissima_ta_indel	TRUE	[BLASTED, MAPPED, ANNOTATED]	Manin19g008620.1	RecName: Full=50S ribosomal protein L7/L12	207	20	2.16423e-20	59.06	4	P:GO:0006412; F:GO:0003735; C:GO:0005762; C:GO:0042645	P:translation; F:structural constituent of ribosome; C:mitochondrial large ribosomal subunit; C:mitochondrial nucleoid
m_altissima_ta_indel	TRUE	[NO-BLAST]	Manin19g008650.1	---NA---	561
m_altissima_ta_indel	TRUE	[BLASTED, MAPPED, ANNOTATED]	Manin19g008990.1	RecName: Full=Glutamate receptor 3.6; AltName: Full=Ligand-gated ion channel 3.6; Flags: Precursor	991	20	0	60.52	19	P:GO:0007267; P:GO:0009611; P:GO:0009630; P:GO:0009864; P:GO:0019722; P:GO:0050832; P:GO:0070417; P:GO:0070588; P:GO:0071230; P:GO:0071260; P:GO:0071311; F:GO:0005262; F:GO:0005515; F:GO:0008066; F:GO:0015276; C:GO:0005886; C:GO:0009506; C:GO:0009507; C:GO:0016021	P:cell-cell signaling; P:response to wounding; P:gravitropism; P:induced systemic resistance, jasmonic acid mediated signaling pathway; P:calcium-mediated signaling; P:defense response to fungus; P:cellular response to cold; P:calcium ion transmembrane transport; P:cellular response to amino acid stimulus; P:cellular response to mechanical stimulus; P:cellular response to acetate; F:calcium chann…	EC:7	Translocases
m_altissima_ta_indel	TRUE	[BLASTED, MAPPED, ANNOTATED]	Manin19g008850.3	RecName: Full=Probable serine/threonine-protein kinase CST; AltName: Full=Protein CAST AWAY	378	20	8.90202e-156	71.97	18	P:GO:0002221; P:GO:0031663; P:GO:0046777; P:GO:0050832; P:GO:0060862; P:GO:0080141; P:GO:0080142; P:GO:1900426; P:GO:1901141; P:GO:1902458; F:GO:0005524; F:GO:0030957; F:GO:0106310; F:GO:0106311; C:GO:0005730; C:GO:0005768; C:GO:0005886; C:GO:0009506	P:pattern recognition receptor signaling pathway; P:lipopolysaccharide-mediated signaling pathway; P:protein autophosphorylation; P:defense response to fungus; P:negative regulation of floral organ abscission; P:regulation of jasmonic acid biosynthetic process; P:regulation of salicylic acid biosynthetic process; P:positive regulation of defense response to bacterium; P:regulation of lignin biosy…	EC:2.7.11.1	Non-specific serine/threonine protein kinase
m_altissima_ta_indel	TRUE	[BLASTED, MAPPED, ANNOTATED]	Manin19g008860.1	RecName: Full=Probable serine/threonine-protein kinase PIX13	790	20	5.8726e-167	73.02	20	P:GO:0002221; P:GO:0018108; P:GO:0031663; P:GO:0046777; P:GO:0050832; P:GO:0060862; P:GO:0080141; P:GO:0080142; P:GO:1900426; P:GO:1901141; P:GO:1902458; F:GO:0004713; F:GO:0005524; F:GO:0030957; F:GO:0106310; F:GO:0106311; C:GO:0005730; C:GO:0005768; C:GO:0005886; C:GO:0009506	P:pattern recognition receptor signaling pathway; P:peptidyl-tyrosine phosphorylation; P:lipopolysaccharide-mediated signaling pathway; P:protein autophosphorylation; P:defense response to fungus; P:negative regulation of floral organ abscission; P:regulation of jasmonic acid biosynthetic process; P:regulation of salicylic acid biosynthetic process; P:positive regulation of defense response to ba…	EC:2.7.10; EC:2.7.11.1	Transferring phosphorus-containing groups; Non-specific serine/threonine protein kinase
m_altissima_ta_indel	TRUE	[BLASTED, MAPPED, ANNOTATED]	Manin19g009150.1	RecName: Full=Kinesin-like protein KIN-14H	1356	20	0	59.83	30	P:GO:0000022; P:GO:0001578; P:GO:0009971; P:GO:0010091; P:GO:0030705; P:GO:0043622; P:GO:0048629; P:GO:0051012; P:GO:0051303; P:GO:0090307; F:GO:0005509; F:GO:0005516; F:GO:0005524; F:GO:0008017; F:GO:0008569; F:GO:0016491; F:GO:0019901; F:GO:0042803; F:GO:0043531; F:GO:0051015; C:GO:0000775; C:GO:0005634; C:GO:0005815; C:GO:0005871; C:GO:0005876; C:GO:0005912; C:GO:0009524; C:GO:0055028; C:GO:00…	P:mitotic spindle elongation; P:microtubule bundle formation; P:anastral spindle assembly involved in male meiosis; P:trichome branching; P:cytoskeleton-dependent intracellular transport; P:cortical microtubule organization; P:trichome patterning; P:microtubule sliding; P:establishment of chromosome localization; P:mitotic spindle assembly; F:calcium ion binding; F:calmodulin binding; F:ATP bindi…	EC:1	Oxidoreductases
m_altissima_ta_indel	TRUE	[BLASTED, MAPPED, ANNOTATED]	Manin19g009220.1	RecName: Full=Kinesin-like protein KIN-14F; AltName: Full=AtKIN14h; AltName: Full=Kinesin KP1; AltName: Full=Kinesin-like protein 1; Short=AtKP1	70	1	2.3906e-09	72	6	P:GO:0009060; P:GO:0009845; F:GO:0000166; F:GO:0005515; C:GO:0005739; C:GO:0005856	P:aerobic respiration; P:seed germination; F:nucleotide binding; F:protein binding; C:mitochondrion; C:cytoskeleton
m_altissima_ta_indel	TRUE	[BLASTED, MAPPED, ANNOTATED]	Manin19g009250.1	RecName: Full=Calmodulin-binding transcription activator 2	333	11	1.7293e-37	56.05	20	P:GO:0003008; P:GO:0006357; P:GO:0009414; P:GO:0009733; P:GO:0010150; P:GO:0042742; P:GO:0045893; P:GO:0050826; P:GO:0050832; P:GO:0070417; P:GO:0071275; P:GO:0106167; P:GO:1900367; F:GO:0000976; F:GO:0003700; F:GO:0003712; F:GO:0005516; C:GO:0005634; C:GO:0005829; C:GO:0043232	P:system process; P:regulation of transcription by RNA polymerase II; P:response to water deprivation; P:response to auxin; P:leaf senescence; P:defense response to bacterium; P:positive regulation of transcription, DNA-templated; P:response to freezing; P:defense response to fungus; P:cellular response to cold; P:cellular response to aluminum ion; P:extracellular ATP signaling; P:positive regula…
m_altissima_ta_indel	TRUE	[BLASTED, MAPPED, ANNOTATED]	Manin19g009350.1	RecName: Full=Asparagine synthetase [glutamine-hydrolyzing]; AltName: Full=Glutamine-dependent asparagine synthetase	566	20	0	83.26	11	P:GO:0006541; P:GO:0009063; P:GO:0009744; P:GO:0009749; P:GO:0070981; F:GO:0004066; F:GO:0004071; F:GO:0005524; F:GO:0016597; F:GO:0042802; C:GO:0005829	P:glutamine metabolic process; P:cellular amino acid catabolic process; P:response to sucrose; P:response to glucose; P:L-asparagine biosynthetic process; F:asparagine synthase (glutamine-hydrolyzing) activity; F:aspartate-ammonia ligase activity; F:ATP binding; F:amino acid binding; F:identical protein binding; C:cytosol	EC:6.3.5.4; EC:6.3.1.1	Asparagine synthase (glutamine-hydrolyzing); Aspartate--ammonia ligase
m_altissima_ta_indel	TRUE	[BLASTED, MAPPED, ANNOTATED]	Manin19g009260.1	RecName: Full=Calmodulin-binding transcription activator 2; Short=AtCAMTA2; AltName: Full=AtER66; AltName: Full=Ethylene-induced calmodulin-binding protein c; Short=EICBP.c; AltName: Full=Signal-responsive protein 4; Short=AtSR4	202	6	1.41324e-52	58.66	18	P:GO:0006357; P:GO:0009414; P:GO:0009733; P:GO:0010150; P:GO:0042742; P:GO:0045893; P:GO:0050826; P:GO:0050832; P:GO:0070417; P:GO:0071275; P:GO:0106167; P:GO:1900367; F:GO:0000976; F:GO:0003700; F:GO:0003712; F:GO:0005516; C:GO:0005634; C:GO:0005829	P:regulation of transcription by RNA polymerase II; P:response to water deprivation; P:response to auxin; P:leaf senescence; P:defense response to bacterium; P:positive regulation of transcription, DNA-templated; P:response to freezing; P:defense response to fungus; P:cellular response to cold; P:cellular response to aluminum ion; P:extracellular ATP signaling; P:positive regulation of defense re…
m_altissima_ta_indel	TRUE	[BLASTED, MAPPED, ANNOTATED]	Manin19g009300.1	RecName: Full=Ankyrin repeat, SAM and basic leucine zipper domain-containing protein 1; AltName: Full=Germ cell-specific ankyrin, SAM and basic leucine zipper domain-containing protein	1700	20	0	52.41	24	P:GO:0009414; P:GO:0009733; P:GO:0010150; P:GO:0014898; P:GO:0035307; P:GO:0042742; P:GO:0045944; P:GO:0050826; P:GO:0050832; P:GO:0050885; P:GO:0070417; P:GO:0070886; P:GO:0106167; P:GO:1900367; F:GO:0003682; F:GO:0003690; F:GO:0003700; F:GO:0003713; F:GO:0005516; F:GO:0042826; F:GO:0043565; C:GO:0000785; C:GO:0005730; C:GO:0005829	P:response to water deprivation; P:response to auxin; P:leaf senescence; P:cardiac muscle hypertrophy in response to stress; P:positive regulation of protein dephosphorylation; P:defense response to bacterium; P:positive regulation of transcription by RNA polymerase II; P:response to freezing; P:defense response to fungus; P:neuromuscular process controlling balance; P:cellular response to cold; …
m_altissima_ta_indel	TRUE	[NO-BLAST]	Manin19g009390.1	---NA---	92
m_altissima_ta_indel	TRUE	[BLASTED, MAPPED, ANNOTATED]	Manin19g009530.1	RecName: Full=Disease resistance protein RPP13; AltName: Full=Resistance to Peronospora parasitica protein 13	379	20	3.2092e-75	52.65	11	P:GO:0009416; P:GO:0009620; P:GO:0009626; P:GO:0009751; P:GO:0042742; P:GO:0050776; F:GO:0005515; C:GO:0005737; C:GO:0005886; C:GO:0009506; C:GO:0043231	P:response to light stimulus; P:response to fungus; P:plant-type hypersensitive response; P:response to salicylic acid; P:defense response to bacterium; P:regulation of immune response; F:protein binding; C:cytoplasm; C:plasma membrane; C:plasmodesma; C:intracellular membrane-bounded organelle
m_altissima_ta_indel	TRUE	[BLASTED, MAPPED, ANNOTATED]	Manin19g009540.1	RecName: Full=Putative disease resistance RPP13-like protein 2	267	16	3.38326e-21	52.55	7	P:GO:0002238; P:GO:0009416; P:GO:0009751; P:GO:0051716; P:GO:0098542; F:GO:0005488; C:GO:0005886	P:response to molecule of fungal origin; P:response to light stimulus; P:response to salicylic acid; P:cellular response to stimulus; P:defense response to other organism; F:binding; C:plasma membrane
m_altissima_ta_indel	TRUE	[BLASTED, MAPPED, ANNOTATED]	Manin19g009560.1	RecName: Full=Disease resistance protein RPP13; AltName: Full=Resistance to Peronospora parasitica protein 13	809	20	1.04657e-158	50.73	7	P:GO:0009416; P:GO:0009620; P:GO:0009626; P:GO:0010033; F:GO:0005515; C:GO:0005737; C:GO:0005886	P:response to light stimulus; P:response to fungus; P:plant-type hypersensitive response; P:response to organic substance; F:protein binding; C:cytoplasm; C:plasma membrane
m_altissima_ta_indel	TRUE	[BLASTED, MAPPED, ANNOTATED]	Manin19g009570.1	RecName: Full=Putative disease resistance RPP13-like protein 2	817	20	9.03831e-144	48.86	6	P:GO:0009416; P:GO:0010033; P:GO:0051716; P:GO:0098542; F:GO:0005515; C:GO:0016020	P:response to light stimulus; P:response to organic substance; P:cellular response to stimulus; P:defense response to other organism; F:protein binding; C:membrane
m_altissima_ta_indel	TRUE	[BLASTED, MAPPED, ANNOTATED]	Manin19g009590.1	RecName: Full=Putative disease resistance RPP13-like protein 3	806	20	1.84669e-147	52.62	7	P:GO:0009416; P:GO:0009620; P:GO:0009626; P:GO:0009751; F:GO:0005515; C:GO:0005737; C:GO:0005886	P:response to light stimulus; P:response to fungus; P:plant-type hypersensitive response; P:response to salicylic acid; F:protein binding; C:cytoplasm; C:plasma membrane
m_altissima_ta_indel	TRUE	[BLASTED, MAPPED, ANNOTATED]	Manin19g009600.1	RecName: Full=Putative disease resistance RPP13-like protein 2	816	20	1.24143e-142	49.37	6	P:GO:0009416; P:GO:0010033; P:GO:0051716; P:GO:0098542; F:GO:0005515; C:GO:0016020	P:response to light stimulus; P:response to organic substance; P:cellular response to stimulus; P:defense response to other organism; F:protein binding; C:membrane
m_altissima_ta_indel	TRUE	[BLASTED, MAPPED, ANNOTATED]	Manin19g009850.1	RecName: Full=Protein CfxQ homolog	916	20	3.14901e-40	59.47	5	P:GO:0010106; P:GO:0033214; P:GO:0055069; F:GO:0005488; C:GO:0005737	P:cellular response to iron ion starvation; P:siderophore-dependent iron import into cell; P:zinc ion homeostasis; F:binding; C:cytoplasm
m_altissima_ta_indel	TRUE	[BLASTED, MAPPED]	Manin19g009670.1	RecName: Full=SUPPRESSOR OF ABI3-5; AltName: Full=REQUIRED FOR SNC4-1D protein 1; AltName: Full=Splicing factor SUA	383	3	3.8749e-05	62.25	19	P:GO:0000398; P:GO:0001525; P:GO:0001570; P:GO:0001938; P:GO:0006397; P:GO:0007155; P:GO:0008380; P:GO:0030154; P:GO:0043484; P:GO:0045766; F:GO:0003676; F:GO:0003723; F:GO:0005515; F:GO:0046872; C:GO:0005576; C:GO:0005634; C:GO:0005681; C:GO:0005737; C:GO:0048471	P:mRNA splicing, via spliceosome; P:angiogenesis; P:vasculogenesis; P:positive regulation of endothelial cell proliferation; P:mRNA processing; P:cell adhesion; P:RNA splicing; P:cell differentiation; P:regulation of RNA splicing; P:positive regulation of angiogenesis; F:nucleic acid binding; F:RNA binding; F:protein binding; F:metal ion binding; C:extracellular region; C:nucleus; C:spliceosomal …
m_altissima_ta_indel	TRUE	[BLASTED, MAPPED, ANNOTATED]	Manin19g009700.1	RecName: Full=Lactosylceramide 4-alpha-galactosyltransferase; AltName: Full=Alpha-1,4-N-acetylglucosaminyltransferase; AltName: Full=Alpha-1,4-galactosyltransferase; AltName: Full=Globotriaosylceramide synthase; Short=Gb3 synthase; AltName: Full=UDP-galactose:beta-D-galactosyl-beta1-R 4-alpha-D-galactosyltransferase	537	9	9.04416e-19	46.3	2	F:GO:0016758; C:GO:0016020	F:hexosyltransferase activity; C:membrane	EC:2.4.1	Glycosyltransferases
m_altissima_ta_indel	TRUE	[BLASTED, MAPPED, ANNOTATED]	Manin19g009630.1	RecName: Full=Probable aspartate/prephenate aminotransferase; Short=AspAT / PAT; AltName: Full=Transaminase A	450	18	3.14046e-80	41.56	5	P:GO:0006520; P:GO:0016053; P:GO:1901566; F:GO:0008483; C:GO:0009536	P:cellular amino acid metabolic process; P:organic acid biosynthetic process; P:organonitrogen compound biosynthetic process; F:transaminase activity; C:plastid	EC:2.6.1	Transferring nitrogenous groups
m_altissima_ta_indel	TRUE	[BLASTED, MAPPED, ANNOTATED]	Manin19g009650.1	RecName: Full=Trafficking protein particle complex subunit 12; AltName: Full=Tetratricopeptide repeat protein 15; Short=TPR repeat protein 15	489	2	3.07468e-30	49.39	4	P:GO:0009987; P:GO:0051234; C:GO:0005737; C:GO:0043231	P:cellular process; P:establishment of localization; C:cytoplasm; C:intracellular membrane-bounded organelle
m_altissima_ta_indel	TRUE	[NO-BLAST]	Manin19g009920.1	---NA---	142
m_altissima_ta_indel	TRUE	[BLASTED, MAPPED, ANNOTATED]	Manin19g009970.1	RecName: Full=Pentatricopeptide repeat-containing protein At2g22070	851	20	0	57.67	14	P:GO:0010087; P:GO:0010182; P:GO:0010214; P:GO:0010305; P:GO:0010588; P:GO:0031425; P:GO:0080156; P:GO:0140547; P:GO:1900865; F:GO:0003729; F:GO:0005515; F:GO:0008270; C:GO:0005739; C:GO:0009507	P:phloem or xylem histogenesis; P:sugar mediated signaling pathway; P:seed coat development; P:leaf vascular tissue pattern formation; P:cotyledon vascular tissue pattern formation; P:chloroplast RNA processing; P:mitochondrial mRNA modification; P:acquisition of seed longevity; P:chloroplast RNA modification; F:mRNA binding; F:protein binding; F:zinc ion binding; C:mitochondrion; C:chloroplast
m_altissima_ta_indel	TRUE	[NO-BLAST]	Manin19g010200.1	---NA---	90
m_altissima_ta_indel	TRUE	[BLASTED, MAPPED, ANNOTATED]	Manin19g010450.1	RecName: Full=Malate dehydrogenase, mitochondrial; Flags: Precursor	419	20	4.01812e-138	62.43	16	P:GO:0005975; P:GO:0009060; P:GO:0009409; P:GO:0009658; P:GO:0009793; P:GO:0031998; P:GO:0042742; P:GO:0045037; P:GO:0080093; F:GO:0005507; F:GO:0030060; C:GO:0005739; C:GO:0005777; C:GO:0009532; C:GO:0009941; C:GO:0062091	P:carbohydrate metabolic process; P:aerobic respiration; P:response to cold; P:chloroplast organization; P:embryo development ending in seed dormancy; P:regulation of fatty acid beta-oxidation; P:defense response to bacterium; P:protein import into chloroplast stroma; P:regulation of photorespiration; F:copper ion binding; F:L-malate dehydrogenase activity; C:mitochondrion; C:peroxisome; C:plasti…	EC:1.1.1.37	Malate dehydrogenase
m_altissima_ta_indel	TRUE	[BLASTED, MAPPED, ANNOTATED]	Manin19g010480.1	RecName: Full=Transcription factor bHLH19; AltName: Full=Basic helix-loop-helix protein 19; Short=AtbHLH19; Short=bHLH 19; AltName: Full=Transcription factor EN 26; AltName: Full=bHLH transcription factor bHLH019	666	20	1.41946e-60	60.01	23	P:GO:0007029; P:GO:0009269; P:GO:0009611; P:GO:0009737; P:GO:0010090; P:GO:0010200; P:GO:0010374; P:GO:0010629; P:GO:0031542; P:GO:0043619; P:GO:0045893; P:GO:0051090; P:GO:0051289; P:GO:0090357; P:GO:0106167; P:GO:2000022; P:GO:2000068; P:GO:2000652; F:GO:0000976; F:GO:0003700; F:GO:0019900; F:GO:0046983; C:GO:0005634	P:endoplasmic reticulum organization; P:response to desiccation; P:response to wounding; P:response to abscisic acid; P:trichome morphogenesis; P:response to chitin; P:stomatal complex development; P:negative regulation of gene expression; P:positive regulation of anthocyanin biosynthetic process; P:regulation of transcription from RNA polymerase II promoter in response to oxidative stress; P:pos…
m_altissima_ta_indel	TRUE	[NO-BLAST]	Manin19g010820.2	---NA---	110
m_altissima_ta_indel	TRUE	[BLASTED, MAPPED, ANNOTATED]	Manin19g010910.1	RecName: Full=O-fucosyltransferase 39; Short=O-FucT-39; AltName: Full=O-fucosyltransferase family protein	579	20	0	58.79	7	P:GO:0006004; P:GO:0007155; P:GO:0052325; F:GO:0016757; C:GO:0005768; C:GO:0005802; C:GO:0016021	P:fucose metabolic process; P:cell adhesion; P:cell wall pectin biosynthetic process; F:glycosyltransferase activity; C:endosome; C:trans-Golgi network; C:integral component of membrane	EC:2.4	Glycosyltransferases
m_altissima_ta_indel	TRUE	[BLASTED, MAPPED, ANNOTATED]	Manin19g011190.1	RecName: Full=Group II intron-encoded protein LtrA; Includes: RecName: Full=Reverse-transcriptase; Includes: RecName: Full=RNA maturase; Includes: RecName: Full=DNA endonuclease	815	6	0	48.42	12	P:GO:0000373; P:GO:0006315; P:GO:0007005; P:GO:0009845; P:GO:0032885; P:GO:0090615; P:GO:1900864; F:GO:0003964; F:GO:0004518; F:GO:0005488; C:GO:0005739; C:GO:0009507	P:Group II intron splicing; P:homing of group II introns; P:mitochondrion organization; P:seed germination; P:regulation of polysaccharide biosynthetic process; P:mitochondrial mRNA processing; P:mitochondrial RNA modification; F:RNA-directed DNA polymerase activity; F:nuclease activity; F:binding; C:mitochondrion; C:chloroplast	EC:3.1; EC:2.7.7.49	Acting on ester bonds; RNA-directed DNA polymerase
m_altissima_ta_indel	TRUE	[BLASTED, MAPPED, ANNOTATED]	Manin19g011160.1	RecName: Full=Photosystem I reaction center subunit N, chloroplastic; Short=PSI-N; Flags: Precursor	222	4	1.67309e-69	82.04	3	P:GO:0015979; F:GO:0019904; C:GO:0030093	P:photosynthesis; F:protein domain specific binding; C:chloroplast photosystem I
m_altissima_ta_indel	TRUE	[BLASTED, MAPPED, ANNOTATED]	Manin19g011350.1	RecName: Full=Flavonol synthase/flavanone 3-hydroxylase; Short=FLS	228	20	7.80312e-69	69.36	20	P:GO:0007033; P:GO:0009416; P:GO:0009611; P:GO:0009718; P:GO:0009733; P:GO:0010023; P:GO:0051555; P:GO:0080167; P:GO:0097237; P:GO:1900150; P:GO:1900366; P:GO:2000022; F:GO:0005506; F:GO:0005515; F:GO:0031418; F:GO:0045431; F:GO:0045486; F:GO:0050498; F:GO:0120091; C:GO:0005829	P:vacuole organization; P:response to light stimulus; P:response to wounding; P:anthocyanin-containing compound biosynthetic process; P:response to auxin; P:proanthocyanidin biosynthetic process; P:flavonol biosynthetic process; P:response to karrikin; P:cellular response to toxic substance; P:regulation of defense response to fungus; P:negative regulation of defense response to insect; P:regulat…	EC:1.14.20.6; EC:1.14.11.9; EC:3.5	Flavonol synthase; Flavanone 3-dioxygenase; Acting on carbon-nitrogen bonds, other than peptide bonds
m_altissima_ta_indel	TRUE	[BLASTED, MAPPED, ANNOTATED]	Manin19g011830.1	RecName: Full=Geraniol 8-hydroxylase; AltName: Full=Cytochrome P450 76B6; AltName: Full=Geraniol 10-hydroxylase; Short=CrG10H	414	20	3.8051e-89	67.2	10	P:GO:0016099; P:GO:0016102; P:GO:1901946; F:GO:0016709; F:GO:0016712; F:GO:0020037; F:GO:0046872; F:GO:0106240; C:GO:0005783; C:GO:0031090	P:monoterpenoid biosynthetic process; P:diterpenoid biosynthetic process; P:miltiradiene biosynthetic process; F:oxidoreductase activity, acting on paired donors, with incorporation or reduction of molecular oxygen, NAD(P)H as one donor, and incorporation of one atom of oxygen; F:oxidoreductase activity, acting on paired donors, with incorporation or reduction of molecular oxygen, reduced flavin …	EC:1.14.14; EC:1.14.13	Acting on paired donors, with incorporation or reduction of molecular oxygen. The oxygen incorporated need not be derived from O(2); Acting on paired donors, with incorporation or reduction of molecular oxygen. The oxygen incorporated need not be derived from O(2)
m_altissima_ta_indel	TRUE	[BLASTED, MAPPED, ANNOTATED]	Manin19g012200.1	RecName: Full=Uroporphyrinogen decarboxylase; Short=UPD; Short=URO-D	732	20	0	73.49	6	P:GO:0006782; P:GO:0015995; P:GO:0046686; F:GO:0004853; C:GO:0009570; C:GO:0009941	P:protoporphyrinogen IX biosynthetic process; P:chlorophyll biosynthetic process; P:response to cadmium ion; F:uroporphyrinogen decarboxylase activity; C:chloroplast stroma; C:chloroplast envelope	EC:4.1.1.37	Uroporphyrinogen decarboxylase
m_altissima_ta_indel	TRUE	[BLASTED, MAPPED, ANNOTATED]	Manin19g012220.1	RecName: Full=Uroporphyrinogen decarboxylase; Short=UPD; Short=URO-D	713	20	5.88538e-96	67.7	9	P:GO:0015995; P:GO:0017148; P:GO:0046686; P:GO:0090071; F:GO:0005515; F:GO:0016831; F:GO:0043023; C:GO:0000427; C:GO:0042644	P:chlorophyll biosynthetic process; P:negative regulation of translation; P:response to cadmium ion; P:negative regulation of ribosome biogenesis; F:protein binding; F:carboxy-lyase activity; F:ribosomal large subunit binding; C:plastid-encoded plastid RNA polymerase complex; C:chloroplast nucleoid	EC:4.1.1	Carbon-carbon lyases
m_altissima_ta_indel	TRUE	[NO-BLAST]	Manin19g012420.1	---NA---	175
m_altissima_ta_indel	TRUE	[BLASTED, MAPPED, ANNOTATED]	Manin19g012670.1	RecName: Full=Cytochrome P450 72A15	1810	20	0	72.79	18	P:GO:0009741; P:GO:0009753; P:GO:0010268; P:GO:0016131; P:GO:0016135; P:GO:0035834; P:GO:1902382; P:GO:1902386; F:GO:0005506; F:GO:0008395; F:GO:0016712; F:GO:0020037; F:GO:0050595; F:GO:0050616; C:GO:0005773; C:GO:0005783; C:GO:0016021; C:GO:0031090	P:response to brassinosteroid; P:response to jasmonic acid; P:brassinosteroid homeostasis; P:brassinosteroid metabolic process; P:saponin biosynthetic process; P:indole alkaloid metabolic process; P:11-oxo-beta-amyrin catabolic process; P:glycyrrhetinate biosynthetic process; F:iron ion binding; F:steroid hydroxylase activity; F:oxidoreductase activity, acting on paired donors, with incorporation…	EC:1.14.19.62; EC:1.14.13.74; EC:1.14.14; EC:1.3.3	Secologanin synthase; Acting on paired donors, with incorporation or reduction of molecular oxygen. The oxygen incorporated need not be derived from O(2); Acting on paired donors, with incorporation or reduction of molecular oxygen. The oxygen incorporated need not be derived from O(2); Acting on the CH-CH group of donors
m_altissima_ta_indel	TRUE	[BLASTED, MAPPED, ANNOTATED]	Manin19g012670.2	RecName: Full=Cytochrome P450 72A15	1810	20	0	72.79	18	P:GO:0009741; P:GO:0009753; P:GO:0010268; P:GO:0016131; P:GO:0016135; P:GO:0035834; P:GO:1902382; P:GO:1902386; F:GO:0005506; F:GO:0008395; F:GO:0016712; F:GO:0020037; F:GO:0050595; F:GO:0050616; C:GO:0005773; C:GO:0005783; C:GO:0016021; C:GO:0031090	P:response to brassinosteroid; P:response to jasmonic acid; P:brassinosteroid homeostasis; P:brassinosteroid metabolic process; P:saponin biosynthetic process; P:indole alkaloid metabolic process; P:11-oxo-beta-amyrin catabolic process; P:glycyrrhetinate biosynthetic process; F:iron ion binding; F:steroid hydroxylase activity; F:oxidoreductase activity, acting on paired donors, with incorporation…	EC:1.14.19.62; EC:1.14.13.74; EC:1.14.14; EC:1.3.3	Secologanin synthase; Acting on paired donors, with incorporation or reduction of molecular oxygen. The oxygen incorporated need not be derived from O(2); Acting on paired donors, with incorporation or reduction of molecular oxygen. The oxygen incorporated need not be derived from O(2); Acting on the CH-CH group of donors
m_altissima_ta_indel	TRUE	[BLASTED, MAPPED, ANNOTATED]	Manin19g012670.3	RecName: Full=Cytochrome P450 72A15	1810	20	0	72.79	18	P:GO:0009741; P:GO:0009753; P:GO:0010268; P:GO:0016131; P:GO:0016135; P:GO:0035834; P:GO:1902382; P:GO:1902386; F:GO:0005506; F:GO:0008395; F:GO:0016712; F:GO:0020037; F:GO:0050595; F:GO:0050616; C:GO:0005773; C:GO:0005783; C:GO:0016021; C:GO:0031090	P:response to brassinosteroid; P:response to jasmonic acid; P:brassinosteroid homeostasis; P:brassinosteroid metabolic process; P:saponin biosynthetic process; P:indole alkaloid metabolic process; P:11-oxo-beta-amyrin catabolic process; P:glycyrrhetinate biosynthetic process; F:iron ion binding; F:steroid hydroxylase activity; F:oxidoreductase activity, acting on paired donors, with incorporation…	EC:1.14.19.62; EC:1.14.13.74; EC:1.14.14; EC:1.3.3	Secologanin synthase; Acting on paired donors, with incorporation or reduction of molecular oxygen. The oxygen incorporated need not be derived from O(2); Acting on paired donors, with incorporation or reduction of molecular oxygen. The oxygen incorporated need not be derived from O(2); Acting on the CH-CH group of donors
m_altissima_ta_indel	TRUE	[BLASTED, MAPPED, ANNOTATED]	Manin19g012740.1	RecName: Full=Cytochrome P450 72A14	579	20	1.36003e-120	65.71	15	P:GO:0009741; P:GO:0009753; P:GO:0010268; P:GO:0016131; P:GO:0016135; P:GO:0035834; P:GO:1902382; P:GO:1902386; F:GO:0005488; F:GO:0008395; F:GO:0016712; F:GO:0050595; F:GO:0050616; C:GO:0005783; C:GO:0016020	P:response to brassinosteroid; P:response to jasmonic acid; P:brassinosteroid homeostasis; P:brassinosteroid metabolic process; P:saponin biosynthetic process; P:indole alkaloid metabolic process; P:11-oxo-beta-amyrin catabolic process; P:glycyrrhetinate biosynthetic process; F:binding; F:steroid hydroxylase activity; F:oxidoreductase activity, acting on paired donors, with incorporation or reduc…	EC:1.14.19.62; EC:1.14.13.74; EC:1.14.14; EC:1.3.3	Secologanin synthase; Acting on paired donors, with incorporation or reduction of molecular oxygen. The oxygen incorporated need not be derived from O(2); Acting on paired donors, with incorporation or reduction of molecular oxygen. The oxygen incorporated need not be derived from O(2); Acting on the CH-CH group of donors
m_altissima_ta_indel	TRUE	[BLASTED, MAPPED, ANNOTATED]	Manin19g012610.1	RecName: Full=Pentatricopeptide repeat-containing protein At1g53600, mitochondrial; Flags: Precursor	303	20	8.8868e-127	65.86	13	P:GO:0009793; P:GO:0010182; P:GO:0010214; P:GO:0016554; P:GO:0031425; P:GO:0031930; P:GO:0080156; P:GO:0140547; P:GO:1905392; F:GO:0003729; F:GO:0005515; C:GO:0005739; C:GO:0009507	P:embryo development ending in seed dormancy; P:sugar mediated signaling pathway; P:seed coat development; P:cytidine to uridine editing; P:chloroplast RNA processing; P:mitochondria-nucleus signaling pathway; P:mitochondrial mRNA modification; P:acquisition of seed longevity; P:plant organ morphogenesis; F:mRNA binding; F:protein binding; C:mitochondrion; C:chloroplast
m_altissima_ta_indel	TRUE	[NO-BLAST]	Manin19g012620.1	---NA---	236
m_altissima_ta_indel	TRUE	[BLASTED, MAPPED, ANNOTATED]	Manin19g012680.1	RecName: Full=Cytochrome P450 CYP72A219; AltName: Full=Cytochrome P450 CYP72A129	1481	20	0	71.12	16	P:GO:0009741; P:GO:0009753; P:GO:0010268; P:GO:0016131; P:GO:0016135; P:GO:0035834; P:GO:1902382; P:GO:1902386; F:GO:0008395; F:GO:0016712; F:GO:0046872; F:GO:0050595; F:GO:0050616; C:GO:0005773; C:GO:0005783; C:GO:0031090	P:response to brassinosteroid; P:response to jasmonic acid; P:brassinosteroid homeostasis; P:brassinosteroid metabolic process; P:saponin biosynthetic process; P:indole alkaloid metabolic process; P:11-oxo-beta-amyrin catabolic process; P:glycyrrhetinate biosynthetic process; F:steroid hydroxylase activity; F:oxidoreductase activity, acting on paired donors, with incorporation or reduction of mol…	EC:1.14.19.62; EC:1.14.13.74; EC:1.14.14; EC:1.3.3	Secologanin synthase; Acting on paired donors, with incorporation or reduction of molecular oxygen. The oxygen incorporated need not be derived from O(2); Acting on paired donors, with incorporation or reduction of molecular oxygen. The oxygen incorporated need not be derived from O(2); Acting on the CH-CH group of donors
m_altissima_ta_indel	TRUE	[NO-BLAST]	Manin19g013010.1	---NA---	109
m_altissima_ta_indel	TRUE	[BLASTED, MAPPED, ANNOTATED]	Manin19g013030.1	RecName: Full=ATP-dependent DNA helicase II subunit 1; AltName: Full=ATP-dependent DNA helicase II subunit Ku70	638	20	0	49.21	23	P:GO:0000723; P:GO:0002376; P:GO:0006303; P:GO:0006310; P:GO:0006355; P:GO:0009408; P:GO:0032508; P:GO:0045934; P:GO:0048522; P:GO:0048731; P:GO:0071480; P:GO:0071481; P:GO:2000113; F:GO:0003678; F:GO:0003684; F:GO:0003690; F:GO:0005515; F:GO:0005524; F:GO:0016787; F:GO:0042162; C:GO:0000785; C:GO:0005737; C:GO:0043564	P:telomere maintenance; P:immune system process; P:double-strand break repair via nonhomologous end joining; P:DNA recombination; P:regulation of transcription, DNA-templated; P:response to heat; P:DNA duplex unwinding; P:negative regulation of nucleobase-containing compound metabolic process; P:positive regulation of cellular process; P:system development; P:cellular response to gamma radiation;…	EC:3.6.4.12	DNA helicase
m_altissima_ta_indel	TRUE	[BLASTED, MAPPED, ANNOTATED]	Manin19g013100.2	RecName: Full=Protein transport protein Sec61 subunit alpha	475	20	0	83.22	21	P:GO:0006616; P:GO:0021986; P:GO:0030433; P:GO:0030970; P:GO:0031204; P:GO:0034341; P:GO:0039019; P:GO:0042886; P:GO:0044743; P:GO:0045048; P:GO:0070588; P:GO:0070843; F:GO:0005048; F:GO:0005262; F:GO:0005515; F:GO:0015450; F:GO:0043022; F:GO:1904680; C:GO:0005784; C:GO:0030176; C:GO:0030670	P:SRP-dependent cotranslational protein targeting to membrane, translocation; P:habenula development; P:ubiquitin-dependent ERAD pathway; P:retrograde protein transport, ER to cytosol; P:posttranslational protein targeting to membrane, translocation; P:response to interferon-gamma; P:pronephric nephron development; P:amide transport; P:protein transmembrane import into intracellular organelle; P:…	EC:7	Translocases
m_altissima_ta_indel	TRUE	[NO-BLAST]	Manin19g012790.1	---NA---	430
m_altissima_ta_indel	TRUE	[NO-BLAST]	Manin19g012950.1	---NA---	298
m_altissima_ta_indel	TRUE	[NO-BLAST]	Manin19g012970.1	---NA---	219
m_altissima_ta_indel	TRUE	[BLASTED, MAPPED, ANNOTATED]	Manin19g013050.1	RecName: Full=DNA polymerase delta subunit 3; AltName: Full=DNA polymerase delta subunit p66	559	1	2.26616e-08	49.31	2	P:GO:0044260; C:GO:0005622	P:cellular macromolecule metabolic process; C:intracellular anatomical structure
m_altissima_ta_indel	TRUE	[BLASTED, MAPPED, ANNOTATED]	Manin19g013190.1	RecName: Full=Squalene monooxygenase; AltName: Full=Squalene epoxidase; Short=SE	989	20	0	66.88	27	P:GO:0002238; P:GO:0006725; P:GO:0008203; P:GO:0008204; P:GO:0009414; P:GO:0009611; P:GO:0009723; P:GO:0009751; P:GO:0009753; P:GO:0010038; P:GO:0016126; P:GO:0042127; P:GO:0042542; P:GO:0042594; P:GO:0044182; P:GO:0046246; P:GO:0051716; P:GO:0071731; P:GO:0140042; P:GO:1902438; F:GO:0004506; F:GO:0005515; F:GO:0016787; F:GO:0071949; C:GO:0005789; C:GO:0016021; C:GO:0031966	P:response to molecule of fungal origin; P:cellular aromatic compound metabolic process; P:cholesterol metabolic process; P:ergosterol metabolic process; P:response to water deprivation; P:response to wounding; P:response to ethylene; P:response to salicylic acid; P:response to jasmonic acid; P:response to metal ion; P:sterol biosynthetic process; P:regulation of cell population proliferation; P:…	EC:1.14.13; EC:3; EC:1.14.14.17	Acting on paired donors, with incorporation or reduction of molecular oxygen. The oxygen incorporated need not be derived from O(2); Hydrolases; Squalene monooxygenase
m_altissima_ta_indel	TRUE	[BLASTED, MAPPED, ANNOTATED]	Manin19g013260.1	RecName: Full=UDP-N-acetylglucosamine 1-carboxyvinyltransferase; AltName: Full=Enoylpyruvate transferase; AltName: Full=UDP-N-acetylglucosamine enolpyruvyl transferase; Short=EPT	145	20	4.21978e-21	66.84	6	P:GO:0006807; P:GO:0044249; P:GO:0071554; P:GO:0071840; P:GO:1901137; F:GO:0016765	P:nitrogen compound metabolic process; P:cellular biosynthetic process; P:cell wall organization or biogenesis; P:cellular component organization or biogenesis; P:carbohydrate derivative biosynthetic process; F:transferase activity, transferring alkyl or aryl (other than methyl) groups	EC:2.5.1	Transferring alkyl or aryl groups, other than methyl groups
m_altissima_ta_indel	TRUE	[NO-BLAST]	Manin19g013400.1	---NA---	95
m_altissima_ta_indel	TRUE	[BLASTED, MAPPED, ANNOTATED]	Manin19g013570.1	RecName: Full=30S ribosomal protein S20	707	20	2.27433e-62	65.47	5	F:GO:0003729; F:GO:0070181; C:GO:0009570; C:GO:0009941; C:GO:0015935	F:mRNA binding; F:small ribosomal subunit rRNA binding; C:chloroplast stroma; C:chloroplast envelope; C:small ribosomal subunit
m_altissima_ta_indel	TRUE	[BLASTED, MAPPED, ANNOTATED]	Manin19g013710.1	RecName: Full=Disease resistance protein RPS6; AltName: Full=Resistance to Pseudomonas syringae 6	506	20	2.49336e-122	57.05	19	P:GO:0002229; P:GO:0002758; P:GO:0010033; P:GO:0010193; P:GO:0019677; P:GO:0034052; P:GO:0034644; P:GO:0042742; P:GO:0050832; F:GO:0000166; F:GO:0003953; F:GO:0042803; F:GO:0050135; F:GO:0140376; C:GO:0000139; C:GO:0005634; C:GO:0005739; C:GO:0005789; C:GO:0005886	P:defense response to oomycetes; P:innate immune response-activating signal transduction; P:response to organic substance; P:response to ozone; P:NAD catabolic process; P:positive regulation of plant-type hypersensitive response; P:cellular response to UV; P:defense response to bacterium; P:defense response to fungus; F:nucleotide binding; F:NAD+ nucleosidase activity; F:protein homodimerization …	EC:3.2.2.6	ADP-ribosyl cyclase/cyclic ADP-ribose hydrolase
m_altissima_ta_indel	TRUE	[BLASTED, MAPPED, ANNOTATED]	Manin19g013650.1	RecName: Full=Phytosulfokine receptor 2; Short=AtPSKR2; AltName: Full=Phytosulfokine LRR receptor kinase 2; Flags: Precursor	1224	20	0	54.97	24	P:GO:0006810; P:GO:0009755; P:GO:0009826; P:GO:0010051; P:GO:0010073; P:GO:0030154; P:GO:0031347; P:GO:0045087; P:GO:0045851; P:GO:0046777; P:GO:0048229; P:GO:0048437; P:GO:0048646; P:GO:0050793; P:GO:0051321; P:GO:1905392; F:GO:0000166; F:GO:0001653; F:GO:0004383; F:GO:0004674; F:GO:0004888; F:GO:0042802; C:GO:0005886; C:GO:0009507	P:transport; P:hormone-mediated signaling pathway; P:unidimensional cell growth; P:xylem and phloem pattern formation; P:meristem maintenance; P:cell differentiation; P:regulation of defense response; P:innate immune response; P:pH reduction; P:protein autophosphorylation; P:gametophyte development; P:floral organ development; P:anatomical structure formation involved in morphogenesis; P:regulati…	EC:2.7.1; EC:4.6.1.2	Transferring phosphorus-containing groups; Guanylate cyclase
m_altissima_ta_indel	TRUE	[NO-BLAST]	Manin19g013830.1	---NA---	220
m_altissima_ta_indel	TRUE	[BLASTED, MAPPED, ANNOTATED]	Manin19g014010.1	RecName: Full=Glutathione S-transferase LANCL1; AltName: Full=40 kDa erythrocyte membrane protein; Short=p40; AltName: Full=LanC-like protein 1	401	14	0	59.44	17	P:GO:0005975; P:GO:0009789; P:GO:0010231; P:GO:0043523; P:GO:1903203; F:GO:0004364; F:GO:0008270; F:GO:0010314; F:GO:0010427; F:GO:0017124; F:GO:0032266; F:GO:0043295; F:GO:0050750; C:GO:0005654; C:GO:0005737; C:GO:0005886; C:GO:0019898	P:carbohydrate metabolic process; P:positive regulation of abscisic acid-activated signaling pathway; P:maintenance of seed dormancy; P:regulation of neuron apoptotic process; P:regulation of oxidative stress-induced neuron death; F:glutathione transferase activity; F:zinc ion binding; F:phosphatidylinositol-5-phosphate binding; F:abscisic acid binding; F:SH3 domain binding; F:phosphatidylinosito…	EC:2.5.1.18	Glutathione transferase
m_altissima_ta_indel	TRUE	[BLASTED, MAPPED, ANNOTATED]	Manin19g013840.1	RecName: Full=Desmethyl-deoxy-podophyllotoxin synthase; AltName: Full=Cytochrome P450 family 71 subfamily BE polypeptide 54	1241	20	3.79759e-94	66.25	8	P:GO:0009699; P:GO:0016114; P:GO:0035835; P:GO:0051762; F:GO:0046872; F:GO:0102934; F:GO:0106223; C:GO:0005789	P:phenylpropanoid biosynthetic process; P:terpenoid biosynthetic process; P:indole alkaloid biosynthetic process; P:sesquiterpene biosynthetic process; F:metal ion binding; F:costunolide synthase activity; F:germacrene A hydroxylase activity; C:endoplasmic reticulum membrane	EC:1.14.14.95; EC:1.14.13; EC:1.14.14.150	Germacrene A hydroxylase; Acting on paired donors, with incorporation or reduction of molecular oxygen. The oxygen incorporated need not be derived from O(2); Costunolide synthase
m_altissima_ta_indel	TRUE	[BLASTED, MAPPED, ANNOTATED]	Manin19g013850.1	RecName: Full=Receptor-like protein 34; Short=AtRLP34; Flags: Precursor	2198	20	2.00657e-127	53.78	9	P:GO:0002238; P:GO:0002758; P:GO:0009617; P:GO:0010150; P:GO:0071215; P:GO:1900150; P:GO:1902288; F:GO:0005515; C:GO:0110165	P:response to molecule of fungal origin; P:innate immune response-activating signal transduction; P:response to bacterium; P:leaf senescence; P:cellular response to abscisic acid stimulus; P:regulation of defense response to fungus; P:regulation of defense response to oomycetes; F:protein binding; C:cellular anatomical entity
m_altissima_ta_indel	TRUE	[BLASTED, MAPPED, ANNOTATED]	Manin19g014040.1	RecName: Full=COP1-interacting protein 7	1188	1	0	56.41	7	P:GO:0009416; P:GO:0009718; P:GO:0015995; P:GO:0045893; F:GO:0005515; C:GO:0005634; C:GO:0005886	P:response to light stimulus; P:anthocyanin-containing compound biosynthetic process; P:chlorophyll biosynthetic process; P:positive regulation of transcription, DNA-templated; F:protein binding; C:nucleus; C:plasma membrane
m_altissima_ta_indel	TRUE	[NO-BLAST]	Manin19g014250.1	---NA---	621
m_altissima_ta_indel	TRUE	[BLASTED, MAPPED, ANNOTATED]	Manin19g014370.1	RecName: Full=Universal stress protein PHOS32; AltName: Full=Phosphorylated protein of 32 kDa; Short=AtPHOS32; Flags: Precursor	310	3	3.78824e-84	71.36	6	P:GO:0002238; F:GO:0000166; C:GO:0005634; C:GO:0005829; C:GO:0005886; C:GO:0009536	P:response to molecule of fungal origin; F:nucleotide binding; C:nucleus; C:cytosol; C:plasma membrane; C:plastid
m_altissima_ta_indel	TRUE	[NO-BLAST]	Manin19g014130.1	---NA---	138
m_altissima_ta_indel	TRUE	[BLASTED, MAPPED, ANNOTATED]	Manin19g014400.1	RecName: Full=G-type lectin S-receptor-like serine/threonine-protein kinase At4g27290; Flags: Precursor	2326	20	0	58.36	15	P:GO:0002221; P:GO:0031663; P:GO:0032497; P:GO:0034613; P:GO:0045087; P:GO:0046777; F:GO:0004674; F:GO:0004713; F:GO:0031625; F:GO:0038187; F:GO:0042802; C:GO:0005773; C:GO:0005829; C:GO:0005886; C:GO:0009506	P:pattern recognition receptor signaling pathway; P:lipopolysaccharide-mediated signaling pathway; P:detection of lipopolysaccharide; P:cellular protein localization; P:innate immune response; P:protein autophosphorylation; F:protein serine/threonine kinase activity; F:protein tyrosine kinase activity; F:ubiquitin protein ligase binding; F:pattern recognition receptor activity; F:identical protei…	EC:2.7.10	Transferring phosphorus-containing groups
m_altissima_ta_indel	TRUE	[BLASTED, MAPPED, ANNOTATED]	Manin19g014410.1	RecName: Full=G-type lectin S-receptor-like serine/threonine-protein kinase At4g27290; Flags: Precursor	1124	20	0	54.19	13	P:GO:0006468; P:GO:0006952; P:GO:0006955; P:GO:0007165; P:GO:0032496; P:GO:0071310; P:GO:1901701; F:GO:0004674; F:GO:0004713; F:GO:0031625; F:GO:0038023; C:GO:0009506; C:GO:0016020	P:protein phosphorylation; P:defense response; P:immune response; P:signal transduction; P:response to lipopolysaccharide; P:cellular response to organic substance; P:cellular response to oxygen-containing compound; F:protein serine/threonine kinase activity; F:protein tyrosine kinase activity; F:ubiquitin protein ligase binding; F:signaling receptor activity; C:plasmodesma; C:membrane	EC:2.7.10	Transferring phosphorus-containing groups
m_altissima_ta_indel	TRUE	[BLASTED, MAPPED, ANNOTATED]	Manin19g014450.1	RecName: Full=G-type lectin S-receptor-like serine/threonine-protein kinase At4g27290; Flags: Precursor	1644	20	0	74.54	22	P:GO:0007165; P:GO:0009751; P:GO:0012501; P:GO:0034613; P:GO:0042742; P:GO:0045087; P:GO:0046777; P:GO:0048544; P:GO:0071215; F:GO:0004675; F:GO:0005516; F:GO:0005524; F:GO:0030246; F:GO:0031625; F:GO:0106310; F:GO:0106311; C:GO:0005634; C:GO:0005773; C:GO:0005829; C:GO:0005886; C:GO:0009506; C:GO:0016021	P:signal transduction; P:response to salicylic acid; P:programmed cell death; P:cellular protein localization; P:defense response to bacterium; P:innate immune response; P:protein autophosphorylation; P:recognition of pollen; P:cellular response to abscisic acid stimulus; F:transmembrane receptor protein serine/threonine kinase activity; F:calmodulin binding; F:ATP binding; F:carbohydrate binding…	EC:2.7.11.1; EC:2.7.11.30	Non-specific serine/threonine protein kinase; Receptor protein serine/threonine kinase
m_altissima_ta_indel	TRUE	[NO-BLAST]	Manin19g014560.1	---NA---	392
m_altissima_ta_indel	TRUE	[BLASTED, MAPPED, ANNOTATED]	Manin19g014440.1	RecName: Full=G-type lectin S-receptor-like serine/threonine-protein kinase At4g27290; Flags: Precursor	1932	20	0	62.44	17	P:GO:0006468; P:GO:0007166; P:GO:0032496; P:GO:0042742; P:GO:0048544; F:GO:0004713; F:GO:0005516; F:GO:0005524; F:GO:0019199; F:GO:0030246; F:GO:0031625; F:GO:0106310; F:GO:0106311; C:GO:0005773; C:GO:0005886; C:GO:0009506; C:GO:0016021	P:protein phosphorylation; P:cell surface receptor signaling pathway; P:response to lipopolysaccharide; P:defense response to bacterium; P:recognition of pollen; F:protein tyrosine kinase activity; F:calmodulin binding; F:ATP binding; F:transmembrane receptor protein kinase activity; F:carbohydrate binding; F:ubiquitin protein ligase binding; F:protein serine kinase activity; F:protein threonine …	EC:2.7.10; EC:2.7.11.1	Transferring phosphorus-containing groups; Non-specific serine/threonine protein kinase
m_altissima_ta_indel	TRUE	[BLASTED, MAPPED, ANNOTATED]	Manin19g014460.1	RecName: Full=Rhophilin-1; AltName: Full=GTP-Rho-binding protein 1	348	7	7.08758e-43	52.08	11	P:GO:0007033; P:GO:0036257; P:GO:0043328; P:GO:0048523; P:GO:0099638; F:GO:0008168; F:GO:0043130; F:GO:0043621; C:GO:0005771; C:GO:0005829; C:GO:0009506	P:vacuole organization; P:multivesicular body organization; P:protein transport to vacuole involved in ubiquitin-dependent protein catabolic process via the multivesicular body sorting pathway; P:negative regulation of cellular process; P:endosome to plasma membrane protein transport; F:methyltransferase activity; F:ubiquitin binding; F:protein self-association; C:multivesicular body; C:cytosol; …	EC:2.1.1	Transferring one-carbon groups
m_altissima_ta_indel	TRUE	[BLASTED, MAPPED, ANNOTATED]	Manin19g014550.2	RecName: Full=mRNA cap guanine-N7 methyltransferase; AltName: Full=mRNA (guanine-N(7))-methyltransferase; AltName: Full=mRNA cap methyltransferase	354	20	0	53.58	6	P:GO:0006370; P:GO:0106005; F:GO:0003723; F:GO:0004482; C:GO:0005845; C:GO:0070693	P:7-methylguanosine mRNA capping; P:RNA 5'-cap (guanine-N7)-methylation; F:RNA binding; F:mRNA (guanine-N7-)-methyltransferase activity; C:mRNA cap binding complex; C:P-TEFb-cap methyltransferase complex	EC:2.1.1.56	mRNA (guanine-N(7)-)-methyltransferase
m_altissima_ta_indel	TRUE	[NO-BLAST]	Manin19g014690.1	---NA---	147
m_altissima_ta_indel	TRUE	[BLASTED, MAPPED, ANNOTATED]	Manin19g014720.1	RecName: Full=Kinesin-like protein KIN-14N; AltName: Full=AtKIN14d; AltName: Full=Kinesin-like protein KatC	815	20	0	63.38	37	P:GO:0000742; P:GO:0001578; P:GO:0006355; P:GO:0009971; P:GO:0010564; P:GO:0019760; P:GO:0030951; P:GO:0031122; P:GO:0031534; P:GO:0031535; P:GO:0032886; P:GO:0047496; P:GO:0051256; P:GO:0051493; P:GO:0090561; P:GO:1990571; P:GO:1990810; P:GO:1990942; P:GO:1990976; F:GO:0000976; F:GO:0003700; F:GO:0005524; F:GO:0008017; F:GO:0008569; F:GO:0008574; C:GO:0000235; C:GO:0000776; C:GO:0000922; C:GO:00…	P:karyogamy involved in conjugation with cellular fusion; P:microtubule bundle formation; P:regulation of transcription, DNA-templated; P:anastral spindle assembly involved in male meiosis; P:regulation of cell cycle process; P:glucosinolate metabolic process; P:establishment or maintenance of microtubule cytoskeleton polarity; P:cytoplasmic microtubule organization; P:minus-end directed microtub…	EC:5.6.1.3	Plus-end-directed kinesin ATPase
m_altissima_ta_indel	TRUE	[BLASTED, MAPPED, ANNOTATED]	Manin19g014600.1	RecName: Full=(-)-germacrene D synthase	2120	20	3.12681e-179	73.84	16	P:GO:0009617; P:GO:0009620; P:GO:0016102; P:GO:0033383; P:GO:0045338; P:GO:0048442; P:GO:0048480; P:GO:0048653; P:GO:0048825; P:GO:0090377; P:GO:1901928; F:GO:0000287; F:GO:0034004; F:GO:0047461; F:GO:0052577; C:GO:0005737	P:response to bacterium; P:response to fungus; P:diterpenoid biosynthetic process; P:geranyl diphosphate metabolic process; P:farnesyl diphosphate metabolic process; P:sepal development; P:stigma development; P:anther development; P:cotyledon development; P:seed trichome initiation; P:cadinene biosynthetic process; F:magnesium ion binding; F:germacradienol synthase activity; F:(+)-delta-cadinene …	EC:4.2.3.22; EC:4.2.3.13	Germacradienol synthase; (+)-delta-cadinene synthase
m_altissima_ta_indel	TRUE	[BLASTED, MAPPED, ANNOTATED]	Manin19g014750.1	RecName: Full=Cytochrome P450 71D11	2443	20	0	72.87	8	P:GO:0009699; P:GO:0016102; P:GO:0035835; P:GO:0051762; F:GO:0016709; F:GO:0046872; F:GO:0106223; C:GO:0005789	P:phenylpropanoid biosynthetic process; P:diterpenoid biosynthetic process; P:indole alkaloid biosynthetic process; P:sesquiterpene biosynthetic process; F:oxidoreductase activity, acting on paired donors, with incorporation or reduction of molecular oxygen, NAD(P)H as one donor, and incorporation of one atom of oxygen; F:metal ion binding; F:germacrene A hydroxylase activity; C:endoplasmic retic…	EC:1.14.14.95; EC:1.14.13	Germacrene A hydroxylase; Acting on paired donors, with incorporation or reduction of molecular oxygen. The oxygen incorporated need not be derived from O(2)
m_altissima_ta_indel	TRUE	[BLASTED, MAPPED, ANNOTATED]	Manin19g014810.1	RecName: Full=Polyubiquitin; Contains: RecName: Full=Ubiquitin; Flags: Precursor	1423	20	0	97.55	13	P:GO:0006511; P:GO:0006914; P:GO:0009751; P:GO:0016567; P:GO:0035096; F:GO:0002020; F:GO:0003729; F:GO:0003735; F:GO:0031386; F:GO:0031625; C:GO:0005654; C:GO:0005886; C:GO:0022627	P:ubiquitin-dependent protein catabolic process; P:autophagy; P:response to salicylic acid; P:protein ubiquitination; P:larval midgut cell programmed cell death; F:protease binding; F:mRNA binding; F:structural constituent of ribosome; F:protein tag; F:ubiquitin protein ligase binding; C:nucleoplasm; C:plasma membrane; C:cytosolic small ribosomal subunit
m_altissima_ta_indel	TRUE	[BLASTED, MAPPED, ANNOTATED]	Manin19g014840.1	RecName: Full=DDRGK domain-containing protein 1; Flags: Precursor	332	20	1.72952e-96	65.45	24	P:GO:0008284; P:GO:0010628; P:GO:0010629; P:GO:0030335; P:GO:0031647; P:GO:0032435; P:GO:0032436; P:GO:0033146; P:GO:0043066; P:GO:0045944; P:GO:0051092; P:GO:0051216; P:GO:0061709; P:GO:1902808; P:GO:1903721; P:GO:1903895; P:GO:1905050; P:GO:1905552; P:GO:1905636; P:GO:1990592; F:GO:0044389; F:GO:0061629; C:GO:0005730; C:GO:0005789	P:positive regulation of cell population proliferation; P:positive regulation of gene expression; P:negative regulation of gene expression; P:positive regulation of cell migration; P:regulation of protein stability; P:negative regulation of proteasomal ubiquitin-dependent protein catabolic process; P:positive regulation of proteasomal ubiquitin-dependent protein catabolic process; P:regulation of…
m_altissima_ta_indel	TRUE	[BLASTED, MAPPED, ANNOTATED]	Manin19g014910.1	RecName: Full=Protein NTM1-like 9; AltName: Full=Calmodulin-binding NAC protein	207	20	1.04842e-48	62.88	53	P:GO:0002230; P:GO:0002237; P:GO:0009555; P:GO:0009611; P:GO:0009626; P:GO:0009644; P:GO:0009723; P:GO:0009737; P:GO:0009819; P:GO:0009834; P:GO:0009910; P:GO:0009938; P:GO:0009962; P:GO:0010029; P:GO:0010200; P:GO:0010267; P:GO:0010628; P:GO:0016032; P:GO:0033619; P:GO:0034720; P:GO:0042542; P:GO:0043068; P:GO:0045892; P:GO:0045893; P:GO:0048527; P:GO:0048573; P:GO:0048829; P:GO:0051091; P:GO:00…	P:positive regulation of defense response to virus by host; P:response to molecule of bacterial origin; P:pollen development; P:response to wounding; P:plant-type hypersensitive response; P:response to high light intensity; P:response to ethylene; P:response to abscisic acid; P:drought recovery; P:plant-type secondary cell wall biogenesis; P:negative regulation of flower development; P:negative r…
m_altissima_ta_indel	TRUE	[BLASTED, MAPPED, ANNOTATED]	Manin19g014790.1	RecName: Full=Pentatricopeptide repeat-containing protein At4g04790, mitochondrial; Flags: Precursor	856	20	0	46.94	3	F:GO:0005488; C:GO:0005737; C:GO:0043231	F:binding; C:cytoplasm; C:intracellular membrane-bounded organelle
m_altissima_ta_indel	TRUE	[BLASTED, MAPPED, ANNOTATED]	Manin19g014800.1	RecName: Full=1-aminocyclopropane-1-carboxylate oxidase 1; Short=ACC oxidase 1; AltName: Full=Ethylene-forming enzyme; Short=EFE	1514	20	1.35058e-112	54.15	21	P:GO:0002239; P:GO:0002831; P:GO:0007568; P:GO:0009626; P:GO:0009651; P:GO:0010336; P:GO:0010942; P:GO:0031347; P:GO:0032101; P:GO:0042221; P:GO:0042742; P:GO:0045487; P:GO:0048367; P:GO:0050776; P:GO:0050832; F:GO:0005515; F:GO:0046872; F:GO:0052635; C:GO:0005634; C:GO:0005737; C:GO:0046658	P:response to oomycetes; P:regulation of response to biotic stimulus; P:aging; P:plant-type hypersensitive response; P:response to salt stress; P:gibberellic acid homeostasis; P:positive regulation of cell death; P:regulation of defense response; P:regulation of response to external stimulus; P:response to chemical; P:defense response to bacterium; P:gibberellin catabolic process; P:shoot system …	EC:1.14.11.13	Gibberellin 2-beta-dioxygenase
m_altissima_ta_indel	TRUE	[BLASTED, MAPPED, ANNOTATED]	Manin19g014920.1	RecName: Full=Vacuolar-sorting protein SNF8; AltName: Full=ESCRT-II complex subunit VPS22	1421	20	1.5553e-180	61.01	32	P:GO:0006357; P:GO:0006835; P:GO:0010628; P:GO:0015849; P:GO:0016236; P:GO:0032456; P:GO:0036258; P:GO:0042886; P:GO:0043328; P:GO:0045022; P:GO:0045732; P:GO:0061635; P:GO:0072337; P:GO:1903543; P:GO:1903772; F:GO:0008022; F:GO:0008514; F:GO:0016247; F:GO:0042803; F:GO:0042887; F:GO:0046943; F:GO:0047485; F:GO:0072349; C:GO:0000814; C:GO:0005654; C:GO:0005667; C:GO:0005829; C:GO:0005886; C:GO:00…	P:regulation of transcription by RNA polymerase II; P:dicarboxylic acid transport; P:positive regulation of gene expression; P:organic acid transport; P:macroautophagy; P:endocytic recycling; P:multivesicular body assembly; P:amide transport; P:protein transport to vacuole involved in ubiquitin-dependent protein catabolic process via the multivesicular body sorting pathway; P:early endosome to la…	EC:7	Translocases
m_altissima_ta_indel	TRUE	[BLASTED, MAPPED, ANNOTATED]	Manin19g015350.1	RecName: Full=Serine/threonine-protein phosphatase 4 catalytic subunit; Short=PP4C; Short=Pp4	821	20	0	87.46	36	P:GO:0001525; P:GO:0006468; P:GO:0006470; P:GO:0007017; P:GO:0007346; P:GO:0007420; P:GO:0009792; P:GO:0010468; P:GO:0010569; P:GO:0021952; P:GO:0030513; P:GO:0031156; P:GO:0038061; P:GO:0045879; P:GO:0048264; P:GO:0050920; P:GO:0051026; P:GO:0051301; P:GO:0071347; P:GO:1903409; P:GO:1905261; F:GO:0001530; F:GO:0004704; F:GO:0005521; F:GO:0044877; F:GO:0046872; F:GO:0106306; F:GO:0106307; C:GO:00…	P:angiogenesis; P:protein phosphorylation; P:protein dephosphorylation; P:microtubule-based process; P:regulation of mitotic cell cycle; P:brain development; P:embryo development ending in birth or egg hatching; P:regulation of gene expression; P:regulation of double-strand break repair via homologous recombination; P:central nervous system projection neuron axonogenesis; P:positive regulation of…	EC:3.1.3.16	Protein-serine/threonine phosphatase
m_altissima_ta_indel	TRUE	[BLASTED, MAPPED, ANNOTATED]	Manin19g015110.4	RecName: Full=Ubiquitin thioesterase OTU1	135	13	8.17713e-58	51.76	6	P:GO:0016579; P:GO:0030433; P:GO:0030968; F:GO:0004843; F:GO:0005515; C:GO:0005829	P:protein deubiquitination; P:ubiquitin-dependent ERAD pathway; P:endoplasmic reticulum unfolded protein response; F:thiol-dependent deubiquitinase; F:protein binding; C:cytosol	EC:3.4.19.12	Ubiquitinyl hydrolase 1
m_altissima_ta_indel	TRUE	[BLASTED, MAPPED, ANNOTATED]	Manin19g015620.1	RecName: Full=Glycerophosphodiester phosphodiesterase GDPDL3; AltName: Full=Glycerophosphodiester phosphodiesterase-like 3; Short=ATGDPDL3; AltName: Full=Glycerophosphodiesterase-like 2; AltName: Full=Protein MUTANT ROOT HAIR 5; AltName: Full=Protein SHAVEN 3; Flags: Precursor	739	9	0	62.61	13	P:GO:0006968; P:GO:0009932; P:GO:0044237; P:GO:0044238; P:GO:0048765; P:GO:0071704; F:GO:0004674; F:GO:0005509; F:GO:0008889; C:GO:0005737; C:GO:0009506; C:GO:0043231; C:GO:0046658	P:cellular defense response; P:cell tip growth; P:cellular metabolic process; P:primary metabolic process; P:root hair cell differentiation; P:organic substance metabolic process; F:protein serine/threonine kinase activity; F:calcium ion binding; F:glycerophosphodiester phosphodiesterase activity; C:cytoplasm; C:plasmodesma; C:intracellular membrane-bounded organelle; C:anchored component of plas…	EC:2.7.1; EC:3.1.4.46	Transferring phosphorus-containing groups; Glycerophosphodiester phosphodiesterase
m_altissima_ta_indel	TRUE	[BLASTED, MAPPED, ANNOTATED]	Manin19g015780.1	RecName: Full=Protein transport protein SEC24	1067	20	0	58.22	21	P:GO:0007029; P:GO:0007030; P:GO:0007399; P:GO:0008361; P:GO:0009887; P:GO:0032374; P:GO:0032876; P:GO:0035239; P:GO:0042632; P:GO:0048232; P:GO:0050714; P:GO:0072359; P:GO:0080119; P:GO:0090110; F:GO:0000149; F:GO:0008270; C:GO:0005789; C:GO:0005794; C:GO:0005829; C:GO:0030127; C:GO:0070971	P:endoplasmic reticulum organization; P:Golgi organization; P:nervous system development; P:regulation of cell size; P:animal organ morphogenesis; P:regulation of cholesterol transport; P:negative regulation of DNA endoreduplication; P:tube morphogenesis; P:cholesterol homeostasis; P:male gamete generation; P:positive regulation of protein secretion; P:circulatory system development; P:ER body or…
m_altissima_ta_indel	TRUE	[BLASTED, MAPPED, ANNOTATED]	Manin19g015720.1	RecName: Full=RNA-binding protein Musashi homolog 1; Short=Musashi-1	2663	20	0	64.12	42	P:GO:0000122; P:GO:0001837; P:GO:0001893; P:GO:0007283; P:GO:0007319; P:GO:0007399; P:GO:0008283; P:GO:0009734; P:GO:0009825; P:GO:0009933; P:GO:0009956; P:GO:0009965; P:GO:0010228; P:GO:0010305; P:GO:0010540; P:GO:0045727; P:GO:0045893; P:GO:0048026; P:GO:0051028; P:GO:0072423; P:GO:0098789; P:GO:1901000; P:GO:1903688; P:GO:2000070; F:GO:0005525; F:GO:0008266; F:GO:0016787; F:GO:0030371; F:GO:00…	P:negative regulation of transcription by RNA polymerase II; P:epithelial to mesenchymal transition; P:maternal placenta development; P:spermatogenesis; P:negative regulation of oskar mRNA translation; P:nervous system development; P:cell population proliferation; P:auxin-activated signaling pathway; P:multidimensional cell growth; P:meristem structural organization; P:radial pattern formation; P…	EC:3	Hydrolases
m_altissima_ta_indel	TRUE	[BLASTED, MAPPED, ANNOTATED]	Manin19g015920.1	RecName: Full=Cystathionine beta-synthase; AltName: Full=Beta-thionase; AltName: Full=Serine sulfhydrase	819	20	1.6004e-121	59.62	30	P:GO:0006535; P:GO:0009063; P:GO:0010027; P:GO:0010029; P:GO:0010119; P:GO:0010196; P:GO:0030007; P:GO:0030322; P:GO:0031667; P:GO:0033554; P:GO:0042221; P:GO:0050667; P:GO:0060350; P:GO:0071257; P:GO:0097623; P:GO:1901606; P:GO:1990573; F:GO:0005242; F:GO:0005515; F:GO:0016740; F:GO:0016829; F:GO:0022841; F:GO:0046872; C:GO:0005739; C:GO:0005887; C:GO:0009533; C:GO:0009705; C:GO:0031004; C:GO:00…	P:cysteine biosynthetic process from serine; P:cellular amino acid catabolic process; P:thylakoid membrane organization; P:regulation of seed germination; P:regulation of stomatal movement; P:nonphotochemical quenching; P:cellular potassium ion homeostasis; P:stabilization of membrane potential; P:response to nutrient levels; P:cellular response to stress; P:response to chemical; P:homocysteine m…	EC:2; EC:4; EC:7	Transferases; Lyases; Translocases
m_altissima_ta_indel	TRUE	[BLASTED, MAPPED, ANNOTATED]	Manin19g015830.1	RecName: Full=Cytochrome P450 71D10	2132	20	0	73.45	8	P:GO:0009699; P:GO:0016102; P:GO:0035835; P:GO:0051762; F:GO:0046872; F:GO:0102934; F:GO:0106223; C:GO:0005789	P:phenylpropanoid biosynthetic process; P:diterpenoid biosynthetic process; P:indole alkaloid biosynthetic process; P:sesquiterpene biosynthetic process; F:metal ion binding; F:costunolide synthase activity; F:germacrene A hydroxylase activity; C:endoplasmic reticulum membrane	EC:1.14.14.95; EC:1.14.13; EC:1.14.14.150	Germacrene A hydroxylase; Acting on paired donors, with incorporation or reduction of molecular oxygen. The oxygen incorporated need not be derived from O(2); Costunolide synthase
m_altissima_ta_indel	TRUE	[BLASTED, MAPPED, ANNOTATED]	Manin19g015910.1	RecName: Full=Type 2 DNA topoisomerase 6 subunit A; AltName: Full=Type II DNA topoisomerase VI subunit A	364	20	7.81619e-157	52.79	21	P:GO:0000706; P:GO:0001541; P:GO:0007130; P:GO:0007141; P:GO:0007146; P:GO:0007286; P:GO:0009957; P:GO:0034502; P:GO:0042138; P:GO:0045141; P:GO:0048229; P:GO:0048477; P:GO:0051026; P:GO:1990918; F:GO:0000166; F:GO:0003677; F:GO:0003916; F:GO:0042802; F:GO:0046872; C:GO:0000228; C:GO:0000781	P:meiotic DNA double-strand break processing; P:ovarian follicle development; P:synaptonemal complex assembly; P:male meiosis I; P:meiotic recombination nodule assembly; P:spermatid development; P:epidermal cell fate specification; P:protein localization to chromosome; P:meiotic DNA double-strand break formation; P:meiotic telomere clustering; P:gametophyte development; P:oogenesis; P:chiasma ass…	EC:5.6.2	Isomerases altering macromolecular conformation
m_altissima_ta_indel	TRUE	[NO-BLAST]	Manin19g015980.1	---NA---	70
m_altissima_ta_indel	TRUE	[BLASTED, MAPPED, ANNOTATED]	Manin19g016130.1	RecName: Full=Oligopeptide transporter 1; Short=AtOPT1	758	14	0	65.89	17	P:GO:0006875; P:GO:0015031; P:GO:0048235; P:GO:0051128; P:GO:0055072; P:GO:0080167; P:GO:0098709; P:GO:1901583; P:GO:1990388; F:GO:0034634; F:GO:0046915; F:GO:1901584; C:GO:0005789; C:GO:0005794; C:GO:0005887; C:GO:0009506; C:GO:0031520	P:cellular metal ion homeostasis; P:protein transport; P:pollen sperm cell differentiation; P:regulation of cellular component organization; P:iron ion homeostasis; P:response to karrikin; P:glutathione import across plasma membrane; P:tetrapeptide transmembrane transport; P:xylem-to-phloem iron transport; F:glutathione transmembrane transporter activity; F:transition metal ion transmembrane tran…	EC:7	Translocases
m_altissima_ta_indel	TRUE	[BLASTED, MAPPED, ANNOTATED]	Manin19g016280.1	RecName: Full=Farnesyl pyrophosphate synthase; Short=FPP synthase; Short=FPS; AltName: Full=(2E,6E)-farnesyl diphosphate synthase; AltName: Full=Dimethylallyltranstransferase; AltName: Full=Farnesyl diphosphate synthase; AltName: Full=Geranyltranstransferase	437	20	0	82.62	33	P:GO:0001878; P:GO:0002238; P:GO:0006696; P:GO:0007283; P:GO:0008584; P:GO:0009739; P:GO:0009751; P:GO:0009753; P:GO:0015031; P:GO:0016104; P:GO:0016117; P:GO:0016135; P:GO:0033384; P:GO:0033574; P:GO:0042493; P:GO:0043434; P:GO:0045337; P:GO:0045542; P:GO:0061051; P:GO:0070723; P:GO:0071398; F:GO:0000287; F:GO:0004161; F:GO:0004337; F:GO:0016787; F:GO:0033849; F:GO:0033851; C:GO:0005634; C:GO:00…	P:response to yeast; P:response to molecule of fungal origin; P:ergosterol biosynthetic process; P:spermatogenesis; P:male gonad development; P:response to gibberellin; P:response to salicylic acid; P:response to jasmonic acid; P:protein transport; P:triterpenoid biosynthetic process; P:carotenoid biosynthetic process; P:saponin biosynthetic process; P:geranyl diphosphate biosynthetic process; P:…	EC:2.5.1.69; EC:3; EC:2.5.1.67; EC:2.5.1.10	Lavandulyl diphosphate synthase; Hydrolases; Chrysanthemyl diphosphate synthase; (2E,6E)-farnesyl diphosphate synthase
m_altissima_ta_indel	TRUE	[BLASTED, MAPPED, ANNOTATED]	Manin19g016340.1	RecName: Full=Leucine-rich repeat receptor-like serine/threonine-protein kinase RGI4; AltName: Full=Protein RECEPTOR OF RGF1 2; AltName: Full=Protein RGF1 INSENSITIVE 4; AltName: Full=Protein STERILITY-REGULATING KINASE MEMBER 2; Flags: Precursor	2421	20	0	57.89	27	P:GO:0006468; P:GO:0009266; P:GO:0009725; P:GO:0009790; P:GO:0009934; P:GO:0010078; P:GO:0010082; P:GO:0010087; P:GO:0045595; P:GO:0048229; P:GO:0048437; P:GO:0048646; P:GO:0048878; P:GO:0051234; P:GO:0080092; P:GO:0098542; P:GO:2000280; F:GO:0001653; F:GO:0005524; F:GO:0033612; F:GO:0042277; F:GO:0042802; F:GO:0106310; F:GO:0106311; C:GO:0005783; C:GO:0005886; C:GO:0016021	P:protein phosphorylation; P:response to temperature stimulus; P:response to hormone; P:embryo development; P:regulation of meristem structural organization; P:maintenance of root meristem identity; P:regulation of root meristem growth; P:phloem or xylem histogenesis; P:regulation of cell differentiation; P:gametophyte development; P:floral organ development; P:anatomical structure formation invo…	EC:2.7.11.1	Non-specific serine/threonine protein kinase
m_altissima_ta_indel	TRUE	[BLASTED, MAPPED, ANNOTATED]	Manin19g016600.1	RecName: Full=H(+)/Cl(-) exchange transporter ClcA	697	20	0	49.54	7	P:GO:0006821; P:GO:0034220; F:GO:0005244; F:GO:0005254; C:GO:0005794; C:GO:0009507; C:GO:0016021	P:chloride transport; P:ion transmembrane transport; F:voltage-gated ion channel activity; F:chloride channel activity; C:Golgi apparatus; C:chloroplast; C:integral component of membrane	EC:7	Translocases
m_altissima_ta_indel	TRUE	[NO-BLAST]	Manin19g016570.1	---NA---	71
m_altissima_ta_indel	TRUE	[BLASTED, MAPPED, ANNOTATED]	Manin19g016630.1	RecName: Full=COP9 signalosome complex subunit 6; Short=Signalosome subunit 6	307	20	0	61.68	17	P:GO:0000338; P:GO:0006413; P:GO:0006511; P:GO:0007281; P:GO:0009585; P:GO:0010387; P:GO:0036099; P:GO:0048140; P:GO:0050821; P:GO:1990641; F:GO:0008234; F:GO:0008237; F:GO:0042802; F:GO:0070122; C:GO:0005654; C:GO:0005829; C:GO:0008180	P:protein deneddylation; P:translational initiation; P:ubiquitin-dependent protein catabolic process; P:germ cell development; P:red, far-red light phototransduction; P:COP9 signalosome assembly; P:female germ-line stem cell population maintenance; P:male germ-line cyst encapsulation; P:protein stabilization; P:response to iron ion starvation; F:cysteine-type peptidase activity; F:metallopeptidas…	EC:3.4	Acting on peptide bonds (peptidases)
m_altissima_ta_indel	TRUE	[NO-BLAST]	Manin03g000290.1	---NA---	1326
m_altissima_ta_indel	TRUE	[NO-BLAST]	Manin03g000430.1	---NA---	350
m_altissima_ta_indel	TRUE	[NO-BLAST]	Manin03g000470.1	---NA---	189
m_altissima_ta_indel	TRUE	[NO-BLAST]	Manin03g000480.1	---NA---	296
m_altissima_ta_indel	TRUE	[NO-BLAST]	Manin03g000500.1	---NA---	168
m_altissima_ta_indel	TRUE	[BLASTED, MAPPED]	Manin03g000510.1	RecName: Full=Leucine-rich repeat-containing protein 57	160	2	4.72949e-06	51.51	14	P:GO:0006952; P:GO:0007165; P:GO:0008150; P:GO:0019677; P:GO:0043068; P:GO:0050832; F:GO:0003953; F:GO:0016787; F:GO:0043531; F:GO:0050135; F:GO:0061809; C:GO:0005575; C:GO:0005634; C:GO:0005737	P:defense response; P:signal transduction; P:biological_process; P:NAD catabolic process; P:positive regulation of programmed cell death; P:defense response to fungus; F:NAD+ nucleosidase activity; F:hydrolase activity; F:ADP binding; F:NAD(P)+ nucleosidase activity; F:NAD+ nucleotidase, cyclic ADP-ribose generating; C:cellular_component; C:nucleus; C:cytoplasm
m_altissima_ta_indel	TRUE	[BLASTED, MAPPED, ANNOTATED]	Manin03g000450.1	RecName: Full=Disease resistance protein At4g27190	653	20	1.92011e-46	51.25	4	P:GO:0006952; P:GO:0009617; F:GO:0000166; C:GO:0005829	P:defense response; P:response to bacterium; F:nucleotide binding; C:cytosol
m_altissima_ta_indel	TRUE	[BLASTED, MAPPED, ANNOTATED]	Manin03g000180.1	RecName: Full=Membrane-bound O-acyltransferase gup1; AltName: Full=Glycerol uptake protein 1	457	6	1.30867e-39	44.21	7	P:GO:0030447; P:GO:0044237; P:GO:0044238; P:GO:0050896; P:GO:0071704; C:GO:0005737; C:GO:0016020	P:filamentous growth; P:cellular metabolic process; P:primary metabolic process; P:response to stimulus; P:organic substance metabolic process; C:cytoplasm; C:membrane
m_altissima_ta_indel	TRUE	[BLASTED, MAPPED, ANNOTATED]	Manin03g000560.1	RecName: Full=Probable aldo-keto reductase 3	1075	20	0	79.07	7	P:GO:0009734; P:GO:1901564; F:GO:0004033; F:GO:0047834; C:GO:0005829; C:GO:0005886; C:GO:0009941	P:auxin-activated signaling pathway; P:organonitrogen compound metabolic process; F:aldo-keto reductase (NADP) activity; F:D-threo-aldose 1-dehydrogenase activity; C:cytosol; C:plasma membrane; C:chloroplast envelope	EC:1.1.1.122	D-threo-aldose 1-dehydrogenase
m_altissima_ta_indel	TRUE	[NO-BLAST]	Manin03g000590.1	---NA---	464
m_altissima_ta_indel	TRUE	[BLASTED, MAPPED, ANNOTATED]	Manin03g000950.1	RecName: Full=ER lumen protein-retaining receptor 2; AltName: Full=KDEL endoplasmic reticulum protein retention receptor 2; Short=KDEL receptor 2	302	20	1.80793e-78	72.46	14	P:GO:0002758; P:GO:0006621; P:GO:0006888; P:GO:0006890; P:GO:0015031; F:GO:0005046; F:GO:0005515; F:GO:0038023; C:GO:0000139; C:GO:0005789; C:GO:0005801; C:GO:0016021; C:GO:0030133; C:GO:0030663	P:innate immune response-activating signal transduction; P:protein retention in ER lumen; P:endoplasmic reticulum to Golgi vesicle-mediated transport; P:retrograde vesicle-mediated transport, Golgi to endoplasmic reticulum; P:protein transport; F:KDEL sequence binding; F:protein binding; F:signaling receptor activity; C:Golgi membrane; C:endoplasmic reticulum membrane; C:cis-Golgi network; C:inte…
m_altissima_ta_indel	TRUE	[BLASTED, MAPPED]	Manin03g000980.1	RecName: Full=Protein CLP1 homolog; AltName: Full=CLP-like protein 3; AltName: Full=Protein CLP-SIMILAR PROTEIN 3	89	1	1.47651e-06	76.32	15	P:GO:0006378; P:GO:0006388; P:GO:0006396; P:GO:0006397; P:GO:0009908; P:GO:0010228; P:GO:0016310; P:GO:0031124; P:GO:0048827; F:GO:0000166; F:GO:0005515; F:GO:0005524; F:GO:0051731; C:GO:0005634; C:GO:0005849	P:mRNA polyadenylation; P:tRNA splicing, via endonucleolytic cleavage and ligation; P:RNA processing; P:mRNA processing; P:flower development; P:vegetative to reproductive phase transition of meristem; P:phosphorylation; P:mRNA 3'-end processing; P:phyllome development; F:nucleotide binding; F:protein binding; F:ATP binding; F:polynucleotide 5'-hydroxyl-kinase activity; C:nucleus; C:mRNA cleavage…
m_altissima_ta_indel	TRUE	[BLASTED, MAPPED, ANNOTATED]	Manin03g001090.2	RecName: Full=Putative disease resistance protein At3g14460	699	10	1.74959e-30	47.33	6	P:GO:0042742; P:GO:0050789; P:GO:0050832; F:GO:0004016; F:GO:0005515; C:GO:0043231	P:defense response to bacterium; P:regulation of biological process; P:defense response to fungus; F:adenylate cyclase activity; F:protein binding; C:intracellular membrane-bounded organelle	EC:4.6.1.1	Adenylate cyclase
m_altissima_ta_indel	TRUE	[BLASTED, MAPPED, ANNOTATED]	Manin03g001090.3	RecName: Full=Putative disease resistance protein At3g14460	699	10	1.74959e-30	47.33	6	P:GO:0042742; P:GO:0050789; P:GO:0050832; F:GO:0004016; F:GO:0005515; C:GO:0043231	P:defense response to bacterium; P:regulation of biological process; P:defense response to fungus; F:adenylate cyclase activity; F:protein binding; C:intracellular membrane-bounded organelle	EC:4.6.1.1	Adenylate cyclase
m_altissima_ta_indel	TRUE	[BLASTED, MAPPED, ANNOTATED]	Manin03g001090.4	RecName: Full=Putative disease resistance protein At3g14460	706	10	1.88366e-30	47.33	6	P:GO:0042742; P:GO:0050789; P:GO:0050832; F:GO:0004016; F:GO:0005515; C:GO:0043231	P:defense response to bacterium; P:regulation of biological process; P:defense response to fungus; F:adenylate cyclase activity; F:protein binding; C:intracellular membrane-bounded organelle	EC:4.6.1.1	Adenylate cyclase
m_altissima_ta_indel	TRUE	[BLASTED, MAPPED, ANNOTATED]	Manin03g001090.5	RecName: Full=Putative disease resistance protein At3g14460	720	10	1.70085e-30	47.32	6	P:GO:0042742; P:GO:0050789; P:GO:0050832; F:GO:0004016; F:GO:0005515; C:GO:0043231	P:defense response to bacterium; P:regulation of biological process; P:defense response to fungus; F:adenylate cyclase activity; F:protein binding; C:intracellular membrane-bounded organelle	EC:4.6.1.1	Adenylate cyclase
m_altissima_ta_indel	TRUE	[BLASTED, MAPPED, ANNOTATED]	Manin03g001090.6	RecName: Full=Putative disease resistance protein At3g14460	699	10	1.74959e-30	47.33	6	P:GO:0042742; P:GO:0050789; P:GO:0050832; F:GO:0004016; F:GO:0005515; C:GO:0043231	P:defense response to bacterium; P:regulation of biological process; P:defense response to fungus; F:adenylate cyclase activity; F:protein binding; C:intracellular membrane-bounded organelle	EC:4.6.1.1	Adenylate cyclase
m_altissima_ta_indel	TRUE	[NO-BLAST]	Manin03g001130.1	---NA---	152
m_altissima_ta_indel	TRUE	[BLASTED, MAPPED, ANNOTATED]	Manin03g001140.1	RecName: Full=Putative disease resistance RPP13-like protein 1	810	20	8.58858e-78	47.38	8	P:GO:0006796; P:GO:0007165; P:GO:0009617; P:GO:0098542; F:GO:0005515; F:GO:0016787; F:GO:0016829; C:GO:0005886	P:phosphate-containing compound metabolic process; P:signal transduction; P:response to bacterium; P:defense response to other organism; F:protein binding; F:hydrolase activity; F:lyase activity; C:plasma membrane	EC:3; EC:4	Hydrolases; Lyases
m_altissima_ta_indel	TRUE	[BLASTED, MAPPED]	Manin03g001190.1	RecName: Full=Disease resistance protein Roq1; AltName: Full=NAD(+) hydrolase RPV1; AltName: Full=Recognition of XopQ 1 protein	235	1	0.000732315	53.75	8	P:GO:0006952; P:GO:0007165; F:GO:0003953; F:GO:0005515; F:GO:0016787; F:GO:0043531; F:GO:0050135; F:GO:0061809	P:defense response; P:signal transduction; F:NAD+ nucleosidase activity; F:protein binding; F:hydrolase activity; F:ADP binding; F:NAD(P)+ nucleosidase activity; F:NAD+ nucleotidase, cyclic ADP-ribose generating
m_altissima_ta_indel	TRUE	[BLASTED, MAPPED]	Manin03g001190.2	RecName: Full=Disease resistance protein Roq1; AltName: Full=NAD(+) hydrolase RPV1; AltName: Full=Recognition of XopQ 1 protein	235	1	0.000732315	53.75	8	P:GO:0006952; P:GO:0007165; F:GO:0003953; F:GO:0005515; F:GO:0016787; F:GO:0043531; F:GO:0050135; F:GO:0061809	P:defense response; P:signal transduction; F:NAD+ nucleosidase activity; F:protein binding; F:hydrolase activity; F:ADP binding; F:NAD(P)+ nucleosidase activity; F:NAD+ nucleotidase, cyclic ADP-ribose generating
m_altissima_ta_indel	TRUE	[BLASTED, MAPPED]	Manin03g001190.4	RecName: Full=Disease resistance protein Roq1; AltName: Full=NAD(+) hydrolase RPV1; AltName: Full=Recognition of XopQ 1 protein	235	1	0.000732315	53.75	8	P:GO:0006952; P:GO:0007165; F:GO:0003953; F:GO:0005515; F:GO:0016787; F:GO:0043531; F:GO:0050135; F:GO:0061809	P:defense response; P:signal transduction; F:NAD+ nucleosidase activity; F:protein binding; F:hydrolase activity; F:ADP binding; F:NAD(P)+ nucleosidase activity; F:NAD+ nucleotidase, cyclic ADP-ribose generating
m_altissima_ta_indel	TRUE	[NO-BLAST]	Manin03g001200.1	---NA---	122
m_altissima_ta_indel	TRUE	[NO-BLAST]	Manin03g001200.2	---NA---	122
m_altissima_ta_indel	TRUE	[BLASTED, MAPPED, ANNOTATED]	Manin03g001210.1	RecName: Full=Mitogen-activated protein kinase 5; Short=MAP kinase 5; AltName: Full=Benzothiadiazole-induced MAP kinase 1; AltName: Full=MAP kinase 2; AltName: Full=Multiple stress-responsive MAP kinase 2; AltName: Full=OsBIMK1; AltName: Full=OsMAP1; AltName: Full=OsMAPK2; AltName: Full=OsMAPK5; AltName: Full=OsMPK3; AltName: Full=OsMSRMK2	587	20	2.40865e-25	82.81	55	P:GO:0000165; P:GO:0000911; P:GO:0002221; P:GO:0006972; P:GO:0007112; P:GO:0009414; P:GO:0009555; P:GO:0009626; P:GO:0009723; P:GO:0009734; P:GO:0009738; P:GO:0009862; P:GO:0009864; P:GO:0009868; P:GO:0009875; P:GO:0010051; P:GO:0010082; P:GO:0010120; P:GO:0010150; P:GO:0010183; P:GO:0010200; P:GO:0010224; P:GO:0010229; P:GO:0010311; P:GO:0018108; P:GO:0042539; P:GO:0042542; P:GO:0043622; P:GO:00…	P:MAPK cascade; P:cytokinesis by cell plate formation; P:pattern recognition receptor signaling pathway; P:hyperosmotic response; P:male meiosis cytokinesis; P:response to water deprivation; P:pollen development; P:plant-type hypersensitive response; P:response to ethylene; P:auxin-activated signaling pathway; P:abscisic acid-activated signaling pathway; P:systemic acquired resistance, salicylic …	EC:2.7.10; EC:2.7.11.24; EC:2.7.11.1	Transferring phosphorus-containing groups; Mitogen-activated protein kinase; Non-specific serine/threonine protein kinase
m_altissima_ta_indel	TRUE	[BLASTED, MAPPED]	Manin03g001100.1	RecName: Full=Putative 3,4-dihydroxy-2-butanone kinase	223	2	4.05462e-20	63.83	21	P:GO:0006071; P:GO:0009738; P:GO:0009788; P:GO:0016310; P:GO:0016567; P:GO:0019563; P:GO:0045717; P:GO:0047484; P:GO:1901000; F:GO:0000166; F:GO:0004371; F:GO:0005515; F:GO:0005524; F:GO:0016301; F:GO:0016740; C:GO:0005634; C:GO:0005737; C:GO:0005829; C:GO:0005886; C:GO:0009506; C:GO:0080008	P:glycerol metabolic process; P:abscisic acid-activated signaling pathway; P:negative regulation of abscisic acid-activated signaling pathway; P:phosphorylation; P:protein ubiquitination; P:glycerol catabolic process; P:negative regulation of fatty acid biosynthetic process; P:regulation of response to osmotic stress; P:regulation of response to salt stress; F:nucleotide binding; F:glycerone kina…
m_altissima_ta_indel	TRUE	[BLASTED, MAPPED, ANNOTATED]	Manin03g001220.1	RecName: Full=Mitogen-activated protein kinase 5; Short=MAP kinase 5; AltName: Full=Benzothiadiazole-induced MAP kinase 1; AltName: Full=MAP kinase 2; AltName: Full=Multiple stress-responsive MAP kinase 2; AltName: Full=OsBIMK1; AltName: Full=OsMAP1; AltName: Full=OsMAPK2; AltName: Full=OsMAPK5; AltName: Full=OsMPK3; AltName: Full=OsMSRMK2	865	20	9.73257e-52	84.73	58	P:GO:0000165; P:GO:0000746; P:GO:0000911; P:GO:0002221; P:GO:0006972; P:GO:0007112; P:GO:0009414; P:GO:0009555; P:GO:0009626; P:GO:0009723; P:GO:0009734; P:GO:0009738; P:GO:0009862; P:GO:0009864; P:GO:0009868; P:GO:0009875; P:GO:0010051; P:GO:0010082; P:GO:0010120; P:GO:0010150; P:GO:0010183; P:GO:0010200; P:GO:0010224; P:GO:0010229; P:GO:0010311; P:GO:0010468; P:GO:0018108; P:GO:0042539; P:GO:00…	P:MAPK cascade; P:conjugation; P:cytokinesis by cell plate formation; P:pattern recognition receptor signaling pathway; P:hyperosmotic response; P:male meiosis cytokinesis; P:response to water deprivation; P:pollen development; P:plant-type hypersensitive response; P:response to ethylene; P:auxin-activated signaling pathway; P:abscisic acid-activated signaling pathway; P:systemic acquired resista…	EC:2.7.10; EC:2.7.11.24; EC:2.7.11.1; EC:4.6.1.1	Transferring phosphorus-containing groups; Mitogen-activated protein kinase; Non-specific serine/threonine protein kinase; Adenylate cyclase
m_altissima_ta_indel	TRUE	[BLASTED, MAPPED, ANNOTATED]	Manin03g001230.1	RecName: Full=Putative disease resistance protein At3g14460	1003	20	1.3791e-33	48.87	4	P:GO:0042742; P:GO:0050832; F:GO:0004016; F:GO:0005488	P:defense response to bacterium; P:defense response to fungus; F:adenylate cyclase activity; F:binding	EC:4.6.1.1	Adenylate cyclase
m_altissima_ta_indel	TRUE	[BLASTED, MAPPED, ANNOTATED]	Manin03g001230.2	RecName: Full=Putative disease resistance protein At3g14460	1003	20	1.3791e-33	48.87	4	P:GO:0042742; P:GO:0050832; F:GO:0004016; F:GO:0005488	P:defense response to bacterium; P:defense response to fungus; F:adenylate cyclase activity; F:binding	EC:4.6.1.1	Adenylate cyclase
m_altissima_ta_indel	TRUE	[BLASTED, MAPPED, ANNOTATED]	Manin03g001320.1	RecName: Full=Mogroside IE synthase; AltName: Full=UDP-glycosyltransferase 74AC1	2230	20	3.05945e-157	63.03	32	P:GO:0002238; P:GO:0009696; P:GO:0009801; P:GO:0010016; P:GO:0010030; P:GO:0016135; P:GO:0019761; P:GO:0033494; P:GO:0042631; P:GO:0046246; P:GO:0046278; P:GO:0046482; P:GO:0052544; P:GO:0070301; P:GO:0071215; P:GO:0071475; P:GO:0080024; P:GO:0080167; P:GO:0098754; F:GO:0047891; F:GO:0047913; F:GO:0050284; F:GO:0050412; F:GO:0052638; F:GO:0052639; F:GO:0052640; F:GO:0052641; F:GO:0080002; F:GO:00…	P:response to molecule of fungal origin; P:salicylic acid metabolic process; P:cinnamic acid ester metabolic process; P:shoot system morphogenesis; P:positive regulation of seed germination; P:saponin biosynthetic process; P:glucosinolate biosynthetic process; P:ferulate metabolic process; P:cellular response to water deprivation; P:terpene biosynthetic process; P:3,4-dihydroxybenzoate metabolic …	EC:2.4.1.81; EC:2.4.1.136; EC:2.4.1.177; EC:2.4.1.120	Flavone 7-O-beta-glucosyltransferase; Gallate 1-beta-glucosyltransferase; Cinnamate beta-D-glucosyltransferase; Sinapate 1-glucosyltransferase
m_altissima_ta_indel	TRUE	[BLASTED, MAPPED, ANNOTATED]	Manin03g001320.2	RecName: Full=Mogroside IE synthase; AltName: Full=UDP-glycosyltransferase 74AC1	660	20	4.63321e-88	53.39	16	P:GO:0008299; P:GO:0009696; P:GO:0010030; P:GO:0010035; P:GO:0019748; P:GO:0046482; P:GO:0062197; P:GO:0071214; P:GO:1901659; P:GO:1901701; F:GO:0052639; F:GO:0052640; F:GO:0052641; F:GO:0080002; F:GO:0090704; C:GO:0005829	P:isoprenoid biosynthetic process; P:salicylic acid metabolic process; P:positive regulation of seed germination; P:response to inorganic substance; P:secondary metabolic process; P:para-aminobenzoic acid metabolic process; P:cellular response to chemical stress; P:cellular response to abiotic stimulus; P:glycosyl compound biosynthetic process; P:cellular response to oxygen-containing compound; F…	EC:2.4.1	Glycosyltransferases
m_altissima_ta_indel	TRUE	[NO-BLAST]	Manin03g001240.1	---NA---	96
m_altissima_ta_indel	TRUE	[BLASTED, MAPPED, ANNOTATED]	Manin03g001270.1	RecName: Full=Beta-amyrin 28-monooxygenase; AltName: Full=Beta-amyrin 28-oxidase; AltName: Full=Cytochrome P450 716A17; Short=VvCYP716A17	408	20	9.91051e-115	58.39	8	P:GO:0002238; P:GO:0016135; P:GO:0019742; P:GO:0042616; F:GO:0005488; F:GO:0016709; F:GO:0016712; C:GO:0043231	P:response to molecule of fungal origin; P:saponin biosynthetic process; P:pentacyclic triterpenoid metabolic process; P:paclitaxel metabolic process; F:binding; F:oxidoreductase activity, acting on paired donors, with incorporation or reduction of molecular oxygen, NAD(P)H as one donor, and incorporation of one atom of oxygen; F:oxidoreductase activity, acting on paired donors, with incorporatio…	EC:1.14.14; EC:1.14.13	Acting on paired donors, with incorporation or reduction of molecular oxygen. The oxygen incorporated need not be derived from O(2); Acting on paired donors, with incorporation or reduction of molecular oxygen. The oxygen incorporated need not be derived from O(2)
m_altissima_ta_indel	TRUE	[NO-BLAST]	Manin03g000800.1	---NA---	123
m_altissima_ta_indel	TRUE	[NO-BLAST]	Manin03g000700.1	---NA---	109
m_altissima_ta_indel	TRUE	[BLASTED, MAPPED, ANNOTATED]	Manin03g000740.1	RecName: Full=Protein TOPLESS-RELATED PROTEIN 2; Short=Protein TPR2; AltName: Full=Protein ABERRANT SPIKELET AND PANICLE 1; Short=Protein ASP1; AltName: Full=Protein LISSENCEPHALY TYPE-1-LIKE 1; Short=OsLIS-L1; Short=Protein LIS-L1; AltName: Full=Protein TPL; Short=OsTPL; AltName: Full=Ramosa1 enhancer locus 2; Short=OsREL2; Short=Protein REL2; AltName: Full=Topless-like protein	99	8	3.61616e-30	49.15	4	P:GO:0010229; P:GO:0048523; P:GO:1903506; F:GO:0005515	P:inflorescence development; P:negative regulation of cellular process; P:regulation of nucleic acid-templated transcription; F:protein binding
m_altissima_ta_indel	TRUE	[BLASTED, MAPPED, ANNOTATED]	Manin03g000870.1	RecName: Full=POC1 centriolar protein homolog B; AltName: Full=WD repeat-containing protein 51B	1099	20	0	57.19	17	P:GO:0006357; P:GO:0009733; P:GO:0009867; P:GO:0009938; P:GO:0010051; P:GO:0010072; P:GO:0010229; P:GO:0010336; P:GO:0016573; P:GO:0030030; P:GO:0045892; P:GO:0070925; F:GO:0003714; F:GO:0042803; C:GO:0005815; C:GO:0005829; C:GO:0035097	P:regulation of transcription by RNA polymerase II; P:response to auxin; P:jasmonic acid mediated signaling pathway; P:negative regulation of gibberellic acid mediated signaling pathway; P:xylem and phloem pattern formation; P:primary shoot apical meristem specification; P:inflorescence development; P:gibberellic acid homeostasis; P:histone acetylation; P:cell projection organization; P:negative …
m_altissima_ta_indel	TRUE	[NO-BLAST]	Manin03g001640.1	---NA---	106
m_altissima_ta_indel	TRUE	[NO-BLAST]	Manin03g001680.1	---NA---	251
m_altissima_ta_indel	TRUE	[BLASTED, MAPPED, ANNOTATED]	Manin03g001700.1	RecName: Full=Peptide chain release factor 2; Short=RF-2	1510	20	0	67.08	10	P:GO:0006415; P:GO:0009657; P:GO:0010216; P:GO:0010267; P:GO:0051214; F:GO:0004519; F:GO:0005515; F:GO:0016149; F:GO:0140640; C:GO:0009570	P:translational termination; P:plastid organization; P:maintenance of DNA methylation; P:production of ta-siRNAs involved in RNA interference; P:RNAi-mediated antiviral immunity against RNA virus; F:endonuclease activity; F:protein binding; F:translation release factor activity, codon specific; F:catalytic activity, acting on a nucleic acid; C:chloroplast stroma	EC:3.1	Acting on ester bonds
m_altissima_ta_indel	TRUE	[BLASTED, MAPPED, ANNOTATED]	Manin03g001710.1	RecName: Full=Peptide chain release factor 2; Short=RF-2	1697	20	0	58.59	11	P:GO:0006415; P:GO:0007275; P:GO:0009657; P:GO:0010216; P:GO:0010267; P:GO:0051214; F:GO:0005515; F:GO:0016149; F:GO:0016891; C:GO:0005634; C:GO:0009570	P:translational termination; P:multicellular organism development; P:plastid organization; P:maintenance of DNA methylation; P:production of ta-siRNAs involved in RNA interference; P:RNAi-mediated antiviral immunity against RNA virus; F:protein binding; F:translation release factor activity, codon specific; F:endoribonuclease activity, producing 5'-phosphomonoesters; C:nucleus; C:chloroplast stro…	EC:3.1.30; EC:3.1.26	Acting on ester bonds; Acting on ester bonds
m_altissima_ta_indel	TRUE	[BLASTED, MAPPED, ANNOTATED]	Manin03g001750.1	RecName: Full=Ycf20-like protein	284	7	1.80919e-78	62.05	3	P:GO:0010196; C:GO:0009507; C:GO:0016020	P:nonphotochemical quenching; C:chloroplast; C:membrane
m_altissima_ta_indel	TRUE	[BLASTED, MAPPED, ANNOTATED]	Manin03g001550.1	RecName: Full=Prostaglandin reductase 1; Short=PRG-1; AltName: Full=15-oxoprostaglandin 13-reductase; AltName: Full=Dithiolethione-inducible gene 1 protein; Short=D3T-inducible gene 1 protein; Short=DIG-1; AltName: Full=Leukotriene B4 12-hydroxydehydrogenase; AltName: Full=NAD(P)H-dependent alkenal/one oxidoreductase	632	20	2.51195e-98	53.46	14	P:GO:0006691; P:GO:0006979; P:GO:0033559; P:GO:0042214; P:GO:0046686; P:GO:1901568; P:GO:1901615; F:GO:0016616; F:GO:0032440; F:GO:0052579; F:GO:0052580; F:GO:0070402; C:GO:0005634; C:GO:0005829	P:leukotriene metabolic process; P:response to oxidative stress; P:unsaturated fatty acid metabolic process; P:terpene metabolic process; P:response to cadmium ion; P:fatty acid derivative metabolic process; P:organic hydroxy compound metabolic process; F:oxidoreductase activity, acting on the CH-OH group of donors, NAD or NADP as acceptor; F:2-alkenal reductase [NAD(P)+] activity; F:(+)-pulegone…	EC:1.3.1.74; EC:1.3.1.81; EC:1.1.1	2-alkenal reductase (NAD(P)(+)); (+)-pulegone reductase; Acting on the CH-OH group of donors
m_altissima_ta_indel	TRUE	[BLASTED, MAPPED, ANNOTATED]	Manin03g001610.1	RecName: Full=Probable disease resistance protein At4g27220	761	20	2.40324e-60	46.09	4	P:GO:0006952; P:GO:0009617; F:GO:0000166; C:GO:0005737	P:defense response; P:response to bacterium; F:nucleotide binding; C:cytoplasm
m_altissima_ta_indel	TRUE	[BLASTED, MAPPED, ANNOTATED]	Manin03g001490.1	RecName: Full=50S ribosomal protein L2	244	20	8.75636e-54	71.8	6	P:GO:0002181; P:GO:0032543; F:GO:0003723; F:GO:0003735; C:GO:0005762; C:GO:0022625	P:cytoplasmic translation; P:mitochondrial translation; F:RNA binding; F:structural constituent of ribosome; C:mitochondrial large ribosomal subunit; C:cytosolic large ribosomal subunit
m_altissima_ta_indel	TRUE	[BLASTED, MAPPED, ANNOTATED]	Manin03g001540.1	RecName: Full=Prostaglandin reductase 1; Short=PRG-1; AltName: Full=15-oxoprostaglandin 13-reductase; AltName: Full=Dithiolethione-inducible gene 1 protein; Short=D3T-inducible gene 1 protein; Short=DIG-1; AltName: Full=Leukotriene B4 12-hydroxydehydrogenase; AltName: Full=NAD(P)H-dependent alkenal/one oxidoreductase	1330	20	9.73023e-144	64.79	19	P:GO:0006693; P:GO:0006979; P:GO:0016114; P:GO:0036102; P:GO:0042214; P:GO:0046686; P:GO:0097327; P:GO:2001302; F:GO:0005515; F:GO:0035798; F:GO:0036132; F:GO:0036185; F:GO:0052579; F:GO:0052580; F:GO:0070402; F:GO:0097257; C:GO:0005654; C:GO:0005829; C:GO:0005886	P:prostaglandin metabolic process; P:response to oxidative stress; P:terpenoid biosynthetic process; P:leukotriene B4 metabolic process; P:terpene metabolic process; P:response to cadmium ion; P:response to antineoplastic agent; P:lipoxin A4 metabolic process; F:protein binding; F:2-alkenal reductase (NADP+) activity; F:13-prostaglandin reductase activity; F:13-lipoxin reductase activity; F:(+)-p…	EC:1.3.1.74; EC:1.3.1.81; EC:1.1.1; EC:1.3.1.48	2-alkenal reductase (NAD(P)(+)); (+)-pulegone reductase; Acting on the CH-OH group of donors; 15-oxoprostaglandin 13-reductase
m_altissima_ta_indel	TRUE	[NO-BLAST]	Manin03g002090.1	---NA---	118
m_altissima_ta_indel	TRUE	[BLASTED, MAPPED, ANNOTATED]	Manin03g002200.1	RecName: Full=Probable disease resistance protein At4g27220	1239	20	1.92088e-55	48.49	4	P:GO:0006952; P:GO:0009617; F:GO:0000166; C:GO:0005737	P:defense response; P:response to bacterium; F:nucleotide binding; C:cytoplasm
m_altissima_ta_indel	TRUE	[BLASTED, MAPPED, ANNOTATED]	Manin03g002210.1	RecName: Full=Protein TOPLESS-RELATED PROTEIN 2; Short=Protein TPR2; AltName: Full=Protein ABERRANT SPIKELET AND PANICLE 1; Short=Protein ASP1; AltName: Full=Protein LISSENCEPHALY TYPE-1-LIKE 1; Short=OsLIS-L1; Short=Protein LIS-L1; AltName: Full=Protein TPL; Short=OsTPL; AltName: Full=Ramosa1 enhancer locus 2; Short=OsREL2; Short=Protein REL2; AltName: Full=Topless-like protein	263	8	3.52354e-65	57.98	9	P:GO:0006355; P:GO:0009938; P:GO:0010072; P:GO:0010229; P:GO:0010336; P:GO:1903507; F:GO:0003714; F:GO:0042802; C:GO:0005634	P:regulation of transcription, DNA-templated; P:negative regulation of gibberellic acid mediated signaling pathway; P:primary shoot apical meristem specification; P:inflorescence development; P:gibberellic acid homeostasis; P:negative regulation of nucleic acid-templated transcription; F:transcription corepressor activity; F:identical protein binding; C:nucleus
m_altissima_ta_indel	TRUE	[BLASTED, MAPPED, ANNOTATED]	Manin03g002220.1	RecName: Full=Probable disease resistance protein At4g27220	687	20	8.35706e-43	51.94	10	P:GO:0006952; P:GO:0009733; P:GO:0009867; P:GO:0010051; P:GO:0010072; P:GO:0010229; P:GO:0045892; F:GO:0042803; C:GO:0005634; C:GO:0005829	P:defense response; P:response to auxin; P:jasmonic acid mediated signaling pathway; P:xylem and phloem pattern formation; P:primary shoot apical meristem specification; P:inflorescence development; P:negative regulation of transcription, DNA-templated; F:protein homodimerization activity; C:nucleus; C:cytosol
m_altissima_ta_indel	TRUE	[BLASTED, MAPPED, ANNOTATED]	Manin03g002230.1	RecName: Full=Ras suppressor protein 1; Short=RSP-1; Short=Rsu-1	501	14	3.9904e-52	46.79	5	P:GO:0006952; P:GO:0051707; P:GO:0065007; F:GO:0005488; C:GO:0016020	P:defense response; P:response to other organism; P:biological regulation; F:binding; C:membrane
m_altissima_ta_indel	TRUE	[BLASTED, MAPPED, ANNOTATED]	Manin03g002630.1	RecName: Full=Pentatricopeptide repeat-containing protein At1g62590	441	20	2.19979e-25	42.96	5	P:GO:0034641; P:GO:0043170; P:GO:0044238; C:GO:0005737; C:GO:0043231	P:cellular nitrogen compound metabolic process; P:macromolecule metabolic process; P:primary metabolic process; C:cytoplasm; C:intracellular membrane-bounded organelle
m_altissima_ta_indel	TRUE	[NO-BLAST]	Manin03g002640.1	---NA---	121
m_altissima_ta_indel	TRUE	[NO-BLAST]	Manin03g002680.1	---NA---	139
m_altissima_ta_indel	TRUE	[BLASTED, MAPPED, ANNOTATED]	Manin03g002780.1	RecName: Full=Pentatricopeptide repeat-containing protein At3g53700, chloroplastic; AltName: Full=Protein MATERNAL EFFECT EMBRYO ARREST 40; Flags: Precursor	332	20	5.64355e-14	42.01	5	P:GO:0034641; P:GO:0044238; P:GO:0140053; C:GO:0005737; C:GO:0043231	P:cellular nitrogen compound metabolic process; P:primary metabolic process; P:mitochondrial gene expression; C:cytoplasm; C:intracellular membrane-bounded organelle
m_altissima_ta_indel	TRUE	[BLASTED, MAPPED, ANNOTATED]	Manin03g002650.1	RecName: Full=Probable disease resistance protein At4g27220	477	20	7.86828e-54	49.29	6	P:GO:0006952; P:GO:0009617; F:GO:0000166; F:GO:0005515; C:GO:0005737; C:GO:0016020	P:defense response; P:response to bacterium; F:nucleotide binding; F:protein binding; C:cytoplasm; C:membrane
m_altissima_ta_indel	TRUE	[NO-BLAST]	Manin03g002500.1	---NA---	140
m_altissima_ta_indel	TRUE	[BLASTED, MAPPED]	Manin03g002580.1	RecName: Full=Pentatricopeptide repeat-containing protein At3g09060	383	20	1.39444e-10	41.66	13	P:GO:0000373; P:GO:0000963; P:GO:0009451; P:GO:0009793; P:GO:0032981; F:GO:0003674; F:GO:0003723; F:GO:0003729; C:GO:0005739; C:GO:0005829; C:GO:0009507; C:GO:0009536; C:GO:0043231	P:Group II intron splicing; P:mitochondrial RNA processing; P:RNA modification; P:embryo development ending in seed dormancy; P:mitochondrial respiratory chain complex I assembly; F:molecular_function; F:RNA binding; F:mRNA binding; C:mitochondrion; C:cytosol; C:chloroplast; C:plastid; C:intracellular membrane-bounded organelle
m_altissima_ta_indel	TRUE	[BLASTED, MAPPED, ANNOTATED]	Manin03g002430.1	RecName: Full=Chaperone protein dnaJ 16; Short=AtDjB16; Short=AtJ16; AltName: Full=Protein ARG1-LIKE 1; Short=AtARL1	197	3	1.07461e-46	71.95	7	P:GO:0009737; P:GO:0009958; F:GO:0008092; C:GO:0005737; C:GO:0012505; C:GO:0016020; C:GO:0043231	P:response to abscisic acid; P:positive gravitropism; F:cytoskeletal protein binding; C:cytoplasm; C:endomembrane system; C:membrane; C:intracellular membrane-bounded organelle
m_altissima_ta_indel	TRUE	[BLASTED, MAPPED, ANNOTATED]	Manin03g002510.1	RecName: Full=Chaperone protein dnaJ 16; Short=AtDjB16; Short=AtJ16; AltName: Full=Protein ARG1-LIKE 1; Short=AtARL1	219	3	1.87323e-44	74.14	6	P:GO:0009737; P:GO:0009958; F:GO:0008092; C:GO:0005783; C:GO:0005794; C:GO:0031090	P:response to abscisic acid; P:positive gravitropism; F:cytoskeletal protein binding; C:endoplasmic reticulum; C:Golgi apparatus; C:organelle membrane
m_altissima_ta_indel	TRUE	[BLASTED, MAPPED, ANNOTATED]	Manin03g002520.2	RecName: Full=Uridine 5'-monophosphate synthase; Short=UMP synthase; Includes: RecName: Full=Orotate phosphoribosyltransferase; Short=OPRTase; Includes: RecName: Full=Orotidine 5'-phosphate decarboxylase; AltName: Full=OMPdecase	104	15	2.82753e-25	61.73	9	P:GO:0006222; P:GO:0016036; P:GO:0019856; P:GO:0046686; F:GO:0004588; F:GO:0004590; F:GO:0042802; C:GO:0005634; C:GO:0005829	P:UMP biosynthetic process; P:cellular response to phosphate starvation; P:pyrimidine nucleobase biosynthetic process; P:response to cadmium ion; F:orotate phosphoribosyltransferase activity; F:orotidine-5'-phosphate decarboxylase activity; F:identical protein binding; C:nucleus; C:cytosol	EC:4.1.1.23; EC:2.4.2.10	Orotidine-5'-phosphate decarboxylase; Orotate phosphoribosyltransferase
m_altissima_ta_indel	TRUE	[BLASTED, MAPPED, ANNOTATED]	Manin03g002540.1	RecName: Full=Probable disease resistance protein At4g27220	590	20	7.52899e-54	49.11	6	P:GO:0006952; P:GO:0009617; F:GO:0000166; F:GO:0005515; C:GO:0005737; C:GO:0016020	P:defense response; P:response to bacterium; F:nucleotide binding; F:protein binding; C:cytoplasm; C:membrane
m_altissima_ta_indel	TRUE	[BLASTED, MAPPED, ANNOTATED]	Manin03g002560.1	RecName: Full=Probable disease resistance protein At4g27220	597	20	2.54481e-60	49.73	6	P:GO:0006952; P:GO:0009617; F:GO:0000166; F:GO:0005515; C:GO:0005737; C:GO:0016020	P:defense response; P:response to bacterium; F:nucleotide binding; F:protein binding; C:cytoplasm; C:membrane
m_altissima_ta_indel	TRUE	[BLASTED, MAPPED, ANNOTATED]	Manin03g002600.1	RecName: Full=Probable disease resistance protein At4g27220	622	20	1.28839e-56	49.69	7	P:GO:0008219; P:GO:0009617; P:GO:0098542; F:GO:0000166; F:GO:0005515; C:GO:0005737; C:GO:0016020	P:cell death; P:response to bacterium; P:defense response to other organism; F:nucleotide binding; F:protein binding; C:cytoplasm; C:membrane
m_altissima_ta_indel	TRUE	[NO-BLAST]	Manin03g002610.1	---NA---	151
m_altissima_ta_indel	TRUE	[BLASTED, MAPPED, ANNOTATED]	Manin03g002790.1	RecName: Full=Cycloartenol synthase	1291	20	0	68.66	13	P:GO:0006694; P:GO:0009555; P:GO:0010027; P:GO:0010686; P:GO:0019745; F:GO:0000250; F:GO:0016871; F:GO:0034076; F:GO:0042299; F:GO:0042300; C:GO:0005773; C:GO:0005811; C:GO:0016020	P:steroid biosynthetic process; P:pollen development; P:thylakoid membrane organization; P:tetracyclic triterpenoid biosynthetic process; P:pentacyclic triterpenoid biosynthetic process; F:lanosterol synthase activity; F:cycloartenol synthase activity; F:cucurbitadienol synthase activity; F:lupeol synthase activity; F:beta-amyrin synthase activity; C:vacuole; C:lipid droplet; C:membrane	EC:5.4.99.8; EC:5.4.99.7; EC:5.4.99.41	Cycloartenol synthase; Lanosterol synthase; Lupeol synthase
m_altissima_ta_indel	TRUE	[NO-BLAST]	Manin03g002880.1	---NA---	163
m_altissima_ta_indel	TRUE	[BLASTED, MAPPED, ANNOTATED]	Manin03g002830.1	RecName: Full=Probable disease resistance protein At4g27220	613	20	8.54838e-58	50.26	7	P:GO:0008219; P:GO:0009617; P:GO:0098542; F:GO:0000166; F:GO:0005515; C:GO:0005737; C:GO:0016020	P:cell death; P:response to bacterium; P:defense response to other organism; F:nucleotide binding; F:protein binding; C:cytoplasm; C:membrane
m_altissima_ta_indel	TRUE	[BLASTED, MAPPED, ANNOTATED]	Manin03g003030.1	RecName: Full=Pentatricopeptide repeat-containing protein At5g64320, mitochondrial; Flags: Precursor	736	20	3.54136e-53	45.94	4	P:GO:0006396; P:GO:0016071; C:GO:0005737; C:GO:0043231	P:RNA processing; P:mRNA metabolic process; C:cytoplasm; C:intracellular membrane-bounded organelle
m_altissima_ta_indel	TRUE	[BLASTED, MAPPED, ANNOTATED]	Manin03g002910.1	RecName: Full=Probable disease resistance protein At4g27220	552	20	6.72362e-44	47.88	4	P:GO:0006952; P:GO:0009617; F:GO:0000166; C:GO:0005622	P:defense response; P:response to bacterium; F:nucleotide binding; C:intracellular anatomical structure
m_altissima_ta_indel	TRUE	[BLASTED, MAPPED, ANNOTATED]	Manin03g003080.1	RecName: Full=Hercynylcysteine sulfoxide lyase; AltName: Full=Ergothioneine biosynthesis protein 2; AltName: Full=PLP-binding cysteine desulfurase; AltName: Full=PLP-dependent C-S lyase	449	13	0	57.57	4	P:GO:0019450; F:GO:0080146; C:GO:0005829; C:GO:0009507	P:L-cysteine catabolic process to pyruvate; F:L-cysteine desulfhydrase activity; C:cytosol; C:chloroplast	EC:4.4.1.1	Cystathionine gamma-lyase
m_altissima_ta_indel	TRUE	[BLASTED, MAPPED, ANNOTATED]	Manin03g003370.1	RecName: Full=NADH dehydrogenase [ubiquinone] 1 alpha subcomplex subunit 12; AltName: Full=Complex I-B17.2; Short=CI-B17.2; Short=CIB17.2; AltName: Full=NADH-ubiquinone oxidoreductase subunit B17.2	116	9	3.89146e-55	60.27	4	P:GO:0006979; P:GO:0032981; F:GO:0050897; C:GO:0005747	P:response to oxidative stress; P:mitochondrial respiratory chain complex I assembly; F:cobalt ion binding; C:mitochondrial respiratory chain complex I
m_altissima_ta_indel	TRUE	[BLASTED, MAPPED, ANNOTATED]	Manin03g003310.1	RecName: Full=Putative serine/threonine-protein kinase receptor; AltName: Full=S-receptor kinase; Short=SRK; Flags: Precursor	53	20	2.02635e-12	72	22	P:GO:0000302; P:GO:0007165; P:GO:0034613; P:GO:0042742; P:GO:0045087; P:GO:0046777; P:GO:0048544; P:GO:0071215; F:GO:0004675; F:GO:0005516; F:GO:0005524; F:GO:0030246; F:GO:0031625; F:GO:0042802; F:GO:0106310; F:GO:0106311; C:GO:0005634; C:GO:0005773; C:GO:0005829; C:GO:0005886; C:GO:0009506; C:GO:0016021	P:response to reactive oxygen species; P:signal transduction; P:cellular protein localization; P:defense response to bacterium; P:innate immune response; P:protein autophosphorylation; P:recognition of pollen; P:cellular response to abscisic acid stimulus; F:transmembrane receptor protein serine/threonine kinase activity; F:calmodulin binding; F:ATP binding; F:carbohydrate binding; F:ubiquitin pr…	EC:2.7.11.1; EC:2.7.11.30	Non-specific serine/threonine protein kinase; Receptor protein serine/threonine kinase
m_altissima_ta_indel	TRUE	[BLASTED, MAPPED, ANNOTATED]	Manin03g003330.1	RecName: Full=G-type lectin S-receptor-like serine/threonine-protein kinase B120; Flags: Precursor	369	20	4.34238e-140	74.58	19	P:GO:0000302; P:GO:0007165; P:GO:0009751; P:GO:0034613; P:GO:0042742; P:GO:0045087; P:GO:0046777; P:GO:0071215; F:GO:0004675; F:GO:0005516; F:GO:0005524; F:GO:0031625; F:GO:0106310; F:GO:0106311; C:GO:0005634; C:GO:0005829; C:GO:0005886; C:GO:0009506; C:GO:0016021	P:response to reactive oxygen species; P:signal transduction; P:response to salicylic acid; P:cellular protein localization; P:defense response to bacterium; P:innate immune response; P:protein autophosphorylation; P:cellular response to abscisic acid stimulus; F:transmembrane receptor protein serine/threonine kinase activity; F:calmodulin binding; F:ATP binding; F:ubiquitin protein ligase bindin…	EC:2.7.11.1; EC:2.7.11.30	Non-specific serine/threonine protein kinase; Receptor protein serine/threonine kinase
m_altissima_ta_indel	TRUE	[BLASTED, MAPPED, ANNOTATED]	Manin03g003340.1	RecName: Full=Triacylglycerol lipase OBL1; AltName: Full=Oil body lipase 1; Short=NtOBL1	328	3	2.55671e-35	59.13	5	F:GO:0004806; F:GO:0033878; F:GO:0047372; C:GO:0005811; C:GO:0090406	F:triglyceride lipase activity; F:hormone-sensitive lipase activity; F:acylglycerol lipase activity; C:lipid droplet; C:pollen tube	EC:3.1.1.79; EC:3.1.1.23; EC:3.1.1.1; EC:3.1.1.3	Hormone-sensitive lipase; Acylglycerol lipase; Carboxylesterase; Triacylglycerol lipase
m_altissima_ta_indel	TRUE	[BLASTED, MAPPED, ANNOTATED]	Manin03g003360.1	RecName: Full=Ferritin-2, chloroplastic; Flags: Precursor	145	20	8.97558e-41	78.22	20	P:GO:0006826; P:GO:0006880; P:GO:0009409; P:GO:0009617; P:GO:0009737; P:GO:0009908; P:GO:0010039; P:GO:0010043; P:GO:0015979; P:GO:0042542; P:GO:0048366; F:GO:0004322; F:GO:0008198; F:GO:0008199; F:GO:0019904; F:GO:0042802; C:GO:0005739; C:GO:0009535; C:GO:0009570; C:GO:0009941	P:iron ion transport; P:intracellular sequestering of iron ion; P:response to cold; P:response to bacterium; P:response to abscisic acid; P:flower development; P:response to iron ion; P:response to zinc ion; P:photosynthesis; P:response to hydrogen peroxide; P:leaf development; F:ferroxidase activity; F:ferrous iron binding; F:ferric iron binding; F:protein domain specific binding; F:identical pr…	EC:1.16.3.1	Ferroxidase
m_altissima_ta_indel	TRUE	[BLASTED, MAPPED, ANNOTATED]	Manin03g003180.1	RecName: Full=Cysteine-rich receptor-like protein kinase 10; Short=Cysteine-rich RLK10; AltName: Full=Receptor-like protein kinase 4; Flags: Precursor	180	20	4.64239e-33	67.84	17	P:GO:0000302; P:GO:0007154; P:GO:0034613; P:GO:0042742; P:GO:0046777; P:GO:0071215; P:GO:0071446; F:GO:0000166; F:GO:0004674; F:GO:0005516; F:GO:0031625; F:GO:0042802; C:GO:0005634; C:GO:0005773; C:GO:0005829; C:GO:0005886; C:GO:0009506	P:response to reactive oxygen species; P:cell communication; P:cellular protein localization; P:defense response to bacterium; P:protein autophosphorylation; P:cellular response to abscisic acid stimulus; P:cellular response to salicylic acid stimulus; F:nucleotide binding; F:protein serine/threonine kinase activity; F:calmodulin binding; F:ubiquitin protein ligase binding; F:identical protein bi…	EC:2.7.1	Transferring phosphorus-containing groups
m_altissima_ta_indel	TRUE	[BLASTED, MAPPED, ANNOTATED]	Manin03g003680.1	RecName: Full=Growth-regulating factor 1; Short=OsGRF1; AltName: Full=Transcription activator GRF1	335	20	3.71666e-86	61.03	13	P:GO:0008285; P:GO:0009409; P:GO:0009624; P:GO:0009739; P:GO:0019760; P:GO:0045893; P:GO:0048316; P:GO:0048364; P:GO:0048366; P:GO:0061062; F:GO:0000976; F:GO:0005515; C:GO:0005634	P:negative regulation of cell population proliferation; P:response to cold; P:response to nematode; P:response to gibberellin; P:glucosinolate metabolic process; P:positive regulation of transcription, DNA-templated; P:seed development; P:root development; P:leaf development; P:regulation of nematode larval development; F:transcription cis-regulatory region binding; F:protein binding; C:nucleus
m_altissima_ta_indel	TRUE	[NO-BLAST]	Manin03g003690.1	---NA---	90
m_altissima_ta_indel	TRUE	[NO-BLAST]	Manin03g003720.1	---NA---	273
m_altissima_ta_indel	TRUE	[BLASTED, MAPPED]	Manin03g003750.1	RecName: Full=Probable disease resistance protein At4g27220	125	2	2.86736e-08	50.3	4	P:GO:0006952; F:GO:0000166; F:GO:0005524; F:GO:0043531	P:defense response; F:nucleotide binding; F:ATP binding; F:ADP binding
m_altissima_ta_indel	TRUE	[BLASTED, MAPPED, ANNOTATED]	Manin03g003590.1	RecName: Full=Protein SMG9	245	7	3.1656e-18	46.5	1	P:GO:0007275	P:multicellular organism development
m_altissima_ta_indel	TRUE	[BLASTED, MAPPED, ANNOTATED]	Manin03g003600.1	RecName: Full=Ankyrin repeat-containing protein BDA1; AltName: Full=Protein BIAN DA 1	348	3	9.64975e-29	48.65	2	P:GO:0009751; P:GO:0045087	P:response to salicylic acid; P:innate immune response
m_altissima_ta_indel	TRUE	[NO-BLAST]	Manin03g003620.1	---NA---	199
m_altissima_ta_indel	TRUE	[NO-BLAST]	Manin03g003630.1	---NA---	221
m_altissima_ta_indel	TRUE	[NO-BLAST]	Manin03g004080.1	---NA---	429
m_altissima_ta_indel	TRUE	[BLASTED, MAPPED, ANNOTATED]	Manin03g003810.1	RecName: Full=Meiosis regulator and mRNA stability factor 1; AltName: Full=Limkain-b1; AltName: Full=Meiosis arrest female protein 1	445	6	9.85722e-12	47.72	5	P:GO:0009987; P:GO:0022414; F:GO:0005488; C:GO:0005737; C:GO:0043231	P:cellular process; P:reproductive process; F:binding; C:cytoplasm; C:intracellular membrane-bounded organelle
m_altissima_ta_indel	TRUE	[NO-BLAST]	Manin03g003860.1	---NA---	365
m_altissima_ta_indel	TRUE	[NO-BLAST]	Manin03g003860.2	---NA---	365
m_altissima_ta_indel	TRUE	[BLASTED, MAPPED]	Manin03g003840.1	RecName: Full=Uncharacterized sugar kinase slr0537	471	7	1.61587e-37	41.97	25	P:GO:0005975; P:GO:0006000; P:GO:0006014; P:GO:0006166; P:GO:0006633; P:GO:0016051; P:GO:0016310; P:GO:0019252; P:GO:0019303; P:GO:0019310; P:GO:0044209; P:GO:0046686; P:GO:0046835; F:GO:0000166; F:GO:0004001; F:GO:0004747; F:GO:0005524; F:GO:0008865; F:GO:0016301; F:GO:0016740; F:GO:0016773; F:GO:0046872; F:GO:0047590; C:GO:0005737; C:GO:0005829	P:carbohydrate metabolic process; P:fructose metabolic process; P:D-ribose metabolic process; P:purine ribonucleoside salvage; P:fatty acid biosynthetic process; P:carbohydrate biosynthetic process; P:phosphorylation; P:starch biosynthetic process; P:D-ribose catabolic process; P:inositol catabolic process; P:AMP salvage; P:response to cadmium ion; P:carbohydrate phosphorylation; F:nucleotide bin…
m_altissima_ta_indel	TRUE	[BLASTED, MAPPED, ANNOTATED]	Manin03g003950.1	RecName: Full=Protein SCAI; AltName: Full=Suppressor of cancer cell invasion protein	610	3	7.5031e-89	57.77	4	P:GO:0009968; F:GO:0003714; C:GO:0005634; C:GO:0016020	P:negative regulation of signal transduction; F:transcription corepressor activity; C:nucleus; C:membrane
m_altissima_ta_indel	TRUE	[BLASTED, MAPPED, ANNOTATED]	Manin03g003990.1	RecName: Full=Aspartic proteinase CDR1; AltName: Full=Protein CONSTITUTIVE DISEASE RESISTANCE 1; Flags: Precursor	181	13	2.56958e-38	54.49	10	P:GO:0009414; P:GO:0009627; P:GO:0009737; P:GO:0010310; P:GO:0010337; P:GO:0042742; F:GO:0004190; C:GO:0005618; C:GO:0005783; C:GO:0048046	P:response to water deprivation; P:systemic acquired resistance; P:response to abscisic acid; P:regulation of hydrogen peroxide metabolic process; P:regulation of salicylic acid metabolic process; P:defense response to bacterium; F:aspartic-type endopeptidase activity; C:cell wall; C:endoplasmic reticulum; C:apoplast	EC:3.4.23	Acting on peptide bonds (peptidases)
m_altissima_ta_indel	TRUE	[BLASTED, MAPPED, ANNOTATED]	Manin03g004260.1	RecName: Full=F-box protein SKIP24; AltName: Full=SKP1-interacting partner 24	305	1	5.98076e-88	77.02	3	F:GO:0005515; C:GO:0005634; C:GO:0005886	F:protein binding; C:nucleus; C:plasma membrane
m_altissima_ta_indel	TRUE	[BLASTED, MAPPED, ANNOTATED]	Manin03g004360.1	RecName: Full=Non-functional pseudokinase ZRK2	873	20	8.65773e-47	53.87	12	P:GO:0006468; P:GO:0009615; P:GO:0009751; P:GO:0042742; P:GO:0048856; P:GO:0050776; P:GO:0050832; F:GO:0004674; F:GO:0005515; C:GO:0005773; C:GO:0009505; C:GO:0016020	P:protein phosphorylation; P:response to virus; P:response to salicylic acid; P:defense response to bacterium; P:anatomical structure development; P:regulation of immune response; P:defense response to fungus; F:protein serine/threonine kinase activity; F:protein binding; C:vacuole; C:plant-type cell wall; C:membrane	EC:2.7.1	Transferring phosphorus-containing groups
m_altissima_ta_indel	TRUE	[BLASTED, MAPPED]	Manin03g004090.1	RecName: Full=Translation initiation factor IF-2	214	6	7.42149e-08	51.96	53	P:GO:0000281; P:GO:0002376; P:GO:0002548; P:GO:0006397; P:GO:0006412; P:GO:0006413; P:GO:0008380; P:GO:0009554; P:GO:0015031; P:GO:0030154; P:GO:0030593; P:GO:0030855; P:GO:0031334; P:GO:0042129; P:GO:0045087; P:GO:0045806; P:GO:0048245; P:GO:0048246; P:GO:0050918; P:GO:0070232; P:GO:0071674; P:GO:0071677; P:GO:0090280; P:GO:1902041; P:GO:1903078; P:GO:2001237; F:GO:0000166; F:GO:0003743; F:GO:00…	P:mitotic cytokinesis; P:immune system process; P:monocyte chemotaxis; P:mRNA processing; P:translation; P:translational initiation; P:RNA splicing; P:megasporogenesis; P:protein transport; P:cell differentiation; P:neutrophil chemotaxis; P:epithelial cell differentiation; P:positive regulation of protein-containing complex assembly; P:regulation of T cell proliferation; P:innate immune response;…
m_altissima_ta_indel	TRUE	[BLASTED, MAPPED, ANNOTATED]	Manin03g004210.1	RecName: Full=Protein DETOXIFICATION 21; Short=AtDTX21; AltName: Full=Multidrug and toxic compound extrusion protein 21; Short=MATE protein 21	857	20	2.42071e-156	63.67	10	P:GO:0009813; P:GO:0010023; P:GO:0010231; P:GO:0010252; P:GO:0048767; P:GO:0055085; P:GO:0080167; F:GO:0015299; C:GO:0005886; C:GO:0009705	P:flavonoid biosynthetic process; P:proanthocyanidin biosynthetic process; P:maintenance of seed dormancy; P:auxin homeostasis; P:root hair elongation; P:transmembrane transport; P:response to karrikin; F:solute:proton antiporter activity; C:plasma membrane; C:plant-type vacuole membrane	EC:7	Translocases
m_altissima_ta_indel	TRUE	[BLASTED, MAPPED, ANNOTATED]	Manin03g004460.1	RecName: Full=UPF0481 protein At3g47200	417	2	5.92156e-38	46.63	1	C:GO:0016020	C:membrane
m_altissima_ta_indel	TRUE	[BLASTED, MAPPED, ANNOTATED]	Manin03g004660.1	RecName: Full=E3 ubiquitin-protein ligase PUB24; AltName: Full=Plant U-box protein 24; AltName: Full=RING-type E3 ubiquitin transferase PUB24; AltName: Full=U-box domain-containing protein 24	387	20	9.99641e-94	48.91	12	P:GO:0002679; P:GO:0009414; P:GO:0009787; P:GO:0010029; P:GO:0010119; P:GO:0010200; P:GO:0048519; P:GO:0051707; P:GO:0051865; F:GO:0005515; F:GO:0061630; C:GO:0005829	P:respiratory burst involved in defense response; P:response to water deprivation; P:regulation of abscisic acid-activated signaling pathway; P:regulation of seed germination; P:regulation of stomatal movement; P:response to chitin; P:negative regulation of biological process; P:response to other organism; P:protein autoubiquitination; F:protein binding; F:ubiquitin protein ligase activity; C:cyt…	EC:2	Transferases
m_altissima_ta_indel	TRUE	[BLASTED, MAPPED, ANNOTATED]	Manin03g004670.1	RecName: Full=Homeobox protein PKNOX2; AltName: Full=Homeobox protein PREP-2; AltName: Full=PBX/knotted homeobox 2	680	20	9.63311e-127	68.02	47	P:GO:0001525; P:GO:0001742; P:GO:0007380; P:GO:0007422; P:GO:0007476; P:GO:0007480; P:GO:0009639; P:GO:0009952; P:GO:0009954; P:GO:0009965; P:GO:0010051; P:GO:0010076; P:GO:0010077; P:GO:0010089; P:GO:0010154; P:GO:0010223; P:GO:0010228; P:GO:0010229; P:GO:0030097; P:GO:0030902; P:GO:0034504; P:GO:0042659; P:GO:0043410; P:GO:0045664; P:GO:0045892; P:GO:0045944; P:GO:0048363; P:GO:0048457; P:GO:00…	P:angiogenesis; P:oenocyte differentiation; P:specification of segmental identity, head; P:peripheral nervous system development; P:imaginal disc-derived wing morphogenesis; P:imaginal disc-derived leg morphogenesis; P:response to red or far red light; P:anterior/posterior pattern specification; P:proximal/distal pattern formation; P:leaf morphogenesis; P:xylem and phloem pattern formation; P:mai…
m_altissima_ta_indel	TRUE	[BLASTED, MAPPED, ANNOTATED]	Manin03g004670.2	RecName: Full=Homeobox protein PKNOX2; AltName: Full=Homeobox protein PREP-2; AltName: Full=PBX/knotted homeobox 2	680	20	9.63311e-127	68.02	47	P:GO:0001525; P:GO:0001742; P:GO:0007380; P:GO:0007422; P:GO:0007476; P:GO:0007480; P:GO:0009639; P:GO:0009952; P:GO:0009954; P:GO:0009965; P:GO:0010051; P:GO:0010076; P:GO:0010077; P:GO:0010089; P:GO:0010154; P:GO:0010223; P:GO:0010228; P:GO:0010229; P:GO:0030097; P:GO:0030902; P:GO:0034504; P:GO:0042659; P:GO:0043410; P:GO:0045664; P:GO:0045892; P:GO:0045944; P:GO:0048363; P:GO:0048457; P:GO:00…	P:angiogenesis; P:oenocyte differentiation; P:specification of segmental identity, head; P:peripheral nervous system development; P:imaginal disc-derived wing morphogenesis; P:imaginal disc-derived leg morphogenesis; P:response to red or far red light; P:anterior/posterior pattern specification; P:proximal/distal pattern formation; P:leaf morphogenesis; P:xylem and phloem pattern formation; P:mai…
m_altissima_ta_indel	TRUE	[BLASTED, MAPPED]	Manin03g004680.1	RecName: Full=Putative AC transposase; AltName: Full=ORFA	239	4	1.6155e-06	56.2	7	P:GO:0006310; P:GO:0009791; P:GO:0032196; F:GO:0003677; F:GO:0046872; F:GO:0046983; C:GO:0005634	P:DNA recombination; P:post-embryonic development; P:transposition; F:DNA binding; F:metal ion binding; F:protein dimerization activity; C:nucleus
m_altissima_ta_indel	TRUE	[BLASTED, MAPPED, ANNOTATED]	Manin03g004870.1	RecName: Full=F-box protein At4g18380	366	5	1.4263e-60	52.03	4	P:GO:0009926; P:GO:0010286; P:GO:0070887; C:GO:0110165	P:auxin polar transport; P:heat acclimation; P:cellular response to chemical stimulus; C:cellular anatomical entity
m_altissima_ta_indel	TRUE	[BLASTED, MAPPED, ANNOTATED]	Manin03g004890.1	RecName: Full=Putative disease resistance protein RGA1; AltName: Full=RGA3-blb	961	20	4.96487e-104	50.45	9	P:GO:0009416; P:GO:0009620; P:GO:0009751; P:GO:0042742; P:GO:0050776; P:GO:0051716; F:GO:0005515; C:GO:0005886; C:GO:0043231	P:response to light stimulus; P:response to fungus; P:response to salicylic acid; P:defense response to bacterium; P:regulation of immune response; P:cellular response to stimulus; F:protein binding; C:plasma membrane; C:intracellular membrane-bounded organelle
m_altissima_ta_indel	TRUE	[BLASTED, MAPPED, ANNOTATED]	Manin03g004900.1	RecName: Full=Putative disease resistance protein RGA3; AltName: Full=Blight resistance protein B149; AltName: Full=RGA1-blb	782	20	6.31133e-108	49.85	6	P:GO:0009416; P:GO:0051716; P:GO:0098542; F:GO:0005515; C:GO:0005622; C:GO:0005886	P:response to light stimulus; P:cellular response to stimulus; P:defense response to other organism; F:protein binding; C:intracellular anatomical structure; C:plasma membrane
m_altissima_ta_indel	TRUE	[NO-BLAST]	Manin03g004910.7	---NA---	122
m_altissima_ta_indel	TRUE	[NO-BLAST]	Manin03g004970.1	---NA---	84
m_altissima_ta_indel	TRUE	[BLASTED, MAPPED, ANNOTATED]	Manin03g004980.1	RecName: Full=Ubiquitin-conjugating enzyme E2 C; AltName: Full=(E3-independent) E2 ubiquitin-conjugating enzyme C; AltName: Full=E2 ubiquitin-conjugating enzyme C; AltName: Full=Ubiquitin carrier protein C; AltName: Full=Ubiquitin-protein ligase C	1277	20	1.09754e-109	67.2	32	P:GO:0001835; P:GO:0006281; P:GO:0006513; P:GO:0008284; P:GO:0009411; P:GO:0010994; P:GO:0031145; P:GO:0031536; P:GO:0033522; P:GO:0042742; P:GO:0045842; P:GO:0050832; P:GO:0051301; P:GO:0051865; P:GO:0060135; P:GO:0070936; P:GO:0070979; P:GO:1903364; P:GO:1904668; F:GO:0004016; F:GO:0005524; F:GO:0031625; F:GO:0043130; F:GO:0061630; F:GO:0061631; C:GO:0001741; C:GO:0005654; C:GO:0005680; C:GO:00…	P:blastocyst hatching; P:DNA repair; P:protein monoubiquitination; P:positive regulation of cell population proliferation; P:response to UV; P:free ubiquitin chain polymerization; P:anaphase-promoting complex-dependent catabolic process; P:positive regulation of exit from mitosis; P:histone H2A ubiquitination; P:defense response to bacterium; P:positive regulation of mitotic metaphase/anaphase tr…	EC:4.6.1.1; EC:2.3.2.23	Adenylate cyclase; E2 ubiquitin-conjugating enzyme
m_altissima_ta_indel	TRUE	[BLASTED, MAPPED, ANNOTATED]	Manin03g005130.1	RecName: Full=Disease resistance protein RPP13; AltName: Full=Resistance to Peronospora parasitica protein 13	1715	20	0	53.5	7	P:GO:0009416; P:GO:0009620; P:GO:0009626; P:GO:0009751; F:GO:0005515; C:GO:0005737; C:GO:0005886	P:response to light stimulus; P:response to fungus; P:plant-type hypersensitive response; P:response to salicylic acid; F:protein binding; C:cytoplasm; C:plasma membrane
m_altissima_ta_indel	TRUE	[BLASTED, MAPPED, ANNOTATED]	Manin03g005160.1	RecName: Full=Disease resistance RPP8-like protein 3	210	14	5.08766e-15	67.31	11	P:GO:0002230; P:GO:0002239; P:GO:0009611; P:GO:0009626; P:GO:0009637; P:GO:0009646; P:GO:0071446; F:GO:0005515; F:GO:0032559; F:GO:0043168; C:GO:0005886	P:positive regulation of defense response to virus by host; P:response to oomycetes; P:response to wounding; P:plant-type hypersensitive response; P:response to blue light; P:response to absence of light; P:cellular response to salicylic acid stimulus; F:protein binding; F:adenyl ribonucleotide binding; F:anion binding; C:plasma membrane
m_altissima_ta_indel	TRUE	[BLASTED, MAPPED, ANNOTATED]	Manin03g005230.2	RecName: Full=Fatty acyl-CoA reductase 1	444	20	4.83393e-160	53.75	15	P:GO:0009611; P:GO:0009635; P:GO:0009651; P:GO:0010025; P:GO:0010345; P:GO:0010584; P:GO:0035336; P:GO:1903175; F:GO:0005515; F:GO:0050062; F:GO:0080019; C:GO:0005777; C:GO:0005783; C:GO:0005886; C:GO:0009507	P:response to wounding; P:response to herbicide; P:response to salt stress; P:wax biosynthetic process; P:suberin biosynthetic process; P:pollen exine formation; P:long-chain fatty-acyl-CoA metabolic process; P:fatty alcohol biosynthetic process; F:protein binding; F:long-chain-fatty-acyl-CoA reductase activity; F:fatty-acyl-CoA reductase (alcohol-forming) activity; C:peroxisome; C:endoplasmic re…	EC:1.2.1.50	Long-chain-fatty-acyl-CoA reductase
m_altissima_ta_indel	TRUE	[BLASTED, MAPPED, ANNOTATED]	Manin03g005110.1	RecName: Full=Disease resistance protein RPP13; AltName: Full=Resistance to Peronospora parasitica protein 13	910	20	0	54.06	7	P:GO:0009416; P:GO:0009620; P:GO:0009626; P:GO:0009751; F:GO:0005515; C:GO:0005737; C:GO:0005886	P:response to light stimulus; P:response to fungus; P:plant-type hypersensitive response; P:response to salicylic acid; F:protein binding; C:cytoplasm; C:plasma membrane
m_altissima_ta_indel	TRUE	[BLASTED, MAPPED, ANNOTATED]	Manin03g005120.1	RecName: Full=Disease resistance protein RPP13; AltName: Full=Resistance to Peronospora parasitica protein 13	765	20	6.64251e-170	52.96	11	P:GO:0009416; P:GO:0009620; P:GO:0009626; P:GO:0009751; P:GO:0042742; P:GO:0050776; F:GO:0005515; C:GO:0005737; C:GO:0005886; C:GO:0009506; C:GO:0043231	P:response to light stimulus; P:response to fungus; P:plant-type hypersensitive response; P:response to salicylic acid; P:defense response to bacterium; P:regulation of immune response; F:protein binding; C:cytoplasm; C:plasma membrane; C:plasmodesma; C:intracellular membrane-bounded organelle
m_altissima_ta_indel	TRUE	[NO-BLAST]	Manin03g005180.1	---NA---	351
m_altissima_ta_indel	TRUE	[BLASTED, MAPPED, ANNOTATED]	Manin03g005190.1	RecName: Full=Protein RETICULATA-RELATED 4, chloroplastic; Flags: Precursor	410	5	4.11132e-164	55.71	4	P:GO:0009987; P:GO:1901700; C:GO:0005739; C:GO:0031969	P:cellular process; P:response to oxygen-containing compound; C:mitochondrion; C:chloroplast membrane
m_altissima_ta_indel	TRUE	[BLASTED, MAPPED, ANNOTATED]	Manin03g005290.1	RecName: Full=Sulfite reductase [NADPH] hemoprotein beta-component; Short=SiR-HP; Short=SiRHP	751	20	0	65.93	18	P:GO:0000103; P:GO:0006275; P:GO:0009409; P:GO:0019424; P:GO:0045892; P:GO:1900160; F:GO:0003690; F:GO:0005507; F:GO:0005515; F:GO:0016002; F:GO:0020037; F:GO:0050311; F:GO:0051539; C:GO:0009337; C:GO:0009941; C:GO:0010319; C:GO:0042644; C:GO:0048046	P:sulfate assimilation; P:regulation of DNA replication; P:response to cold; P:sulfide oxidation, using siroheme sulfite reductase; P:negative regulation of transcription, DNA-templated; P:plastid DNA packaging; F:double-stranded DNA binding; F:copper ion binding; F:protein binding; F:sulfite reductase activity; F:heme binding; F:sulfite reductase (ferredoxin) activity; F:4 iron, 4 sulfur cluster…	EC:1.8.7.1	Assimilatory sulfite reductase (ferredoxin)
m_altissima_ta_indel	TRUE	[BLASTED, MAPPED, ANNOTATED]	Manin03g005340.1	RecName: Full=Cyclin-dependent protein kinase inhibitor SMR13; AltName: Full=Protein SIAMESE-RELATED 13	154	6	2.26168e-18	61.94	6	P:GO:0032875; P:GO:0043086; P:GO:0045839; F:GO:0004860; F:GO:0005515; C:GO:0005634	P:regulation of DNA endoreduplication; P:negative regulation of catalytic activity; P:negative regulation of mitotic nuclear division; F:protein kinase inhibitor activity; F:protein binding; C:nucleus
m_altissima_ta_indel	TRUE	[BLASTED, MAPPED]	Manin03g005420.1	RecName: Full=GTPase Der; AltName: Full=GTP-binding protein EngA	719	20	1.47378e-148	63.25	3	P:GO:0042254; F:GO:0000166; F:GO:0005525	P:ribosome biogenesis; F:nucleotide binding; F:GTP binding
m_altissima_ta_indel	TRUE	[BLASTED, MAPPED, ANNOTATED]	Manin03g005530.1	RecName: Full=Putative disease resistance protein RGA4; AltName: Full=RGA4-blb	476	20	1.92631e-42	48.47	9	P:GO:0002758; P:GO:0009626; P:GO:0042742; P:GO:0061161; F:GO:0005515; C:GO:0005737; C:GO:0016020; C:GO:0032153; C:GO:0044732	P:innate immune response-activating signal transduction; P:plant-type hypersensitive response; P:defense response to bacterium; P:positive regulation of establishment of bipolar cell polarity regulating cell shape; F:protein binding; C:cytoplasm; C:membrane; C:cell division site; C:mitotic spindle pole body
m_altissima_ta_indel	TRUE	[BLASTED, MAPPED, ANNOTATED]	Manin03g005560.1	RecName: Full=Putative disease resistance protein RGA3; AltName: Full=Blight resistance protein B149; AltName: Full=RGA1-blb	1027	20	2.5775e-137	48.23	6	P:GO:0009416; P:GO:0042742; P:GO:0050776; F:GO:0005515; C:GO:0016020; C:GO:0043231	P:response to light stimulus; P:defense response to bacterium; P:regulation of immune response; F:protein binding; C:membrane; C:intracellular membrane-bounded organelle
m_altissima_ta_indel	TRUE	[BLASTED, MAPPED, ANNOTATED]	Manin03g005570.1	RecName: Full=Disease resistance protein RGA2; AltName: Full=Blight resistance protein RPI; AltName: Full=RGA2-blb	619	20	3.43519e-54	49.76	5	P:GO:0009416; P:GO:0042742; P:GO:0050776; F:GO:0005515; C:GO:0043231	P:response to light stimulus; P:defense response to bacterium; P:regulation of immune response; F:protein binding; C:intracellular membrane-bounded organelle
m_altissima_ta_indel	TRUE	[BLASTED, MAPPED, ANNOTATED]	Manin03g005590.1	RecName: Full=Benzyl alcohol O-benzoyltransferase; AltName: Full=Benzoyl coenzyme A:benzyl alcohol benzoyl transferase	887	20	0	71.54	10	P:GO:0006066; P:GO:0006084; P:GO:0007623; P:GO:0009723; P:GO:0009821; P:GO:0009836; P:GO:0010597; P:GO:1901787; F:GO:0010327; F:GO:0047203	P:alcohol metabolic process; P:acetyl-CoA metabolic process; P:circadian rhythm; P:response to ethylene; P:alkaloid biosynthetic process; P:fruit ripening, climacteric; P:green leaf volatile biosynthetic process; P:benzoyl-CoA metabolic process; F:acetyl CoA:(Z)-3-hexen-1-ol acetyltransferase activity; F:13-hydroxylupinine O-tigloyltransferase activity	EC:2.3.1.93	13-hydroxylupanine O-tigloyltransferase
m_altissima_ta_indel	TRUE	[BLASTED, MAPPED, ANNOTATED]	Manin03g005390.1	RecName: Full=Dicarboxylate transporter 1, chloroplastic; AltName: Full=2-oxoglutarate/malate translocator 1; Short=AtpOMT1; Flags: Precursor	1905	20	0	62.06	29	P:GO:0006879; P:GO:0009737; P:GO:0010044; P:GO:0010087; P:GO:0010305; P:GO:0010588; P:GO:0015742; P:GO:0015746; P:GO:0015813; P:GO:0016036; P:GO:0016071; P:GO:0019676; P:GO:0030001; P:GO:0031425; P:GO:0071423; P:GO:1900865; F:GO:0003729; F:GO:0005313; F:GO:0005381; F:GO:0015131; F:GO:0015137; F:GO:0015139; F:GO:0015140; C:GO:0005739; C:GO:0005886; C:GO:0009534; C:GO:0009706; C:GO:0016021; C:GO:00…	P:cellular iron ion homeostasis; P:response to abscisic acid; P:response to aluminum ion; P:phloem or xylem histogenesis; P:leaf vascular tissue pattern formation; P:cotyledon vascular tissue pattern formation; P:alpha-ketoglutarate transport; P:citrate transport; P:L-glutamate transmembrane transport; P:cellular response to phosphate starvation; P:mRNA metabolic process; P:ammonia assimilation c…	EC:7	Translocases
m_altissima_ta_indel	TRUE	[BLASTED, MAPPED, ANNOTATED]	Manin03g005450.1	RecName: Full=tRNA selenocysteine 1-associated protein 1; AltName: Full=SECp43; AltName: Full=tRNA selenocysteine-associated protein 1	419	20	0	68.29	13	P:GO:0000398; P:GO:0001514; P:GO:0010193; P:GO:0034063; P:GO:0034605; P:GO:0051028; F:GO:0000049; F:GO:0003729; F:GO:0005515; F:GO:0008143; C:GO:0005684; C:GO:0005829; C:GO:0010494	P:mRNA splicing, via spliceosome; P:selenocysteine incorporation; P:response to ozone; P:stress granule assembly; P:cellular response to heat; P:mRNA transport; F:tRNA binding; F:mRNA binding; F:protein binding; F:poly(A) binding; C:U2-type spliceosomal complex; C:cytosol; C:cytoplasmic stress granule
m_altissima_ta_indel	TRUE	[BLASTED, MAPPED, ANNOTATED]	Manin03g005480.1	RecName: Full=Pentatricopeptide repeat-containing protein At5g27110	402	20	9.09031e-84	54.18	11	P:GO:0010051; P:GO:0010182; P:GO:0048316; P:GO:0048366; P:GO:0080156; P:GO:0090698; P:GO:1905392; F:GO:0003729; F:GO:0046872; C:GO:0005739; C:GO:0009507	P:xylem and phloem pattern formation; P:sugar mediated signaling pathway; P:seed development; P:leaf development; P:mitochondrial mRNA modification; P:post-embryonic plant morphogenesis; P:plant organ morphogenesis; F:mRNA binding; F:metal ion binding; C:mitochondrion; C:chloroplast
m_altissima_ta_indel	TRUE	[BLASTED, MAPPED, ANNOTATED]	Manin03g006140.1	RecName: Full=5-methyltetrahydropteroyltriglutamate--homocysteine methyltransferase; AltName: Full=Cobalamin-independent methionine synthase; AltName: Full=Methionine synthase, vitamin-B12 independent isozyme	811	20	0	76.93	13	P:GO:0009086; P:GO:0032259; P:GO:0046686; F:GO:0003729; F:GO:0003871; F:GO:0005515; F:GO:0008270; F:GO:0008705; C:GO:0005829; C:GO:0005886; C:GO:0009506; C:GO:0009941; C:GO:0048046	P:methionine biosynthetic process; P:methylation; P:response to cadmium ion; F:mRNA binding; F:5-methyltetrahydropteroyltriglutamate-homocysteine S-methyltransferase activity; F:protein binding; F:zinc ion binding; F:methionine synthase activity; C:cytosol; C:plasma membrane; C:plasmodesma; C:chloroplast envelope; C:apoplast	EC:2.1.1.13; EC:2.1.1.14	Methionine synthase; 5-methyltetrahydropteroyltriglutamate--homocysteine S-methyltransferase
m_altissima_ta_indel	TRUE	[BLASTED, MAPPED, ANNOTATED]	Manin03g006070.1	RecName: Full=Calmodulin; Short=CaM	149	20	1.99972e-105	99.77	12	P:GO:0005513; P:GO:0010099; P:GO:0019722; P:GO:0050790; P:GO:0050832; F:GO:0005509; F:GO:0019904; F:GO:0030234; C:GO:0005634; C:GO:0005737; C:GO:0005874; C:GO:0005886	P:detection of calcium ion; P:regulation of photomorphogenesis; P:calcium-mediated signaling; P:regulation of catalytic activity; P:defense response to fungus; F:calcium ion binding; F:protein domain specific binding; F:enzyme regulator activity; C:nucleus; C:cytoplasm; C:microtubule; C:plasma membrane
m_altissima_ta_indel	TRUE	[BLASTED, MAPPED, ANNOTATED]	Manin03g006170.1	RecName: Full=Serine/threonine-protein kinase tousled-like 2; AltName: Full=PKU-alpha; AltName: Full=Tousled-like kinase 2	731	20	0	54.22	28	P:GO:0000280; P:GO:0001672; P:GO:0006357; P:GO:0006886; P:GO:0006974; P:GO:0007059; P:GO:0016572; P:GO:0018105; P:GO:0032435; P:GO:0033044; P:GO:0045860; P:GO:0046579; P:GO:0046777; P:GO:0048232; P:GO:0071480; P:GO:0090068; P:GO:1900368; P:GO:1903047; P:GO:1903827; F:GO:0005524; F:GO:0035174; F:GO:0042802; C:GO:0000785; C:GO:0005654; C:GO:0005816; C:GO:0005819; C:GO:0005882; C:GO:0048471	P:nuclear division; P:regulation of chromatin assembly or disassembly; P:regulation of transcription by RNA polymerase II; P:intracellular protein transport; P:cellular response to DNA damage stimulus; P:chromosome segregation; P:histone phosphorylation; P:peptidyl-serine phosphorylation; P:negative regulation of proteasomal ubiquitin-dependent protein catabolic process; P:regulation of chromosom…	EC:2.7.1	Transferring phosphorus-containing groups
m_altissima_ta_indel	TRUE	[BLASTED, MAPPED, ANNOTATED]	Manin03g006410.1	RecName: Full=TELO2-interacting protein 1 homolog	1344	2	4.31381e-10	56.32	5	P:GO:0032006; F:GO:0005515; C:GO:0005737; C:GO:0031931; C:GO:0031932	P:regulation of TOR signaling; F:protein binding; C:cytoplasm; C:TORC1 complex; C:TORC2 complex
m_altissima_ta_indel	TRUE	[BLASTED, MAPPED, ANNOTATED]	Manin03g006430.1	RecName: Full=ATP-dependent rRNA helicase rrp3	818	20	0	75.59	10	P:GO:0006364; P:GO:0008380; P:GO:0008625; F:GO:0003723; F:GO:0003724; F:GO:0005524; F:GO:0016740; F:GO:0016787; C:GO:0005730; C:GO:0005737	P:rRNA processing; P:RNA splicing; P:extrinsic apoptotic signaling pathway via death domain receptors; F:RNA binding; F:RNA helicase activity; F:ATP binding; F:transferase activity; F:hydrolase activity; C:nucleolus; C:cytoplasm	EC:3.6.4.13; EC:2	RNA helicase; Transferases
m_altissima_ta_indel	TRUE	[BLASTED, MAPPED, ANNOTATED]	Manin03g006360.1	RecName: Full=Probable LRR receptor-like serine/threonine-protein kinase At1g56140; Flags: Precursor	1060	20	4.17109e-101	70.82	17	P:GO:0002237; P:GO:0009625; P:GO:0009737; P:GO:0009861; P:GO:0010193; P:GO:0045088; P:GO:0046777; P:GO:0050826; P:GO:0072593; F:GO:0005515; F:GO:0005524; F:GO:0106310; F:GO:0106311; C:GO:0005773; C:GO:0005886; C:GO:0009506; C:GO:0016021	P:response to molecule of bacterial origin; P:response to insect; P:response to abscisic acid; P:jasmonic acid and ethylene-dependent systemic resistance; P:response to ozone; P:regulation of innate immune response; P:protein autophosphorylation; P:response to freezing; P:reactive oxygen species metabolic process; F:protein binding; F:ATP binding; F:protein serine kinase activity; F:protein threo…	EC:2.7.11.1	Non-specific serine/threonine protein kinase
m_altissima_ta_indel	TRUE	[BLASTED, MAPPED, ANNOTATED]	Manin03g006020.1	RecName: Full=Protein argonaute 4A; Short=OsAGO4a	548	20	0	67	42	P:GO:0006306; P:GO:0006342; P:GO:0006417; P:GO:0007140; P:GO:0007143; P:GO:0009554; P:GO:0009561; P:GO:0009616; P:GO:0009733; P:GO:0009850; P:GO:0009934; P:GO:0010305; P:GO:0010529; P:GO:0010586; P:GO:0019048; P:GO:0030422; P:GO:0033169; P:GO:0035019; P:GO:0042742; P:GO:0048366; P:GO:0048481; P:GO:0048830; P:GO:0055046; P:GO:0061866; P:GO:0070919; P:GO:0080188; P:GO:0090502; P:GO:1900111; P:GO:19…	P:DNA methylation; P:chromatin silencing; P:regulation of translation; P:male meiotic nuclear division; P:female meiotic nuclear division; P:megasporogenesis; P:megagametogenesis; P:RNAi-mediated antiviral immune response; P:response to auxin; P:auxin metabolic process; P:regulation of meristem structural organization; P:leaf vascular tissue pattern formation; P:negative regulation of transpositi…	EC:3.1	Acting on ester bonds
m_altissima_ta_indel	TRUE	[BLASTED, MAPPED, ANNOTATED]	Manin03g005810.1	RecName: Full=Polyadenylate-binding protein 1; Short=PABP-1; Short=Poly(A)-binding protein 1	141	20	9.83112e-77	63.74	16	P:GO:0001825; P:GO:0032968; P:GO:0045292; P:GO:0048255; P:GO:0060212; F:GO:0003729; F:GO:0008143; F:GO:0031370; F:GO:0043621; C:GO:0005684; C:GO:0005686; C:GO:0005689; C:GO:0005844; C:GO:0016604; C:GO:0071011; C:GO:0071013	P:blastocyst formation; P:positive regulation of transcription elongation from RNA polymerase II promoter; P:mRNA cis splicing, via spliceosome; P:mRNA stabilization; P:negative regulation of nuclear-transcribed mRNA poly(A) tail shortening; F:mRNA binding; F:poly(A) binding; F:eukaryotic initiation factor 4G binding; F:protein self-association; C:U2-type spliceosomal complex; C:U2 snRNP; C:U12-t…
m_altissima_ta_indel	TRUE	[NO-BLAST]	Manin03g005830.1	---NA---	81
m_altissima_ta_indel	TRUE	[NO-BLAST]	Manin03g006620.1	---NA---	62
m_altissima_ta_indel	TRUE	[NO-BLAST]	Manin03g006630.1	---NA---	463
m_altissima_ta_indel	TRUE	[NO-BLAST]	Manin03g006670.1	---NA---	399
m_altissima_ta_indel	TRUE	[BLASTED, MAPPED, ANNOTATED]	Manin03g006740.1	RecName: Full=Linoleate 13S-lipoxygenase 2-1, chloroplastic; AltName: Full=Lipoxygenase 2-1; Flags: Precursor	800	20	0	61.85	18	P:GO:0008299; P:GO:0009555; P:GO:0009611; P:GO:0009617; P:GO:0009620; P:GO:0009644; P:GO:0009695; P:GO:0009751; P:GO:0009753; P:GO:0009901; P:GO:0010193; P:GO:0010597; P:GO:0034440; P:GO:0080086; F:GO:0016165; F:GO:0016166; C:GO:0005886; C:GO:0009535	P:isoprenoid biosynthetic process; P:pollen development; P:response to wounding; P:response to bacterium; P:response to fungus; P:response to high light intensity; P:jasmonic acid biosynthetic process; P:response to salicylic acid; P:response to jasmonic acid; P:anther dehiscence; P:response to ozone; P:green leaf volatile biosynthetic process; P:lipid oxidation; P:stamen filament development; F:…	EC:1.3; EC:1.13.11.12	Acting on the CH-CH group of donors; Linoleate 13S-lipoxygenase
m_altissima_ta_indel	TRUE	[NO-BLAST]	Manin03g006720.1	---NA---	249
m_altissima_ta_indel	TRUE	[BLASTED, MAPPED, ANNOTATED]	Manin03g006800.1	RecName: Full=Protein adenylyltransferase SelO	642	20	9.83741e-171	59.23	1	F:GO:0005488	F:binding
m_altissima_ta_indel	TRUE	[BLASTED, MAPPED, ANNOTATED]	Manin03g007040.1	RecName: Full=DNA (cytosine-5)-methyltransferase CMT3; AltName: Full=Chromomethylase 3; AltName: Full=Protein CHROMOMETHYLASE 3	873	20	0	58.42	19	P:GO:0006342; P:GO:0009294; P:GO:0010069; P:GO:0010216; P:GO:0010425; P:GO:0010426; P:GO:0010604; P:GO:0034605; P:GO:0042221; P:GO:0048522; P:GO:0051093; P:GO:0051567; P:GO:1902275; F:GO:0003677; F:GO:0003682; F:GO:0003886; F:GO:0005515; C:GO:0005634; C:GO:0005694	P:chromatin silencing; P:DNA mediated transformation; P:zygote asymmetric cytokinesis in embryo sac; P:maintenance of DNA methylation; P:DNA methylation on cytosine within a CNG sequence; P:DNA methylation on cytosine within a CHH sequence; P:positive regulation of macromolecule metabolic process; P:cellular response to heat; P:response to chemical; P:positive regulation of cellular process; P:ne…	EC:2.1.1.37	DNA (cytosine-5-)-methyltransferase
m_altissima_ta_indel	TRUE	[NO-BLAST]	Manin03g007110.1	---NA---	121
m_altissima_ta_indel	TRUE	[BLASTED, MAPPED, ANNOTATED]	Manin03g007060.1	RecName: Full=Subtilisin-like protease SBT4.13; AltName: Full=Subtilase subfamily 4 member 13; Short=AtSBT4.13; Flags: Precursor	480	20	1.38112e-168	63.39	13	P:GO:0006508; P:GO:0009608; P:GO:0009753; P:GO:0010037; P:GO:0046686; P:GO:1900425; P:GO:2000122; F:GO:0005515; F:GO:0008236; C:GO:0005618; C:GO:0005634; C:GO:0005768; C:GO:0048046	P:proteolysis; P:response to symbiont; P:response to jasmonic acid; P:response to carbon dioxide; P:response to cadmium ion; P:negative regulation of defense response to bacterium; P:negative regulation of stomatal complex development; F:protein binding; F:serine-type peptidase activity; C:cell wall; C:nucleus; C:endosome; C:apoplast	EC:3.4	Acting on peptide bonds (peptidases)
m_altissima_ta_indel	TRUE	[BLASTED, MAPPED, ANNOTATED]	Manin03g006960.1	RecName: Full=Subtilisin-like protease SBT4.4; AltName: Full=Subtilase subfamily 4 member 4; Short=AtSBT4.4; Flags: Precursor	1454	20	0	65.52	18	P:GO:0006508; P:GO:0009609; P:GO:0009610; P:GO:0009733; P:GO:0009753; P:GO:0010037; P:GO:0010102; P:GO:0046686; P:GO:0048359; P:GO:0080001; P:GO:1900425; P:GO:2000122; F:GO:0004252; F:GO:0005515; C:GO:0005618; C:GO:0005634; C:GO:0005768; C:GO:0048046	P:proteolysis; P:response to symbiotic bacterium; P:response to symbiotic fungus; P:response to auxin; P:response to jasmonic acid; P:response to carbon dioxide; P:lateral root morphogenesis; P:response to cadmium ion; P:mucilage metabolic process involved in seed coat development; P:mucilage extrusion from seed coat; P:negative regulation of defense response to bacterium; P:negative regulation o…	EC:3.4.21	Acting on peptide bonds (peptidases)
m_altissima_ta_indel	TRUE	[BLASTED, MAPPED, ANNOTATED]	Manin03g006950.1	RecName: Full=Lignin-forming anionic peroxidase; AltName: Full=TOPA; Flags: Precursor	584	20	7.54601e-132	68.92	16	P:GO:0002215; P:GO:0009827; P:GO:0009908; P:GO:0010043; P:GO:0010089; P:GO:0044347; P:GO:0080001; P:GO:1901430; F:GO:0004601; F:GO:0020037; C:GO:0005634; C:GO:0005774; C:GO:0005794; C:GO:0005829; C:GO:0009505; C:GO:0048046	P:defense response to nematode; P:plant-type cell wall modification; P:flower development; P:response to zinc ion; P:xylem development; P:cell wall polysaccharide catabolic process; P:mucilage extrusion from seed coat; P:positive regulation of syringal lignin biosynthetic process; F:peroxidase activity; F:heme binding; C:nucleus; C:vacuolar membrane; C:Golgi apparatus; C:cytosol; C:plant-type cel…	EC:1.11.1	Acting on a peroxide as acceptor
m_altissima_ta_indel	TRUE	[NO-BLAST]	Manin03g007320.1	---NA---	174
m_altissima_ta_indel	TRUE	[BLASTED, MAPPED, ANNOTATED]	Manin03g007330.1	RecName: Full=Protein MET1, chloroplastic; AltName: Full=PDZ domain, K-box domain, and TPR region containing protein; Flags: Precursor	203	2	5.42204e-80	64.53	9	P:GO:0009611; P:GO:0009644; P:GO:0010206; P:GO:0010207; F:GO:0005515; C:GO:0009570; C:GO:0009575; C:GO:0031969; C:GO:0034357	P:response to wounding; P:response to high light intensity; P:photosystem II repair; P:photosystem II assembly; F:protein binding; C:chloroplast stroma; C:chromoplast stroma; C:chloroplast membrane; C:photosynthetic membrane
m_altissima_ta_indel	TRUE	[BLASTED, MAPPED, ANNOTATED]	Manin03g007430.1	RecName: Full=E3 ubiquitin-protein ligase RNF126; AltName: Full=RING finger protein 126	381	20	9.26011e-63	60.55	25	P:GO:0006513; P:GO:0009414; P:GO:0009651; P:GO:0009737; P:GO:0009938; P:GO:0010200; P:GO:0042059; P:GO:0042127; P:GO:0042147; P:GO:0043162; P:GO:0051865; P:GO:0061635; P:GO:0070534; P:GO:0070936; P:GO:0071629; P:GO:0080134; P:GO:0090378; P:GO:2000637; F:GO:0005154; F:GO:0046872; F:GO:0051787; F:GO:0061630; C:GO:0005618; C:GO:0005654; C:GO:0005829	P:protein monoubiquitination; P:response to water deprivation; P:response to salt stress; P:response to abscisic acid; P:negative regulation of gibberellic acid mediated signaling pathway; P:response to chitin; P:negative regulation of epidermal growth factor receptor signaling pathway; P:regulation of cell population proliferation; P:retrograde transport, endosome to Golgi; P:ubiquitin-dependent…	EC:2	Transferases
m_altissima_ta_indel	TRUE	[BLASTED, MAPPED, ANNOTATED]	Manin03g007530.1	RecName: Full=Nuclear control of ATPase protein 2	683	3	8.21616e-141	61.2	4	P:GO:0019375; P:GO:0050665; C:GO:0005741; C:GO:0032991	P:galactolipid biosynthetic process; P:hydrogen peroxide biosynthetic process; C:mitochondrial outer membrane; C:protein-containing complex
m_altissima_ta_indel	TRUE	[BLASTED, MAPPED, ANNOTATED]	Manin03g007610.1	RecName: Full=Oxysterol-binding protein-related protein 1; Short=ORP-1; Short=OSBP-related protein 1	1199	20	0	59.48	20	P:GO:0008202; P:GO:0009567; P:GO:0009873; P:GO:0016192; P:GO:0032374; P:GO:0044237; P:GO:0044281; P:GO:1901615; F:GO:0003691; F:GO:0005515; F:GO:0015248; F:GO:0032934; C:GO:0005694; C:GO:0005789; C:GO:0005794; C:GO:0005829; C:GO:0005886; C:GO:0031901; C:GO:0031965; C:GO:0097038	P:steroid metabolic process; P:double fertilization forming a zygote and endosperm; P:ethylene-activated signaling pathway; P:vesicle-mediated transport; P:regulation of cholesterol transport; P:cellular metabolic process; P:small molecule metabolic process; P:organic hydroxy compound metabolic process; F:double-stranded telomeric DNA binding; F:protein binding; F:sterol transporter activity; F:s…	EC:7	Translocases
m_altissima_ta_indel	TRUE	[BLASTED, MAPPED, ANNOTATED]	Manin03g007780.1	RecName: Full=Noroxomaritidine/norcraugsodine reductase; Short=NorRed	1280	20	4.70476e-121	78.71	9	P:GO:0002213; P:GO:0007568; P:GO:0009820; P:GO:0031347; F:GO:0004022; F:GO:0050356; F:GO:0050358; C:GO:0005886; C:GO:0009507	P:defense response to insect; P:aging; P:alkaloid metabolic process; P:regulation of defense response; F:alcohol dehydrogenase (NAD+) activity; F:tropine dehydrogenase activity; F:tropinone reductase activity; C:plasma membrane; C:chloroplast	EC:1.1.1.206; EC:1.1.1.236; EC:1.1.1.1; EC:1.1.1.71	Tropinone reductase I; Tropinone reductase II; Alcohol dehydrogenase; Alcohol dehydrogenase (NAD(P)(+))
m_altissima_ta_indel	TRUE	[BLASTED, MAPPED, ANNOTATED]	Manin03g007520.1	RecName: Full=G2/mitotic-specific cyclin-2; AltName: Full=B-like cyclin; AltName: Full=CycMs2	419	20	1.91413e-151	68.18	10	P:GO:0000079; P:GO:0001558; P:GO:0010332; P:GO:0044772; P:GO:0051301; F:GO:0005515; F:GO:0016538; C:GO:0000307; C:GO:0005634; C:GO:0005737	P:regulation of cyclin-dependent protein serine/threonine kinase activity; P:regulation of cell growth; P:response to gamma radiation; P:mitotic cell cycle phase transition; P:cell division; F:protein binding; F:cyclin-dependent protein serine/threonine kinase regulator activity; C:cyclin-dependent protein kinase holoenzyme complex; C:nucleus; C:cytoplasm	EC:2.7.1	Transferring phosphorus-containing groups
m_altissima_ta_indel	TRUE	[BLASTED, MAPPED, ANNOTATED]	Manin03g007690.1	RecName: Full=E3 ubiquitin-protein ligase RNF13; AltName: Full=RING finger protein 13; AltName: Full=RING-type E3 ubiquitin transferase RNF13; Flags: Precursor	347	20	2.15392e-66	64.44	30	P:GO:0000209; P:GO:0001707; P:GO:0006623; P:GO:0006896; P:GO:0009414; P:GO:0009651; P:GO:0009789; P:GO:0038018; P:GO:0051865; P:GO:0061635; P:GO:0070304; P:GO:0071629; P:GO:0072089; F:GO:0000976; F:GO:0005109; F:GO:0008432; F:GO:0043621; F:GO:0046872; F:GO:0051787; F:GO:0061630; C:GO:0000306; C:GO:0005635; C:GO:0005654; C:GO:0005765; C:GO:0005789; C:GO:0005802; C:GO:0005829; C:GO:0005887; C:GO:00…	P:protein polyubiquitination; P:mesoderm formation; P:protein targeting to vacuole; P:Golgi to vacuole transport; P:response to water deprivation; P:response to salt stress; P:positive regulation of abscisic acid-activated signaling pathway; P:Wnt receptor catabolic process; P:protein autoubiquitination; P:regulation of protein complex stability; P:positive regulation of stress-activated protein …	EC:2	Transferases
m_altissima_ta_indel	TRUE	[BLASTED, MAPPED, ANNOTATED]	Manin03g007870.1	RecName: Full=Subtilisin-like protease SBT4.6; AltName: Full=Subtilase subfamily 4 member 6; Short=AtSBT4.6; Flags: Precursor	3014	20	0	65.37	19	P:GO:0006508; P:GO:0009609; P:GO:0009610; P:GO:0009733; P:GO:0009753; P:GO:0010037; P:GO:0010074; P:GO:0010102; P:GO:0046686; P:GO:0048359; P:GO:0080001; P:GO:1900425; P:GO:2000122; F:GO:0004252; F:GO:0005515; C:GO:0005618; C:GO:0005634; C:GO:0005768; C:GO:0048046	P:proteolysis; P:response to symbiotic bacterium; P:response to symbiotic fungus; P:response to auxin; P:response to jasmonic acid; P:response to carbon dioxide; P:maintenance of meristem identity; P:lateral root morphogenesis; P:response to cadmium ion; P:mucilage metabolic process involved in seed coat development; P:mucilage extrusion from seed coat; P:negative regulation of defense response t…	EC:3.4.21	Acting on peptide bonds (peptidases)
m_altissima_ta_indel	TRUE	[BLASTED, MAPPED, ANNOTATED]	Manin03g007920.1	RecName: Full=Probable inorganic phosphate transporter 1-4; Short=OsPT4; Short=OsPht1;4; AltName: Full=H(+)/Pi cotransporter; AltName: Full=OsPT1	535	20	0	66.57	16	P:GO:0006817; P:GO:0009610; P:GO:0009723; P:GO:0009737; P:GO:0016036; P:GO:0080187; P:GO:1901684; F:GO:0005315; F:GO:0005515; F:GO:0015415; F:GO:1901683; C:GO:0005634; C:GO:0005773; C:GO:0005794; C:GO:0005886; C:GO:0009506	P:phosphate ion transport; P:response to symbiotic fungus; P:response to ethylene; P:response to abscisic acid; P:cellular response to phosphate starvation; P:floral organ senescence; P:arsenate ion transmembrane transport; F:inorganic phosphate transmembrane transporter activity; F:protein binding; F:ATPase-coupled phosphate ion transmembrane transporter activity; F:arsenate ion transmembrane tr…	EC:7.3.2.1	ABC-type phosphate transporter
m_altissima_ta_indel	TRUE	[BLASTED, MAPPED, ANNOTATED]	Manin03g007930.1	RecName: Full=Phosphatidylinositol:ceramide inositolphosphotransferase; AltName: Full=Inositol-phosphorylceramide synthase; Short=IPC synthase; AltName: Full=Protein ENHANCING RPW8-MEDIATED HR-LIKE CELL DEATH 1; AltName: Full=Sphingolipid synthase	1157	4	3.88585e-95	65.66	6	P:GO:0006952; P:GO:0030148; F:GO:0016780; F:GO:0045140; C:GO:0005802; C:GO:0031301	P:defense response; P:sphingolipid biosynthetic process; F:phosphotransferase activity, for other substituted phosphate groups; F:inositol phosphoceramide synthase activity; C:trans-Golgi network; C:integral component of organelle membrane	EC:2.7.1.227; EC:2.7.8; EC:2.4.1	Inositol phosphorylceramide synthase; Transferring phosphorus-containing groups; Glycosyltransferases
m_altissima_ta_indel	TRUE	[BLASTED, MAPPED, ANNOTATED]	Manin03g008000.1	RecName: Full=Proliferating cell nuclear antigen; Short=PCNA	297	20	0	91.78	47	P:GO:0000122; P:GO:0006272; P:GO:0006287; P:GO:0006298; P:GO:0007507; P:GO:0030855; P:GO:0031297; P:GO:0032077; P:GO:0032355; P:GO:0034644; P:GO:0042276; P:GO:0044849; P:GO:0045739; P:GO:0045740; P:GO:0046686; P:GO:0051726; P:GO:0070207; P:GO:0070301; P:GO:0071466; P:GO:0071548; P:GO:0097421; P:GO:1900264; P:GO:1902065; P:GO:1902990; F:GO:0000701; F:GO:0003682; F:GO:0003684; F:GO:0008022; F:GO:00…	P:negative regulation of transcription by RNA polymerase II; P:leading strand elongation; P:base-excision repair, gap-filling; P:mismatch repair; P:heart development; P:epithelial cell differentiation; P:replication fork processing; P:positive regulation of deoxyribonuclease activity; P:response to estradiol; P:cellular response to UV; P:error-prone translesion synthesis; P:estrous cycle; P:posit…	EC:3.2.2.31	Adenine glycosylase
m_altissima_ta_indel	TRUE	[BLASTED, MAPPED, ANNOTATED]	Manin03g008080.1	RecName: Full=Probable anion transporter 4, chloroplastic; AltName: Full=Phosphate transporter PHT4;3; Flags: Precursor	1173	20	0	63.35	29	P:GO:0009409; P:GO:0009416; P:GO:0009555; P:GO:0009617; P:GO:0009651; P:GO:0009737; P:GO:0009741; P:GO:0009751; P:GO:0010028; P:GO:0015882; P:GO:0042542; P:GO:0046777; P:GO:0050832; P:GO:0080092; F:GO:0004383; F:GO:0004683; F:GO:0005315; F:GO:0005516; F:GO:0005524; F:GO:0015229; F:GO:0019901; F:GO:0106310; F:GO:0106311; C:GO:0005777; C:GO:0009506; C:GO:0009535; C:GO:0009706; C:GO:0016021; C:GO:00…	P:response to cold; P:response to light stimulus; P:pollen development; P:response to bacterium; P:response to salt stress; P:response to abscisic acid; P:response to brassinosteroid; P:response to salicylic acid; P:xanthophyll cycle; P:L-ascorbic acid transmembrane transport; P:response to hydrogen peroxide; P:protein autophosphorylation; P:defense response to fungus; P:regulation of pollen tube…	EC:2.7.11.17; EC:7; EC:4.6.1.2	Calcium/calmodulin-dependent protein kinase; Translocases; Guanylate cyclase
m_altissima_ta_indel	TRUE	[BLASTED, MAPPED, ANNOTATED]	Manin03g008120.1	RecName: Full=Phosphomethylpyrimidine synthase; AltName: Full=Hydroxymethylpyrimidine phosphate synthase; Short=HMP-P synthase; Short=HMP-phosphate synthase; Short=HMPP synthase; AltName: Full=Thiamine biosynthesis protein ThiC	1496	20	0	74.02	17	P:GO:0006508; P:GO:0009228; P:GO:0009229; P:GO:0010266; F:GO:0004176; F:GO:0004222; F:GO:0005524; F:GO:0008270; F:GO:0016830; F:GO:0019904; F:GO:0051539; F:GO:0070284; C:GO:0005829; C:GO:0009535; C:GO:0009570; C:GO:0009941; C:GO:0016021	P:proteolysis; P:thiamine biosynthetic process; P:thiamine diphosphate biosynthetic process; P:response to vitamin B1; F:ATP-dependent peptidase activity; F:metalloendopeptidase activity; F:ATP binding; F:zinc ion binding; F:carbon-carbon lyase activity; F:protein domain specific binding; F:4 iron, 4 sulfur cluster binding; F:4-amino-5-hydroxymethyl-2-methylpyrimidine phosphate synthase activity;…	EC:3.4.24; EC:4.1; EC:5	Acting on peptide bonds (peptidases); Carbon-carbon lyases; Isomerases
m_altissima_ta_indel	TRUE	[BLASTED, MAPPED, ANNOTATED]	Manin03g008390.1	RecName: Full=Omega-3 fatty acid desaturase, chloroplastic; Flags: Precursor	266	20	6.66706e-54	71.19	18	P:GO:0006636; P:GO:0009409; P:GO:0036109; P:GO:0080167; F:GO:0042389; F:GO:0102835; F:GO:0102837; F:GO:0102839; F:GO:0102840; F:GO:0102842; F:GO:0102848; F:GO:0102849; F:GO:0102874; F:GO:0102875; F:GO:0102993; C:GO:0005789; C:GO:0009706; C:GO:0016021	P:unsaturated fatty acid biosynthetic process; P:response to cold; P:alpha-linolenic acid metabolic process; P:response to karrikin; F:omega-3 fatty acid desaturase activity; F:1-18:2-2-16:0-monogalactosyldiacylglycerol desaturase activity; F:1-18:2-2-16:1-monogalactosyldiacylglycerol desaturase activity; F:1-18:2-2-16:2-monogalactosyldiacylglycerol desaturase activity; F:1-18:2-2-16:3-monogalact…	EC:1.14.19.35	sn-2 acyl-lipid omega-3 desaturase (ferredoxin)
m_altissima_ta_indel	TRUE	[BLASTED, MAPPED, ANNOTATED]	Manin03g008400.1	RecName: Full=U-box domain-containing protein 44; AltName: Full=Plant U-box protein 44; AltName: Full=Protein SENESCENCE-ASSOCIATED E3 UBIQUITIN LIGASE 1; AltName: Full=RING-type E3 ubiquitin transferase PUB44	354	12	1.18393e-19	46.48	2	P:GO:0031326; C:GO:0005737	P:regulation of cellular biosynthetic process; C:cytoplasm
m_altissima_ta_indel	TRUE	[BLASTED, MAPPED, ANNOTATED]	Manin03g008510.1	RecName: Full=Protein CHUP1, chloroplastic; AltName: Full=Protein CHLOROPLAST UNUSUAL POSITIONING 1	485	2	7.65693e-73	56.63	2	P:GO:0009902; C:GO:0009707	P:chloroplast relocation; C:chloroplast outer membrane
m_altissima_ta_indel	TRUE	[BLASTED, MAPPED, ANNOTATED]	Manin03g008590.1	RecName: Full=Ethylene-overproduction protein 1; AltName: Full=Protein ETHYLENE OVERPRODUCER 1; Short=Protein ETO1	354	3	1.78691e-115	81.34	4	P:GO:0010105; P:GO:0010364; P:GO:0016567; F:GO:0005515	P:negative regulation of ethylene-activated signaling pathway; P:regulation of ethylene biosynthetic process; P:protein ubiquitination; F:protein binding
m_altissima_ta_indel	TRUE	[BLASTED, MAPPED, ANNOTATED]	Manin03g008980.1	RecName: Full=Serine/threonine-protein kinase PCRK1; AltName: Full=Protein PTI-COMPROMISED RECEPTOR-LIKE CYTOPLASMIC KINASE 1	459	20	3.5273e-157	67.33	16	P:GO:0002221; P:GO:0031663; P:GO:0045087; P:GO:0046777; P:GO:0050832; P:GO:0080141; P:GO:0080142; P:GO:1900426; P:GO:1901141; P:GO:1902458; F:GO:0000166; F:GO:0004674; F:GO:0030957; C:GO:0005730; C:GO:0005768; C:GO:0005886	P:pattern recognition receptor signaling pathway; P:lipopolysaccharide-mediated signaling pathway; P:innate immune response; P:protein autophosphorylation; P:defense response to fungus; P:regulation of jasmonic acid biosynthetic process; P:regulation of salicylic acid biosynthetic process; P:positive regulation of defense response to bacterium; P:regulation of lignin biosynthetic process; P:posit…	EC:2.7.1	Transferring phosphorus-containing groups
m_altissima_ta_indel	TRUE	[BLASTED, MAPPED, ANNOTATED]	Manin03g009000.1	RecName: Full=Triosephosphate isomerase, cytosolic; Short=TIM; Short=Triose-phosphate isomerase	583	20	2.16874e-143	79.63	20	P:GO:0006094; P:GO:0006096; P:GO:0010043; P:GO:0019242; P:GO:0019563; P:GO:0046166; P:GO:0046686; F:GO:0004807; F:GO:0005507; F:GO:0008929; F:GO:0031625; F:GO:0042803; C:GO:0005618; C:GO:0005739; C:GO:0005774; C:GO:0005829; C:GO:0005886; C:GO:0009506; C:GO:0009570; C:GO:0048046	P:gluconeogenesis; P:glycolytic process; P:response to zinc ion; P:methylglyoxal biosynthetic process; P:glycerol catabolic process; P:glyceraldehyde-3-phosphate biosynthetic process; P:response to cadmium ion; F:triose-phosphate isomerase activity; F:copper ion binding; F:methylglyoxal synthase activity; F:ubiquitin protein ligase binding; F:protein homodimerization activity; C:cell wall; C:mito…	EC:5.3.1.1; EC:4.2.3.3	Triose-phosphate isomerase; Methylglyoxal synthase
m_altissima_ta_indel	TRUE	[BLASTED, MAPPED]	Manin03g009230.1	RecName: Full=Phosphatidylinositol/phosphatidylcholine transfer protein SFH3; AltName: Full=Protein SEC FOURTEEN HOMOLOGS 3; Short=AtSFH3	480	1	1.89335e-08	39.91	6	P:GO:0009908; P:GO:0015031; C:GO:0000139; C:GO:0005794; C:GO:0005886; C:GO:0016020	P:flower development; P:protein transport; C:Golgi membrane; C:Golgi apparatus; C:plasma membrane; C:membrane
m_altissima_ta_indel	TRUE	[BLASTED, MAPPED, ANNOTATED]	Manin03g009440.1	RecName: Full=Uridine diphosphate glucose pyrophosphatase NUDT22; Short=UDPG pyrophosphatase; Short=UGPPase; AltName: Full=Nucleoside diphosphate-linked moiety X motif 22; Short=Nudix motif 22	296	5	2.96796e-145	59.59	4	P:GO:0071242; F:GO:0046872; F:GO:0052751; C:GO:0005829	P:cellular response to ammonium ion; F:metal ion binding; F:GDP-mannose hydrolase activity; C:cytosol	EC:3.6.1	Acting on acid anhydrides
m_altissima_ta_indel	TRUE	[BLASTED, MAPPED, ANNOTATED]	Manin03g009440.2	RecName: Full=Uridine diphosphate glucose pyrophosphatase NUDT22; Short=UDPG pyrophosphatase; Short=UGPPase; AltName: Full=Nucleoside diphosphate-linked moiety X motif 22; Short=Nudix motif 22	296	5	2.96796e-145	59.59	4	P:GO:0071242; F:GO:0046872; F:GO:0052751; C:GO:0005829	P:cellular response to ammonium ion; F:metal ion binding; F:GDP-mannose hydrolase activity; C:cytosol	EC:3.6.1	Acting on acid anhydrides
m_altissima_ta_indel	TRUE	[NO-BLAST]	Manin03g009450.1	---NA---	127
m_altissima_ta_indel	TRUE	[BLASTED, MAPPED, ANNOTATED]	Manin03g009380.1	RecName: Full=60S ribosomal protein L23A	182	20	7.72253e-37	78.65	17	P:GO:0000027; P:GO:0002181; P:GO:0006979; P:GO:0009409; P:GO:0009644; F:GO:0003729; F:GO:0003735; F:GO:0005515; F:GO:0019843; F:GO:1904841; C:GO:0005618; C:GO:0005730; C:GO:0009506; C:GO:0009536; C:GO:0022625; C:GO:0030687; C:GO:0042788	P:ribosomal large subunit assembly; P:cytoplasmic translation; P:response to oxidative stress; P:response to cold; P:response to high light intensity; F:mRNA binding; F:structural constituent of ribosome; F:protein binding; F:rRNA binding; F:TORC2 complex binding; C:cell wall; C:nucleolus; C:plasmodesma; C:plastid; C:cytosolic large ribosomal subunit; C:preribosome, large subunit precursor; C:pol…
m_altissima_ta_indel	TRUE	[BLASTED, MAPPED, ANNOTATED]	Manin03g009720.1	RecName: Full=40S ribosomal protein S23	111	20	2.58018e-24	71.87	14	P:GO:0000462; P:GO:0002181; P:GO:0006450; P:GO:0034063; P:GO:0071456; P:GO:1990145; F:GO:0003729; F:GO:0003735; F:GO:0005515; C:GO:0005730; C:GO:0022627; C:GO:0042788; C:GO:0062040; C:GO:0098556	P:maturation of SSU-rRNA from tricistronic rRNA transcript (SSU-rRNA, 5.8S rRNA, LSU-rRNA); P:cytoplasmic translation; P:regulation of translational fidelity; P:stress granule assembly; P:cellular response to hypoxia; P:maintenance of translational fidelity; F:mRNA binding; F:structural constituent of ribosome; F:protein binding; C:nucleolus; C:cytosolic small ribosomal subunit; C:polysomal ribos…
m_altissima_ta_indel	TRUE	[BLASTED, MAPPED, ANNOTATED]	Manin03g009850.1	RecName: Full=Protein disulfide-isomerase A3; AltName: Full=58 kDa glucose-regulated protein; AltName: Full=58 kDa microsomal protein; Short=p58; AltName: Full=Disulfide isomerase ER-60; AltName: Full=Endoplasmic reticulum resident protein 57; Short=ER protein 57; Short=ERp57; AltName: Full=Endoplasmic reticulum resident protein 60; Short=ER protein 60; Short=ERp60; Flags: Precursor	130	20	2.30441e-49	57.79	41	P:GO:0001666; P:GO:0002931; P:GO:0006508; P:GO:0006909; P:GO:0007623; P:GO:0009553; P:GO:0009567; P:GO:0009793; P:GO:0033595; P:GO:0034976; P:GO:0044321; P:GO:0045471; P:GO:0046686; P:GO:0048523; P:GO:0048868; P:GO:0055093; P:GO:0071305; P:GO:0071560; P:GO:0098761; P:GO:1901423; P:GO:1903334; P:GO:1904148; P:GO:2001238; F:GO:0008233; F:GO:0015036; F:GO:0019153; F:GO:0042288; F:GO:0051082; C:GO:00…	P:response to hypoxia; P:response to ischemia; P:proteolysis; P:phagocytosis; P:circadian rhythm; P:embryo sac development; P:double fertilization forming a zygote and endosperm; P:embryo development ending in seed dormancy; P:response to genistein; P:response to endoplasmic reticulum stress; P:response to leptin; P:response to ethanol; P:response to cadmium ion; P:negative regulation of cellular…	EC:3.4; EC:1.8.4.2	Acting on peptide bonds (peptidases); Protein-disulfide reductase (glutathione)
m_altissima_ta_indel	TRUE	[BLASTED, MAPPED, ANNOTATED]	Manin03g009880.1	RecName: Full=Inositol phosphorylceramide glucuronosyltransferase 1; AltName: Full=Glycogenin-like protein 6; AltName: Full=Plant glycogenin-like starch initiation protein 6	238	1	2.62106e-45	59.32	8	P:GO:0006673; P:GO:0009555; P:GO:0010183; P:GO:0046513; F:GO:0015020; F:GO:1990482; C:GO:0005768; C:GO:0005802	P:inositol phosphoceramide metabolic process; P:pollen development; P:pollen tube guidance; P:ceramide biosynthetic process; F:glucuronosyltransferase activity; F:sphingolipid alpha-glucuronosyltransferase activity; C:endosome; C:trans-Golgi network	EC:2.4.1.17	Glucuronosyltransferase
m_altissima_ta_indel	TRUE	[BLASTED, MAPPED, ANNOTATED]	Manin03g010040.1	RecName: Full=7-dehydrocholesterol reductase; Short=7-DHC reductase; AltName: Full=Sterol Delta(7)-reductase	443	20	5.29113e-175	54.16	11	P:GO:0006695; P:GO:0006696; P:GO:0030154; P:GO:0048513; P:GO:0050789; F:GO:0005515; F:GO:0050613; F:GO:0050661; C:GO:0030176; C:GO:0031965; C:GO:0032991	P:cholesterol biosynthetic process; P:ergosterol biosynthetic process; P:cell differentiation; P:animal organ development; P:regulation of biological process; F:protein binding; F:delta14-sterol reductase activity; F:NADP binding; C:integral component of endoplasmic reticulum membrane; C:nuclear membrane; C:protein-containing complex	EC:1.3.1.70	Delta(14)-sterol reductase
m_altissima_ta_indel	TRUE	[BLASTED, MAPPED, ANNOTATED]	Manin03g009950.1	RecName: Full=General transcription factor IIH subunit 2; AltName: Full=Basic transcription factor 2 44 kDa subunit; Short=BTF2 p44; AltName: Full=General transcription factor IIH polypeptide 2; AltName: Full=TFIIH basal transcription factor complex p44 subunit	203	10	1.27174e-75	52.3	5	P:GO:0006289; P:GO:0006357; F:GO:0005515; C:GO:0000439; C:GO:0005675	P:nucleotide-excision repair; P:regulation of transcription by RNA polymerase II; F:protein binding; C:transcription factor TFIIH core complex; C:transcription factor TFIIH holo complex
m_altissima_ta_indel	TRUE	[BLASTED, MAPPED, ANNOTATED]	Manin03g010560.1	RecName: Full=S-adenosylmethionine synthase 2; Short=AdoMet synthase 2; AltName: Full=Methionine adenosyltransferase 2; Short=MAT 2	486	20	0	96.34	6	P:GO:0006556; P:GO:0006730; F:GO:0004478; F:GO:0005524; F:GO:0046872; C:GO:0005829	P:S-adenosylmethionine biosynthetic process; P:one-carbon metabolic process; F:methionine adenosyltransferase activity; F:ATP binding; F:metal ion binding; C:cytosol	EC:2.5.1.6	Methionine adenosyltransferase
m_altissima_ta_indel	TRUE	[BLASTED, MAPPED, ANNOTATED]	Manin03g010450.1	RecName: Full=60 kDa chaperonin 2; AltName: Full=GroEL protein 2; AltName: Full=Protein Cpn60 2	586	20	0	83.69	16	P:GO:0009408; P:GO:0009658; P:GO:0009793; P:GO:0042026; P:GO:0050821; P:GO:0051085; F:GO:0005524; F:GO:0051082; C:GO:0005739; C:GO:0009570; C:GO:0009579; C:GO:0009941; C:GO:0010319; C:GO:0022626; C:GO:0048046; C:GO:1990220	P:response to heat; P:chloroplast organization; P:embryo development ending in seed dormancy; P:protein refolding; P:protein stabilization; P:chaperone cofactor-dependent protein refolding; F:ATP binding; F:unfolded protein binding; C:mitochondrion; C:chloroplast stroma; C:thylakoid; C:chloroplast envelope; C:stromule; C:cytosolic ribosome; C:apoplast; C:GroEL-GroES complex
m_altissima_ta_indel	TRUE	[NO-BLAST]	Manin03g010330.1	---NA---	167
m_altissima_ta_indel	TRUE	[NO-BLAST]	Manin03g010800.1	---NA---	315
m_altissima_ta_indel	TRUE	[BLASTED, MAPPED, ANNOTATED]	Manin03g010820.1	RecName: Full=Protein argonaute-2; Short=Argonaute2; AltName: Full=Argonaute RISC catalytic component 2; AltName: Full=Eukaryotic translation initiation factor 2C 2; Short=eIF-2C 2; Short=eIF2C 2; AltName: Full=Protein slicer	981	20	0	68.35	45	P:GO:0007140; P:GO:0007143; P:GO:0009561; P:GO:0009616; P:GO:0009733; P:GO:0009791; P:GO:0009850; P:GO:0009934; P:GO:0010305; P:GO:0010586; P:GO:0010628; P:GO:0030154; P:GO:0031054; P:GO:0033169; P:GO:0035019; P:GO:0035279; P:GO:0035280; P:GO:0042985; P:GO:0045944; P:GO:0048366; P:GO:0048830; P:GO:0055046; P:GO:0060213; P:GO:0061866; P:GO:0090625; P:GO:1900111; P:GO:1900153; P:GO:1902183; P:GO:19…	P:male meiotic nuclear division; P:female meiotic nuclear division; P:megagametogenesis; P:RNAi-mediated antiviral immune response; P:response to auxin; P:post-embryonic development; P:auxin metabolic process; P:regulation of meristem structural organization; P:leaf vascular tissue pattern formation; P:miRNA metabolic process; P:positive regulation of gene expression; P:cell differentiation; P:pr…	EC:3.1.30; EC:3.1.26	Acting on ester bonds; Acting on ester bonds
m_altissima_ta_indel	TRUE	[BLASTED, MAPPED, ANNOTATED]	Manin03g011360.1	RecName: Full=60S ribosomal protein L10a	534	20	3.59045e-64	85.32	17	P:GO:0000470; P:GO:0002181; P:GO:0022900; P:GO:0090696; F:GO:0003723; F:GO:0003735; F:GO:0005515; F:GO:0009055; F:GO:0046872; F:GO:0051537; C:GO:0005730; C:GO:0005886; C:GO:0009506; C:GO:0009570; C:GO:0009578; C:GO:0022625; C:GO:0042788	P:maturation of LSU-rRNA; P:cytoplasmic translation; P:electron transport chain; P:post-embryonic plant organ development; F:RNA binding; F:structural constituent of ribosome; F:protein binding; F:electron transfer activity; F:metal ion binding; F:2 iron, 2 sulfur cluster binding; C:nucleolus; C:plasma membrane; C:plasmodesma; C:chloroplast stroma; C:etioplast stroma; C:cytosolic large ribosomal …	EC:1	Oxidoreductases
m_altissima_ta_indel	TRUE	[BLASTED, MAPPED, ANNOTATED]	Manin03g011070.1	RecName: Full=Probable phosphoglycerate mutase GpmB; AltName: Full=PGAM; AltName: Full=Phosphoglyceromutase	525	20	0	51.37	4	P:GO:0016311; F:GO:0016868; F:GO:0047538; C:GO:0009570	P:dephosphorylation; F:intramolecular transferase activity, phosphotransferases; F:2-carboxy-D-arabinitol-1-phosphatase activity; C:chloroplast stroma	EC:3.1.3.63; EC:5.4.2	2-carboxy-D-arabinitol-1-phosphatase; Intramolecular transferases
m_altissima_ta_indel	TRUE	[BLASTED, MAPPED, ANNOTATED]	Manin03g011140.1	RecName: Full=Low molecular weight protein-tyrosine-phosphatase PtpA; AltName: Full=Phosphotyrosine phosphatase A; Short=PTPase A	251	20	1.40845e-36	48.43	3	P:GO:0009987; F:GO:0004721; C:GO:0005622	P:cellular process; F:phosphoprotein phosphatase activity; C:intracellular anatomical structure	EC:3.1.3	Acting on ester bonds
m_altissima_ta_indel	TRUE	[BLASTED, MAPPED, ANNOTATED]	Manin03g011210.1	RecName: Full=Fatty acyl-CoA reductase 1	893	20	0	54.35	15	P:GO:0009611; P:GO:0009635; P:GO:0009651; P:GO:0010025; P:GO:0010345; P:GO:0010584; P:GO:0035336; P:GO:1903175; F:GO:0005515; F:GO:0050062; F:GO:0080019; C:GO:0005777; C:GO:0005783; C:GO:0005886; C:GO:0009507	P:response to wounding; P:response to herbicide; P:response to salt stress; P:wax biosynthetic process; P:suberin biosynthetic process; P:pollen exine formation; P:long-chain fatty-acyl-CoA metabolic process; P:fatty alcohol biosynthetic process; F:protein binding; F:long-chain-fatty-acyl-CoA reductase activity; F:fatty-acyl-CoA reductase (alcohol-forming) activity; C:peroxisome; C:endoplasmic re…	EC:1.2.1.50	Long-chain-fatty-acyl-CoA reductase
m_altissima_ta_indel	TRUE	[NO-BLAST]	Manin03g011230.1	---NA---	83
m_altissima_ta_indel	TRUE	[BLASTED, MAPPED, ANNOTATED]	Manin03g011280.1	RecName: Full=Poly [ADP-ribose] polymerase 1; Short=PARP-1; AltName: Full=ADP-ribosyltransferase diphtheria toxin-like 1; Short=ARTD1; AltName: Full=DNA ADP-ribosyltransferase PARP1; AltName: Full=NAD(+) ADP-ribosyltransferase 1; Short=ADPRT 1; AltName: Full=Poly[ADP-ribose] synthase 1; AltName: Full=Protein poly-ADP-ribosyltransferase PARP1	693	20	0	48.97	28	P:GO:0006282; P:GO:0006302; P:GO:0006979; P:GO:0007005; P:GO:0009966; P:GO:0010243; P:GO:0010468; P:GO:0010604; P:GO:0010605; P:GO:0031326; P:GO:0045934; P:GO:0045935; P:GO:0048584; P:GO:0051128; P:GO:0051239; P:GO:0051276; P:GO:0070212; P:GO:0071310; P:GO:0071495; P:GO:1901701; F:GO:0003676; F:GO:0003950; F:GO:0005515; F:GO:1990404; C:GO:0005654; C:GO:0005694; C:GO:0005730; C:GO:0032991	P:regulation of DNA repair; P:double-strand break repair; P:response to oxidative stress; P:mitochondrion organization; P:regulation of signal transduction; P:response to organonitrogen compound; P:regulation of gene expression; P:positive regulation of macromolecule metabolic process; P:negative regulation of macromolecule metabolic process; P:regulation of cellular biosynthetic process; P:negat…	EC:2.4.2.30	NAD(+) ADP-ribosyltransferase
m_altissima_ta_indel	TRUE	[BLASTED, MAPPED, ANNOTATED]	Manin03g011610.1	RecName: Full=Cationic amino acid transporter 2; Short=CAT-2; Short=CAT2; AltName: Full=Low affinity cationic amino acid transporter 2; AltName: Full=Solute carrier family 7 member 2	720	20	0	59.9	21	P:GO:0001654; P:GO:0002537; P:GO:0006809; P:GO:0015819; P:GO:0032006; P:GO:0043030; P:GO:0050727; P:GO:0080144; P:GO:0097638; P:GO:1903352; P:GO:1903401; F:GO:0000064; F:GO:0015189; F:GO:0061459; C:GO:0005635; C:GO:0005783; C:GO:0009705; C:GO:0009925; C:GO:0016021; C:GO:0016324; C:GO:0031966	P:eye development; P:nitric oxide production involved in inflammatory response; P:nitric oxide biosynthetic process; P:lysine transport; P:regulation of TOR signaling; P:regulation of macrophage activation; P:regulation of inflammatory response; P:amino acid homeostasis; P:L-arginine import across plasma membrane; P:L-ornithine transmembrane transport; P:L-lysine transmembrane transport; F:L-orni…	EC:7	Translocases
m_altissima_ta_indel	TRUE	[BLASTED, MAPPED, ANNOTATED]	Manin03g011620.1	RecName: Full=Speckle-type POZ protein	441	20	0	56.71	12	P:GO:0000209; P:GO:0006511; P:GO:0007275; P:GO:0009966; P:GO:0031396; P:GO:0042631; P:GO:0043065; P:GO:0048523; P:GO:0071472; F:GO:0042802; C:GO:0005634; C:GO:0005829	P:protein polyubiquitination; P:ubiquitin-dependent protein catabolic process; P:multicellular organism development; P:regulation of signal transduction; P:regulation of protein ubiquitination; P:cellular response to water deprivation; P:positive regulation of apoptotic process; P:negative regulation of cellular process; P:cellular response to salt stress; F:identical protein binding; C:nucleus; …
m_altissima_ta_indel	TRUE	[BLASTED, MAPPED]	Manin03g012390.1	RecName: Full=Protein LEAD-SENSITIVE 1; Short=Protein Pb-SENSITIVE 1	553	2	2.61932e-12	42.69	30	P:GO:0006776; P:GO:0007601; P:GO:0009617; P:GO:0010288; P:GO:0015692; P:GO:0032370; P:GO:0032526; P:GO:0033189; P:GO:0042572; P:GO:0046938; P:GO:0050896; P:GO:0071284; P:GO:1990830; F:GO:0001972; F:GO:0008374; F:GO:0016740; F:GO:0016746; F:GO:0019841; F:GO:0047173; F:GO:0102279; C:GO:0005737; C:GO:0005768; C:GO:0005771; C:GO:0005783; C:GO:0005789; C:GO:0005791; C:GO:0016020; C:GO:0016021; C:GO:00…	P:vitamin A metabolic process; P:visual perception; P:response to bacterium; P:response to lead ion; P:lead ion transport; P:positive regulation of lipid transport; P:response to retinoic acid; P:response to vitamin A; P:retinol metabolic process; P:phytochelatin biosynthetic process; P:response to stimulus; P:cellular response to lead ion; P:cellular response to leukemia inhibitory factor; F:ret…
m_altissima_ta_indel	TRUE	[BLASTED, MAPPED, ANNOTATED]	Manin03g012170.1	RecName: Full=Putative calcium-transporting ATPase 13, plasma membrane-type; AltName: Full=Ca(2+)-ATPase isoform 13	1626	20	0	69.72	43	P:GO:0006996; P:GO:0007595; P:GO:0007626; P:GO:0008361; P:GO:0009409; P:GO:0009414; P:GO:0009555; P:GO:0021702; P:GO:0021707; P:GO:0040011; P:GO:0042428; P:GO:0042742; P:GO:0043069; P:GO:0045299; P:GO:0046068; P:GO:0048167; P:GO:0050808; P:GO:0050885; P:GO:0050910; P:GO:0051480; P:GO:0051928; P:GO:0055081; P:GO:0060088; P:GO:0070588; P:GO:0090102; F:GO:0005262; F:GO:0005388; F:GO:0005509; F:GO:00…	P:organelle organization; P:lactation; P:locomotory behavior; P:regulation of cell size; P:response to cold; P:response to water deprivation; P:pollen development; P:cerebellar Purkinje cell differentiation; P:cerebellar granule cell differentiation; P:locomotion; P:serotonin metabolic process; P:defense response to bacterium; P:negative regulation of programmed cell death; P:otolith mineralizati…	EC:7.2.2.10	P-type Ca(2+) transporter
m_altissima_ta_indel	TRUE	[BLASTED, MAPPED, ANNOTATED]	Manin03g012200.1	RecName: Full=GDP-mannose 3,5-epimerase 1; Short=GDP-Man 3,5-epimerase 1; AltName: Full=OsGME-1	261	20	7.97791e-150	54.97	7	P:GO:0009226; P:GO:0019853; F:GO:0016829; F:GO:0047918; F:GO:0051287; C:GO:0005794; C:GO:0005829	P:nucleotide-sugar biosynthetic process; P:L-ascorbic acid biosynthetic process; F:lyase activity; F:GDP-mannose 3,5-epimerase activity; F:NAD binding; C:Golgi apparatus; C:cytosol	EC:4; EC:5.1.3.18	Lyases; GDP-mannose 3,5-epimerase
m_altissima_ta_indel	TRUE	[NO-BLAST]	Manin03g012340.1	---NA---	177
m_altissima_ta_indel	TRUE	[BLASTED, MAPPED, ANNOTATED]	Manin03g012350.1	RecName: Full=Renalase	549	2	1.83294e-26	42.09	1	F:GO:0000166	F:nucleotide binding
m_altissima_ta_indel	TRUE	[BLASTED, MAPPED, ANNOTATED]	Manin03g012360.1	RecName: Full=Protein WVD2-like 2	393	8	1.99434e-58	63.44	8	P:GO:0001578; P:GO:0007163; P:GO:0009825; P:GO:0010091; P:GO:0032501; P:GO:0071369; F:GO:0008017; C:GO:0055028	P:microtubule bundle formation; P:establishment or maintenance of cell polarity; P:multidimensional cell growth; P:trichome branching; P:multicellular organismal process; P:cellular response to ethylene stimulus; F:microtubule binding; C:cortical microtubule
m_altissima_ta_indel	TRUE	[BLASTED, MAPPED, ANNOTATED]	Manin03g012430.1	RecName: Full=Caffeic acid 3-O-methyltransferase; Short=CAOMT; Short=COMT; AltName: Full=S-adenosysl-L-methionine:caffeic acid 3-O-methyltransferase	421	20	1.14049e-99	61.83	4	P:GO:0009699; F:GO:0030751; F:GO:0033802; C:GO:0110165	P:phenylpropanoid biosynthetic process; F:licodione 2'-O-methyltransferase activity; F:isoliquiritigenin 2'-O-methyltransferase activity; C:cellular anatomical entity	EC:2.1.1.154; EC:2.1.1.65	Isoliquiritigenin 2'-O-methyltransferase; Licodione 2'-O-methyltransferase
m_altissima_ta_indel	TRUE	[BLASTED, MAPPED, ANNOTATED]	Manin03g012530.1	RecName: Full=Serine/threonine-protein phosphatase PP1-beta catalytic subunit; Short=PP-1B	356	20	0	89.57	44	P:GO:0000022; P:GO:0000165; P:GO:0001889; P:GO:0001933; P:GO:0005979; P:GO:0005981; P:GO:0006325; P:GO:0007346; P:GO:0009740; P:GO:0010161; P:GO:0010628; P:GO:0030010; P:GO:0030155; P:GO:0032091; P:GO:0032922; P:GO:0040008; P:GO:0043153; P:GO:0051211; P:GO:0051301; P:GO:0051315; P:GO:0051321; P:GO:0060028; P:GO:0070262; F:GO:0017018; F:GO:0019901; F:GO:0030145; F:GO:0046982; F:GO:0050115; F:GO:01…	P:mitotic spindle elongation; P:MAPK cascade; P:liver development; P:negative regulation of protein phosphorylation; P:regulation of glycogen biosynthetic process; P:regulation of glycogen catabolic process; P:chromatin organization; P:regulation of mitotic cell cycle; P:gibberellic acid mediated signaling pathway; P:red light signaling pathway; P:positive regulation of gene expression; P:establi…	EC:3.1.3.16; EC:3.1.3.53	Protein-serine/threonine phosphatase; [Myosin-light-chain] phosphatase
m_altissima_ta_indel	TRUE	[BLASTED, MAPPED, ANNOTATED]	Manin03g012570.1	RecName: Full=Low-specificity L-threonine aldolase	358	12	0	62.19	8	P:GO:0006545; P:GO:0006567; F:GO:0008732; F:GO:0016853; F:GO:0030170; F:GO:0042802; F:GO:0050179; C:GO:0005829	P:glycine biosynthetic process; P:threonine catabolic process; F:L-allo-threonine aldolase activity; F:isomerase activity; F:pyridoxal phosphate binding; F:identical protein binding; F:phenylserine aldolase activity; C:cytosol	EC:4.1.2.49; EC:4.1.2.5; EC:4.1.2.26; EC:5	L-allo-threonine aldolase; L-threonine aldolase; Phenylserine aldolase; Isomerases
m_altissima_ta_indel	TRUE	[BLASTED, MAPPED, ANNOTATED]	Manin03g012570.3	RecName: Full=Low-specificity L-threonine aldolase	402	12	0	62.07	8	P:GO:0006545; P:GO:0006567; F:GO:0008732; F:GO:0016853; F:GO:0030170; F:GO:0042802; F:GO:0050179; C:GO:0005829	P:glycine biosynthetic process; P:threonine catabolic process; F:L-allo-threonine aldolase activity; F:isomerase activity; F:pyridoxal phosphate binding; F:identical protein binding; F:phenylserine aldolase activity; C:cytosol	EC:4.1.2.49; EC:4.1.2.5; EC:4.1.2.26; EC:5	L-allo-threonine aldolase; L-threonine aldolase; Phenylserine aldolase; Isomerases
m_altissima_ta_indel	TRUE	[NO-BLAST]	Manin03g012670.1	---NA---	433
m_altissima_ta_indel	TRUE	[BLASTED, MAPPED, ANNOTATED]	Manin03g012720.1	RecName: Full=S-adenosyl-L-methionine:benzoic acid/salicylic acid carboxyl methyltransferase 3; Short=PhBSMT3	748	20	3.5582e-111	64.95	4	P:GO:0009723; P:GO:0019438; P:GO:0032259; F:GO:0008757	P:response to ethylene; P:aromatic compound biosynthetic process; P:methylation; F:S-adenosylmethionine-dependent methyltransferase activity	EC:2.1.1	Transferring one-carbon groups
m_altissima_ta_indel	TRUE	[BLASTED, MAPPED, ANNOTATED]	Manin03g012780.1	RecName: Full=Protein RISC-INTERACTING CLEARING 3'-5' EXORIBONUCLEASE 1	246	2	1.07159e-07	51.67	6	P:GO:0060255; F:GO:0005515; F:GO:0008408; F:GO:0016796; F:GO:0140640; C:GO:0005773	P:regulation of macromolecule metabolic process; F:protein binding; F:3'-5' exonuclease activity; F:exonuclease activity, active with either ribo- or deoxyribonucleic acids and producing 5'-phosphomonoesters; F:catalytic activity, acting on a nucleic acid; C:vacuole	EC:3.1.15	Acting on ester bonds
m_altissima_ta_indel	TRUE	[BLASTED, MAPPED, ANNOTATED]	Manin03g012910.1	RecName: Full=Pentatricopeptide repeat-containing protein At5g18390, mitochondrial; Flags: Precursor	532	20	0	47.61	6	P:GO:0006396; P:GO:0016071; P:GO:0140053; F:GO:0003729; C:GO:0005739; C:GO:0009536	P:RNA processing; P:mRNA metabolic process; P:mitochondrial gene expression; F:mRNA binding; C:mitochondrion; C:plastid
m_altissima_ta_indel	TRUE	[BLASTED, MAPPED, ANNOTATED]	Manin03g012730.1	RecName: Full=Serine/threonine-protein phosphatase PP1-beta catalytic subunit; Short=PP-1B	1495	20	1.58382e-173	72.06	54	P:GO:0000165; P:GO:0000398; P:GO:0001933; P:GO:0005979; P:GO:0005981; P:GO:0007049; P:GO:0009740; P:GO:0010161; P:GO:0010288; P:GO:0010628; P:GO:0030155; P:GO:0030182; P:GO:0032091; P:GO:0032922; P:GO:0034968; P:GO:0036496; P:GO:0043153; P:GO:0046822; P:GO:0048513; P:GO:0060252; P:GO:0070262; P:GO:0080188; P:GO:1904886; P:GO:2001241; F:GO:0005521; F:GO:0008022; F:GO:0008157; F:GO:0008270; F:GO:00…	P:MAPK cascade; P:mRNA splicing, via spliceosome; P:negative regulation of protein phosphorylation; P:regulation of glycogen biosynthetic process; P:regulation of glycogen catabolic process; P:cell cycle; P:gibberellic acid mediated signaling pathway; P:red light signaling pathway; P:response to lead ion; P:positive regulation of gene expression; P:regulation of cell adhesion; P:neuron differenti…	EC:3.1.3.16; EC:3.1.3.53; EC:2.1.1.354	Protein-serine/threonine phosphatase; [Myosin-light-chain] phosphatase; [Histone H3]-lysine(4) N-trimethyltransferase
m_altissima_ta_indel	TRUE	[BLASTED, MAPPED, ANNOTATED]	Manin03g012840.1	RecName: Full=G-type lectin S-receptor-like serine/threonine-protein kinase CES101; AltName: Full=Protein CALLUS EXPRESSION OF RBCS 101; Flags: Precursor	850	20	1.89582e-34	48.67	7	P:GO:0016310; P:GO:0071310; P:GO:0098542; P:GO:1901701; F:GO:0004674; F:GO:0005488; C:GO:0016020	P:phosphorylation; P:cellular response to organic substance; P:defense response to other organism; P:cellular response to oxygen-containing compound; F:protein serine/threonine kinase activity; F:binding; C:membrane	EC:2.7.1	Transferring phosphorus-containing groups
m_altissima_ta_indel	TRUE	[BLASTED, MAPPED, ANNOTATED]	Manin03g013190.1	RecName: Full=L-type lectin-domain containing receptor kinase V.9; Short=LecRK-V.9; Flags: Precursor	458	20	3.04796e-109	67.56	18	P:GO:0000302; P:GO:0007166; P:GO:0009620; P:GO:0009751; P:GO:0012501; P:GO:0034613; P:GO:0042742; P:GO:0045087; P:GO:0046777; P:GO:0071215; P:GO:0080134; F:GO:0000166; F:GO:0004675; F:GO:0005516; F:GO:0031625; C:GO:0005634; C:GO:0005829; C:GO:0005886	P:response to reactive oxygen species; P:cell surface receptor signaling pathway; P:response to fungus; P:response to salicylic acid; P:programmed cell death; P:cellular protein localization; P:defense response to bacterium; P:innate immune response; P:protein autophosphorylation; P:cellular response to abscisic acid stimulus; P:regulation of response to stress; F:nucleotide binding; F:transmembr…	EC:2.7.11.30	Receptor protein serine/threonine kinase
m_altissima_ta_indel	TRUE	[BLASTED, MAPPED, ANNOTATED]	Manin03g013070.1	RecName: Full=Ricin B-like lectin EULS3; AltName: Full=Euonymus lectin S3; Short=AtEULS3	309	4	1.92734e-87	73.37	6	P:GO:0042742; P:GO:0090332; F:GO:0005515; F:GO:0030246; C:GO:0005634; C:GO:0005737	P:defense response to bacterium; P:stomatal closure; F:protein binding; F:carbohydrate binding; C:nucleus; C:cytoplasm
m_altissima_ta_indel	TRUE	[BLASTED, MAPPED, ANNOTATED]	Manin03g012960.1	RecName: Full=Germin-like protein subfamily 1 member 17; Flags: Precursor	1061	20	2.96774e-94	78.97	6	F:GO:0030145; C:GO:0000325; C:GO:0005618; C:GO:0005886; C:GO:0031012; C:GO:0048046	F:manganese ion binding; C:plant-type vacuole; C:cell wall; C:plasma membrane; C:extracellular matrix; C:apoplast
m_altissima_ta_indel	TRUE	[BLASTED, MAPPED, ANNOTATED]	Manin03g013250.1	3)-beta-glucan endohydrolase; Short=(1-	476	20	0	56.62	11	P:GO:0002215; P:GO:0005975; P:GO:0007275; P:GO:0009664; P:GO:0050832; F:GO:0042973; C:GO:0005618; C:GO:0005774; C:GO:0009506; C:GO:0046658; C:GO:0048046	P:defense response to nematode; P:carbohydrate metabolic process; P:multicellular organism development; P:plant-type cell wall organization; P:defense response to fungus; F:glucan endo-1,3-beta-D-glucosidase activity; C:cell wall; C:vacuolar membrane; C:plasmodesma; C:anchored component of plasma membrane; C:apoplast	EC:3.2.1.21; EC:3.2.1.39	Beta-glucosidase; Glucan endo-1,3-beta-D-glucosidase
m_altissima_ta_indel	TRUE	[BLASTED, MAPPED, ANNOTATED]	Manin03g013490.1	RecName: Full=Pyrroline-5-carboxylate reductase 2; Short=P5C reductase 2; Short=P5CR 2	1286	20	0	64.04	18	P:GO:0006607; P:GO:0006610; P:GO:0009408; P:GO:0009651; P:GO:0031399; P:GO:0042307; P:GO:0051726; P:GO:0051881; P:GO:0055129; P:GO:0071230; P:GO:1903206; F:GO:0004735; F:GO:0042802; F:GO:0061608; C:GO:0005618; C:GO:0005634; C:GO:0005759; C:GO:0043232	P:NLS-bearing protein import into nucleus; P:ribosomal protein import into nucleus; P:response to heat; P:response to salt stress; P:regulation of protein modification process; P:positive regulation of protein import into nucleus; P:regulation of cell cycle; P:regulation of mitochondrial membrane potential; P:L-proline biosynthetic process; P:cellular response to amino acid stimulus; P:negative r…	EC:1.5.1.2	Pyrroline-5-carboxylate reductase
m_altissima_ta_indel	TRUE	[BLASTED, MAPPED]	Manin03g013500.1	RecName: Full=UPF0481 protein At3g47200	896	1	2.45143e-27	43.64	3	C:GO:0005886; C:GO:0016020; C:GO:0016021	C:plasma membrane; C:membrane; C:integral component of membrane
m_altissima_ta_indel	TRUE	[BLASTED, MAPPED, ANNOTATED]	Manin03g013550.1	RecName: Full=Cystathionine gamma-synthase; Short=CGS; AltName: Full=O-succinylhomoserine (thiol)-lyase	464	20	0	67.48	27	P:GO:0006749; P:GO:0008284; P:GO:0008285; P:GO:0018272; P:GO:0019279; P:GO:0019343; P:GO:0019346; P:GO:0030308; P:GO:0030968; P:GO:0043123; P:GO:0043418; P:GO:0044524; P:GO:0051092; P:GO:0051289; P:GO:0070814; P:GO:1904831; P:GO:1990830; P:GO:2001234; F:GO:0003962; F:GO:0004121; F:GO:0004123; F:GO:0030170; F:GO:0042802; F:GO:0044540; C:GO:0005777; C:GO:0005829; C:GO:0009570	P:glutathione metabolic process; P:positive regulation of cell population proliferation; P:negative regulation of cell population proliferation; P:protein-pyridoxal-5-phosphate linkage via peptidyl-N6-pyridoxal phosphate-L-lysine; P:L-methionine biosynthetic process from L-homoserine via cystathionine; P:cysteine biosynthetic process via cystathionine; P:transsulfuration; P:negative regulation of…	EC:2.5.1.48; EC:4.4.1.8; EC:4.4.1.1	Cystathionine gamma-synthase; Cystathionine beta-lyase; Cystathionine gamma-lyase
m_altissima_ta_indel	TRUE	[BLASTED, MAPPED, ANNOTATED]	Manin03g013280.1	RecName: Full=Hydroxynaphthalene reductase-like protein Arp2	520	20	6.4465e-128	61.73	6	P:GO:0006631; P:GO:0045461; F:GO:0005515; F:GO:0008106; F:GO:0042469; C:GO:0009507	P:fatty acid metabolic process; P:sterigmatocystin biosynthetic process; F:protein binding; F:alcohol dehydrogenase (NADP+) activity; F:versicolorin reductase activity; C:chloroplast	EC:1.1.1.2	Alcohol dehydrogenase (NADP(+))
m_altissima_ta_indel	TRUE	[BLASTED, MAPPED, ANNOTATED]	Manin03g013510.1	RecName: Full=Probable beta-glucosidase L; AltName: Full=Beta-D-glucoside glucohydrolase L; AltName: Full=Cellobiase L; AltName: Full=Gentiobiase L; Flags: Precursor	1157	20	7.05325e-69	43.73	5	P:GO:0009251; P:GO:0044248; P:GO:0044264; F:GO:0004553; C:GO:0005773	P:glucan catabolic process; P:cellular catabolic process; P:cellular polysaccharide metabolic process; F:hydrolase activity, hydrolyzing O-glycosyl compounds; C:vacuole	EC:3.2.1	Glycosylases
m_altissima_ta_indel	TRUE	[BLASTED, MAPPED, ANNOTATED]	Manin03g013510.2	RecName: Full=Probable beta-glucosidase L; AltName: Full=Beta-D-glucoside glucohydrolase L; AltName: Full=Cellobiase L; AltName: Full=Gentiobiase L; Flags: Precursor	1157	20	7.05325e-69	43.73	5	P:GO:0009251; P:GO:0044248; P:GO:0044264; F:GO:0004553; C:GO:0005773	P:glucan catabolic process; P:cellular catabolic process; P:cellular polysaccharide metabolic process; F:hydrolase activity, hydrolyzing O-glycosyl compounds; C:vacuole	EC:3.2.1	Glycosylases
m_altissima_ta_indel	TRUE	[BLASTED, MAPPED, ANNOTATED]	Manin03g013890.1	RecName: Full=Heavy metal-associated isoprenylated plant protein 33; Short=AtHIP33; Flags: Precursor	563	20	2.76449e-28	68.12	13	P:GO:0006878; P:GO:0009908; P:GO:0010015; P:GO:0010233; P:GO:0055073; P:GO:0055078; P:GO:0071585; F:GO:0019904; F:GO:0046872; C:GO:0005618; C:GO:0005634; C:GO:0009506; C:GO:0009507	P:cellular copper ion homeostasis; P:flower development; P:root morphogenesis; P:phloem transport; P:cadmium ion homeostasis; P:sodium ion homeostasis; P:detoxification of cadmium ion; F:protein domain specific binding; F:metal ion binding; C:cell wall; C:nucleus; C:plasmodesma; C:chloroplast
m_altissima_ta_indel	TRUE	[BLASTED, MAPPED, ANNOTATED]	Manin03g013960.1	RecName: Full=Coleoptile phototropism protein 1; AltName: Full=BTB/POZ domain-containing protein CPT1; AltName: Full=Non-phototropic hypocotyl 3-like protein; Short=NPH3-like protein	647	20	1.16728e-114	53.05	15	P:GO:0009638; P:GO:0009653; P:GO:0009904; P:GO:0009911; P:GO:0009958; P:GO:0010051; P:GO:0010229; P:GO:0010540; P:GO:0016567; P:GO:0042742; P:GO:0045176; P:GO:0048825; F:GO:0005515; C:GO:0005770; C:GO:0005886	P:phototropism; P:anatomical structure morphogenesis; P:chloroplast accumulation movement; P:positive regulation of flower development; P:positive gravitropism; P:xylem and phloem pattern formation; P:inflorescence development; P:basipetal auxin transport; P:protein ubiquitination; P:defense response to bacterium; P:apical protein localization; P:cotyledon development; F:protein binding; C:late e…
m_altissima_ta_indel	TRUE	[BLASTED, MAPPED, ANNOTATED]	Manin03g013970.1	RecName: Full=Glutamyl-tRNA(Gln) amidotransferase subunit A; Short=Glu-ADT subunit A	1413	20	1.83653e-162	59.15	12	P:GO:0006364; P:GO:0009684; P:GO:0030150; F:GO:0004040; F:GO:0004067; F:GO:0005515; F:GO:0043864; C:GO:0005654; C:GO:0005739; C:GO:0005829; C:GO:0009536; C:GO:0031968	P:rRNA processing; P:indoleacetic acid biosynthetic process; P:protein import into mitochondrial matrix; F:amidase activity; F:asparaginase activity; F:protein binding; F:indoleacetamide hydrolase activity; C:nucleoplasm; C:mitochondrion; C:cytosol; C:plastid; C:organelle outer membrane	EC:3.5.1.1; EC:3.5.1.4	Asparaginase; Amidase
m_altissima_ta_indel	TRUE	[BLASTED, MAPPED, ANNOTATED]	Manin03g013970.2	RecName: Full=Glutamyl-tRNA(Gln) amidotransferase subunit A; Short=Glu-ADT subunit A	1413	20	1.83653e-162	59.15	12	P:GO:0006364; P:GO:0009684; P:GO:0030150; F:GO:0004040; F:GO:0004067; F:GO:0005515; F:GO:0043864; C:GO:0005654; C:GO:0005739; C:GO:0005829; C:GO:0009536; C:GO:0031968	P:rRNA processing; P:indoleacetic acid biosynthetic process; P:protein import into mitochondrial matrix; F:amidase activity; F:asparaginase activity; F:protein binding; F:indoleacetamide hydrolase activity; C:nucleoplasm; C:mitochondrion; C:cytosol; C:plastid; C:organelle outer membrane	EC:3.5.1.1; EC:3.5.1.4	Asparaginase; Amidase
m_altissima_ta_indel	TRUE	[BLASTED, MAPPED, ANNOTATED]	Manin03g014090.1	RecName: Full=UPF0481 protein At3g47200	417	1	8.01161e-43	46.59	1	C:GO:0016020	C:membrane
m_altissima_ta_indel	TRUE	[BLASTED, MAPPED]	Manin03g014230.1	RecName: Full=Filamentous hemagglutinin	319	1	2.98263e-06	38.42	1	C:GO:0009986	C:cell surface
m_altissima_ta_indel	TRUE	[NO-BLAST]	Manin03g014110.1	---NA---	510
m_altissima_ta_indel	TRUE	[BLASTED, MAPPED, ANNOTATED]	Manin03g014180.1	RecName: Full=Glycogenin-1; Short=GN-1; Short=GN1	515	20	0	50.75	14	P:GO:0006673; P:GO:0006950; P:GO:0009555; P:GO:0009628; P:GO:0009834; P:GO:0010183; P:GO:0010417; P:GO:0046513; F:GO:0005488; F:GO:0080116; F:GO:1990482; C:GO:0005768; C:GO:0005802; C:GO:0016020	P:inositol phosphoceramide metabolic process; P:response to stress; P:pollen development; P:response to abiotic stimulus; P:plant-type secondary cell wall biogenesis; P:pollen tube guidance; P:glucuronoxylan biosynthetic process; P:ceramide biosynthetic process; F:binding; F:glucuronoxylan glucuronosyltransferase activity; F:sphingolipid alpha-glucuronosyltransferase activity; C:endosome; C:trans…	EC:2.4.1.17	Glucuronosyltransferase
m_altissima_ta_indel	TRUE	[BLASTED, MAPPED, ANNOTATED]	Manin03g014200.1	RecName: Full=Mitochondrial Rho GTPase 1; AltName: Full=GTPase EF-hand protein of mitochondria 1	364	8	3.87226e-68	63	9	P:GO:0007264; P:GO:0009737; P:GO:0009793; P:GO:0009860; P:GO:0010821; F:GO:0003924; F:GO:0005509; F:GO:0005525; C:GO:0031307	P:small GTPase mediated signal transduction; P:response to abscisic acid; P:embryo development ending in seed dormancy; P:pollen tube growth; P:regulation of mitochondrion organization; F:GTPase activity; F:calcium ion binding; F:GTP binding; C:integral component of mitochondrial outer membrane	EC:3.6.1	Acting on acid anhydrides
m_altissima_ta_indel	TRUE	[NO-BLAST]	Manin03g013690.1	---NA---	109
m_altissima_ta_indel	TRUE	[NO-BLAST]	Manin03g013690.2	---NA---	109
m_altissima_ta_indel	TRUE	[BLASTED, MAPPED, ANNOTATED]	Manin03g013720.1	RecName: Full=Sugar transporter ERD6-like 5	2195	20	0	66.47	14	P:GO:0006829; P:GO:0009409; P:GO:0009414; P:GO:0009651; P:GO:0009737; P:GO:0010200; P:GO:0015749; F:GO:0005515; F:GO:0015145; C:GO:0005634; C:GO:0005739; C:GO:0005783; C:GO:0009705; C:GO:0016021	P:zinc ion transport; P:response to cold; P:response to water deprivation; P:response to salt stress; P:response to abscisic acid; P:response to chitin; P:monosaccharide transmembrane transport; F:protein binding; F:monosaccharide transmembrane transporter activity; C:nucleus; C:mitochondrion; C:endoplasmic reticulum; C:plant-type vacuole membrane; C:integral component of membrane	EC:7	Translocases
m_altissima_ta_indel	TRUE	[BLASTED, MAPPED, ANNOTATED]	Manin03g013610.1	RecName: Full=5-methyltetrahydropteroyltriglutamate--homocysteine methyltransferase; AltName: Full=Cobalamin-independent methionine synthase; AltName: Full=Methionine synthase, vitamin-B12 independent isozyme	765	20	0	77.36	13	P:GO:0009086; P:GO:0032259; P:GO:0046686; F:GO:0003729; F:GO:0003871; F:GO:0005515; F:GO:0008270; F:GO:0008705; C:GO:0005829; C:GO:0005886; C:GO:0009506; C:GO:0009941; C:GO:0048046	P:methionine biosynthetic process; P:methylation; P:response to cadmium ion; F:mRNA binding; F:5-methyltetrahydropteroyltriglutamate-homocysteine S-methyltransferase activity; F:protein binding; F:zinc ion binding; F:methionine synthase activity; C:cytosol; C:plasma membrane; C:plasmodesma; C:chloroplast envelope; C:apoplast	EC:2.1.1.13; EC:2.1.1.14	Methionine synthase; 5-methyltetrahydropteroyltriglutamate--homocysteine S-methyltransferase
m_altissima_ta_indel	TRUE	[BLASTED, MAPPED, ANNOTATED]	Manin03g013610.2	RecName: Full=5-methyltetrahydropteroyltriglutamate--homocysteine methyltransferase; AltName: Full=Cobalamin-independent methionine synthase; AltName: Full=Methionine synthase, vitamin-B12 independent isozyme	765	20	0	77.36	13	P:GO:0009086; P:GO:0032259; P:GO:0046686; F:GO:0003729; F:GO:0003871; F:GO:0005515; F:GO:0008270; F:GO:0008705; C:GO:0005829; C:GO:0005886; C:GO:0009506; C:GO:0009941; C:GO:0048046	P:methionine biosynthetic process; P:methylation; P:response to cadmium ion; F:mRNA binding; F:5-methyltetrahydropteroyltriglutamate-homocysteine S-methyltransferase activity; F:protein binding; F:zinc ion binding; F:methionine synthase activity; C:cytosol; C:plasma membrane; C:plasmodesma; C:chloroplast envelope; C:apoplast	EC:2.1.1.13; EC:2.1.1.14	Methionine synthase; 5-methyltetrahydropteroyltriglutamate--homocysteine S-methyltransferase
m_altissima_ta_indel	TRUE	[NO-BLAST]	Manin03g013780.1	---NA---	279
m_altissima_ta_indel	TRUE	[BLASTED, MAPPED, ANNOTATED]	Manin03g013830.1	RecName: Full=D-alanine aminotransferase; AltName: Full=D-amino acid aminotransferase; AltName: Full=D-amino acid transaminase; Short=DAAT; AltName: Full=D-aspartate aminotransferase	965	20	0	56.14	3	P:GO:1901607; F:GO:0004084; F:GO:0005488	P:alpha-amino acid biosynthetic process; F:branched-chain-amino-acid transaminase activity; F:binding	EC:2.6.1.42	Branched-chain-amino-acid transaminase
m_altissima_ta_indel	TRUE	[BLASTED, MAPPED, ANNOTATED]	Manin03g014250.1	RecName: Full=Serine--tRNA ligase, cytoplasmic; AltName: Full=Seryl-tRNA synthetase; Short=SerRS; AltName: Full=Seryl-tRNA(Ser/Sec) synthetase	633	2	1.71565e-20	82.47	5	P:GO:0006434; P:GO:0097056; F:GO:0004828; F:GO:0005524; C:GO:0005829	P:seryl-tRNA aminoacylation; P:selenocysteinyl-tRNA(Sec) biosynthetic process; F:serine-tRNA ligase activity; F:ATP binding; C:cytosol	EC:6.1.1.11	Serine--tRNA ligase
m_altissima_ta_indel	TRUE	[BLASTED, MAPPED, ANNOTATED]	Manin03g014300.1	RecName: Full=Mitochondrial Rho GTPase 1; AltName: Full=GTPase EF-hand protein of mitochondria 1	265	4	3.74553e-68	60.53	8	P:GO:0009737; P:GO:0009793; P:GO:0009860; P:GO:0010821; F:GO:0003924; F:GO:0005509; F:GO:0005525; C:GO:0031307	P:response to abscisic acid; P:embryo development ending in seed dormancy; P:pollen tube growth; P:regulation of mitochondrion organization; F:GTPase activity; F:calcium ion binding; F:GTP binding; C:integral component of mitochondrial outer membrane	EC:3.6.1	Acting on acid anhydrides
m_altissima_ta_indel	TRUE	[BLASTED, MAPPED, ANNOTATED]	Manin03g014440.1	RecName: Full=Single-stranded DNA-binding protein; Short=SSB	191	20	1.32384e-87	52.37	9	P:GO:0006264; P:GO:0006974; P:GO:0006996; P:GO:0048522; P:GO:0051096; F:GO:0003697; F:GO:0003729; F:GO:0042802; C:GO:0042645	P:mitochondrial DNA replication; P:cellular response to DNA damage stimulus; P:organelle organization; P:positive regulation of cellular process; P:positive regulation of helicase activity; F:single-stranded DNA binding; F:mRNA binding; F:identical protein binding; C:mitochondrial nucleoid
m_altissima_ta_indel	TRUE	[BLASTED, MAPPED, ANNOTATED]	Manin03g014470.1	RecName: Full=Non-functional pseudokinase ZED1; Short=AtZED1; AltName: Full=Non-functional pseudokinase ZRK5; AltName: Full=Protein CLUSTERED SILIQUE; AltName: Full=Protein HOPZ-ETI-DEFICIENT 1	757	20	6.67983e-63	55.8	13	P:GO:0009266; P:GO:0009620; P:GO:0009826; P:GO:0040008; P:GO:0046777; P:GO:0048527; P:GO:0050829; P:GO:1900426; F:GO:0004674; F:GO:0005515; C:GO:0005634; C:GO:0005829; C:GO:0005886	P:response to temperature stimulus; P:response to fungus; P:unidimensional cell growth; P:regulation of growth; P:protein autophosphorylation; P:lateral root development; P:defense response to Gram-negative bacterium; P:positive regulation of defense response to bacterium; F:protein serine/threonine kinase activity; F:protein binding; C:nucleus; C:cytosol; C:plasma membrane	EC:2.7.1	Transferring phosphorus-containing groups
m_altissima_ta_indel	TRUE	[BLASTED, MAPPED, ANNOTATED]	Manin03g014540.1	RecName: Full=Growth-regulating factor 1; Short=OsGRF1; AltName: Full=Transcription activator GRF1	426	7	5.76286e-23	58.78	3	P:GO:0060969; F:GO:0032454; C:GO:0043229	P:negative regulation of gene silencing; F:histone demethylase activity (H3-K9 specific); C:intracellular organelle	EC:1.14.11.65; EC:1.14.11.66	[Histone H3]-dimethyl-L-lysine(9) demethylase; [Histone H3]-trimethyl-L-lysine(9) demethylase
m_altissima_ta_indel	TRUE	[NO-BLAST]	Manin03g014720.1	---NA---	72
m_altissima_ta_indel	TRUE	[BLASTED, MAPPED, ANNOTATED]	Manin03g015050.1	RecName: Full=Universal stress protein MJ0577; Short=USP MJ0577	172	9	5.3323e-12	53.51	3	F:GO:0000166; C:GO:0005737; C:GO:0043231	F:nucleotide binding; C:cytoplasm; C:intracellular membrane-bounded organelle
m_altissima_ta_indel	TRUE	[BLASTED, MAPPED, ANNOTATED]	Manin03g014930.1	RecName: Full=Phospholipase D1; Short=PLD 1; AltName: Full=Choline phosphatase 1; AltName: Full=Phosphatidylcholine-hydrolyzing phospholipase D1	525	16	0	55.2	33	P:GO:0000753; P:GO:0006995; P:GO:0008277; P:GO:0008654; P:GO:0009372; P:GO:0009395; P:GO:0009733; P:GO:0010467; P:GO:0016036; P:GO:0019375; P:GO:0031321; P:GO:0043327; P:GO:0045921; P:GO:0046488; P:GO:0048017; P:GO:0048364; P:GO:0048870; P:GO:0060176; P:GO:1901263; P:GO:2000249; F:GO:0004630; F:GO:0032266; C:GO:0005628; C:GO:0005634; C:GO:0005768; C:GO:0005773; C:GO:0005794; C:GO:0005938; C:GO:00…	P:cell morphogenesis involved in conjugation with cellular fusion; P:cellular response to nitrogen starvation; P:regulation of G protein-coupled receptor signaling pathway; P:phospholipid biosynthetic process; P:quorum sensing; P:phospholipid catabolic process; P:response to auxin; P:gene expression; P:cellular response to phosphate starvation; P:galactolipid biosynthetic process; P:ascospore-typ…	EC:3.1.4.4; EC:3.1.1	Phospholipase D; Acting on ester bonds
m_altissima_ta_indel	TRUE	[BLASTED, MAPPED, ANNOTATED]	Manin03g015150.1	RecName: Full=Rab9 effector protein with kelch motifs	2623	20	0	55.12	11	P:GO:0006826; P:GO:0006879; P:GO:0033036; P:GO:0071702; F:GO:0005488; F:GO:0022857; F:GO:0052689; C:GO:0005773; C:GO:0005794; C:GO:0009941; C:GO:0016020	P:iron ion transport; P:cellular iron ion homeostasis; P:macromolecule localization; P:organic substance transport; F:binding; F:transmembrane transporter activity; F:carboxylic ester hydrolase activity; C:vacuole; C:Golgi apparatus; C:chloroplast envelope; C:membrane	EC:7; EC:3.1.1.1	Translocases; Carboxylesterase
m_altissima_ta_indel	TRUE	[BLASTED, MAPPED, ANNOTATED]	Manin04g000220.1	RecName: Full=Granule-bound starch synthase 1, chloroplastic/amyloplastic; AltName: Full=Granule-bound starch synthase I; Short=GBSS-I; Flags: Precursor	998	20	0	73.17	20	P:GO:0006952; P:GO:0007154; P:GO:0010021; P:GO:0019252; P:GO:0071555; F:GO:0004373; F:GO:0005515; F:GO:0009011; F:GO:0019863; F:GO:0033201; F:GO:0042973; F:GO:0043531; F:GO:0102502; C:GO:0005576; C:GO:0005618; C:GO:0005634; C:GO:0009501; C:GO:0009506; C:GO:0009569; C:GO:0046658	P:defense response; P:cell communication; P:amylopectin biosynthetic process; P:starch biosynthetic process; P:cell wall organization; F:glycogen (starch) synthase activity; F:protein binding; F:starch synthase activity; F:IgE binding; F:alpha-1,4-glucan synthase activity; F:glucan endo-1,3-beta-D-glucosidase activity; F:ADP binding; F:ADP-glucose-starch glucosyltransferase activity; C:extracellu…	EC:3.2.1.21; EC:2.4.1.21; EC:3.2.1.39; EC:2.4.1.11; EC:2.4.1.242	Beta-glucosidase; Starch synthase; Glucan endo-1,3-beta-D-glucosidase; Glycogen(starch) synthase; NDP-glucose--starch glucosyltransferase
m_altissima_ta_indel	TRUE	[NO-BLAST]	Manin04g000250.1	---NA---	119
m_altissima_ta_indel	TRUE	[BLASTED, MAPPED, ANNOTATED]	Manin04g000210.2	RecName: Full=Pyruvate dehydrogenase E1 component subunit alpha, somatic form, mitochondrial; AltName: Full=PDHE1-A type I; Flags: Precursor	174	20	9.23981e-48	53.32	9	P:GO:0005975; P:GO:0006086; P:GO:0006091; P:GO:1901575; F:GO:0004739; C:GO:0005739; C:GO:0009536; C:GO:0045254; C:GO:0070013	P:carbohydrate metabolic process; P:acetyl-CoA biosynthetic process from pyruvate; P:generation of precursor metabolites and energy; P:organic substance catabolic process; F:pyruvate dehydrogenase (acetyl-transferring) activity; C:mitochondrion; C:plastid; C:pyruvate dehydrogenase complex; C:intracellular organelle lumen	EC:1.2.4.1	Pyruvate dehydrogenase (acetyl-transferring)
m_altissima_ta_indel	TRUE	[BLASTED, MAPPED, ANNOTATED]	Manin04g000270.1	RecName: Full=Glutaredoxin domain-containing cysteine-rich protein 1	332	6	9.51503e-36	55.42	7	P:GO:0035315; P:GO:0060119; C:GO:0005886; C:GO:0005929; C:GO:0032421; C:GO:0043005; C:GO:0098858	P:hair cell differentiation; P:inner ear receptor cell development; C:plasma membrane; C:cilium; C:stereocilium bundle; C:neuron projection; C:actin-based cell projection
m_altissima_ta_indel	TRUE	[NO-BLAST]	Manin04g000850.1	---NA---	194
m_altissima_ta_indel	TRUE	[NO-BLAST]	Manin04g000930.1	---NA---	65
m_altissima_ta_indel	TRUE	[NO-BLAST]	Manin04g000940.1	---NA---	286
m_altissima_ta_indel	TRUE	[BLASTED, MAPPED, ANNOTATED]	Manin04g000990.1	RecName: Full=NAD(P)H-quinone oxidoreductase subunit S, chloroplastic; AltName: Full=NAD(P)H dehydrogenase subunit S; Short=NDH subunit S; AltName: Full=NADH-plastoquinone oxidoreductase subunit S; AltName: Full=Protein CHLORORESPIRATORY REDUCTION 31; Flags: Precursor	312	1	5.46974e-89	70.17	3	P:GO:0009767; C:GO:0009535; C:GO:0010598	P:photosynthetic electron transport chain; C:chloroplast thylakoid membrane; C:NAD(P)H dehydrogenase complex (plastoquinone)
m_altissima_ta_indel	TRUE	[BLASTED, MAPPED, ANNOTATED]	Manin04g001060.2	RecName: Full=Long-chain-fatty-acid--CoA ligase 5; AltName: Full=Arachidonate--CoA ligase; AltName: Full=Long-chain acyl-CoA synthetase 5; Short=LACS 5	660	20	0	62.9	42	P:GO:0000038; P:GO:0001666; P:GO:0001676; P:GO:0007584; P:GO:0008654; P:GO:0009629; P:GO:0009651; P:GO:0009744; P:GO:0009749; P:GO:0010025; P:GO:0010143; P:GO:0010193; P:GO:0010311; P:GO:0010747; P:GO:0010867; P:GO:0010976; P:GO:0032869; P:GO:0034201; P:GO:0035338; P:GO:0042178; P:GO:0042493; P:GO:0048545; P:GO:0050766; P:GO:0050832; P:GO:0070723; F:GO:0005524; F:GO:0031957; F:GO:0042803; F:GO:00…	P:very long-chain fatty acid metabolic process; P:response to hypoxia; P:long-chain fatty acid metabolic process; P:response to nutrient; P:phospholipid biosynthetic process; P:response to gravity; P:response to salt stress; P:response to sucrose; P:response to glucose; P:wax biosynthetic process; P:cutin biosynthetic process; P:response to ozone; P:lateral root formation; P:positive regulation o…	EC:6.2.1.24; EC:6.2.1.3; EC:6.2.1.15	Phytanate--CoA ligase; Long-chain-fatty-acid--CoA ligase; Arachidonate--CoA ligase
m_altissima_ta_indel	TRUE	[BLASTED, MAPPED]	Manin04g001140.1	RecName: Full=Putative F-box protein At3g25750	386	13	5.5059e-18	42.14	7	P:GO:0008150; P:GO:0009408; P:GO:0016567; P:GO:2000083; F:GO:0003674; F:GO:0005515; C:GO:0005634	P:biological_process; P:response to heat; P:protein ubiquitination; P:negative regulation of L-ascorbic acid biosynthetic process; F:molecular_function; F:protein binding; C:nucleus
m_altissima_ta_indel	TRUE	[BLASTED, MAPPED, ANNOTATED]	Manin04g000890.1	RecName: Full=ATP-dependent zinc metalloprotease FtsH	2731	20	0	60.5	30	P:GO:0006508; P:GO:0006997; P:GO:0009409; P:GO:0009414; P:GO:0009651; P:GO:0009793; P:GO:0010020; P:GO:0010027; P:GO:0010205; P:GO:0010206; P:GO:0030163; P:GO:0042742; P:GO:0045037; P:GO:0048564; P:GO:0072593; F:GO:0004176; F:GO:0004222; F:GO:0005524; F:GO:0016464; F:GO:0042802; F:GO:0043621; C:GO:0005635; C:GO:0005783; C:GO:0005886; C:GO:0009523; C:GO:0009535; C:GO:0009706; C:GO:0016021; C:GO:00…	P:proteolysis; P:nucleus organization; P:response to cold; P:response to water deprivation; P:response to salt stress; P:embryo development ending in seed dormancy; P:chloroplast fission; P:thylakoid membrane organization; P:photoinhibition; P:photosystem II repair; P:protein catabolic process; P:defense response to bacterium; P:protein import into chloroplast stroma; P:photosystem I assembly; P:…	EC:3.4.24; EC:7.4.2.4	Acting on peptide bonds (peptidases); Chloroplast protein-transporting ATPase
m_altissima_ta_indel	TRUE	[NO-BLAST]	Manin04g000970.1	---NA---	246
m_altissima_ta_indel	TRUE	[BLASTED, MAPPED, ANNOTATED]	Manin04g001560.1	RecName: Full=Disease resistance response protein 206; AltName: Full=Dirigent protein PI206; Flags: Precursor	188	20	5.64794e-51	54.78	9	P:GO:0009411; P:GO:0009611; P:GO:0009753; P:GO:0050790; P:GO:1901599; F:GO:0042349; F:GO:0042803; F:GO:0102910; C:GO:0005576	P:response to UV; P:response to wounding; P:response to jasmonic acid; P:regulation of catalytic activity; P:(-)-pinoresinol biosynthetic process; F:guiding stereospecific synthesis activity; F:protein homodimerization activity; F:dirigent protein activity; C:extracellular region	EC:1.10.3	Acting on diphenols and related substances as donors
m_altissima_ta_indel	TRUE	[BLASTED, MAPPED, ANNOTATED]	Manin04g001360.1	RecName: Full=COP1-interactive protein 1	2629	2	2.11653e-112	56.42	6	P:GO:0006970; P:GO:0009789; F:GO:0005515; C:GO:0005774; C:GO:0005856; C:GO:0005886	P:response to osmotic stress; P:positive regulation of abscisic acid-activated signaling pathway; F:protein binding; C:vacuolar membrane; C:cytoskeleton; C:plasma membrane
m_altissima_ta_indel	TRUE	[BLASTED, MAPPED, ANNOTATED]	Manin04g001820.1	RecName: Full=Transcription factor MYB26; AltName: Full=Myb-related protein 26; Short=AtMYB26; AltName: Full=Protein MALE STERILE 35	349	20	6.23691e-63	76.59	32	P:GO:0000162; P:GO:0002213; P:GO:0006723; P:GO:0009409; P:GO:0009414; P:GO:0009611; P:GO:0009651; P:GO:0009737; P:GO:0009759; P:GO:0009825; P:GO:0010089; P:GO:0010091; P:GO:0010119; P:GO:0010200; P:GO:0010214; P:GO:0010224; P:GO:0010438; P:GO:0010597; P:GO:0035017; P:GO:0045892; P:GO:0045893; P:GO:0048364; P:GO:0050832; P:GO:0080091; P:GO:1900384; P:GO:1901348; P:GO:1901957; P:GO:1903086; F:GO:00…	P:tryptophan biosynthetic process; P:defense response to insect; P:cuticle hydrocarbon biosynthetic process; P:response to cold; P:response to water deprivation; P:response to wounding; P:response to salt stress; P:response to abscisic acid; P:indole glucosinolate biosynthetic process; P:multidimensional cell growth; P:xylem development; P:trichome branching; P:regulation of stomatal movement; P:…
m_altissima_ta_indel	TRUE	[BLASTED, MAPPED, ANNOTATED]	Manin04g002070.1	RecName: Full=Mitogen-activated protein kinase kinase kinase 3; AltName: Full=MAPK/ERK kinase kinase 3; Short=MEK kinase 3; Short=MEKK 3	565	20	0	64.7	46	P:GO:0000196; P:GO:0000919; P:GO:0002221; P:GO:0006979; P:GO:0009611; P:GO:0009631; P:GO:0009651; P:GO:0010098; P:GO:0010103; P:GO:0010200; P:GO:0010229; P:GO:0010449; P:GO:0010514; P:GO:0030587; P:GO:0040008; P:GO:0043123; P:GO:0043622; P:GO:0045088; P:GO:0045893; P:GO:0046777; P:GO:0071260; P:GO:0071507; P:GO:0071864; P:GO:0090050; P:GO:1900150; P:GO:1900424; P:GO:1900745; P:GO:1902065; P:GO:20…	P:cell wall integrity MAPK cascade; P:cell plate assembly; P:pattern recognition receptor signaling pathway; P:response to oxidative stress; P:response to wounding; P:cold acclimation; P:response to salt stress; P:suspensor development; P:stomatal complex morphogenesis; P:response to chitin; P:inflorescence development; P:root meristem growth; P:induction of conjugation with cellular fusion; P:so…	EC:2.7.11.25; EC:2.7.11.1	Mitogen-activated protein kinase kinase kinase; Non-specific serine/threonine protein kinase
m_altissima_ta_indel	TRUE	[BLASTED, MAPPED, ANNOTATED]	Manin04g002080.1	RecName: Full=Probable aquaporin PIP1-2; AltName: Full=OsPIP1;2; AltName: Full=Plasma membrane intrinsic protein 1-2	287	20	0	89.63	16	P:GO:0006833; P:GO:0009414; P:GO:0051289; P:GO:0051290; P:GO:0055085; F:GO:0005515; F:GO:0015250; C:GO:0005739; C:GO:0005773; C:GO:0005783; C:GO:0005829; C:GO:0005886; C:GO:0009506; C:GO:0009941; C:GO:0016021; C:GO:0032991	P:water transport; P:response to water deprivation; P:protein homotetramerization; P:protein heterotetramerization; P:transmembrane transport; F:protein binding; F:water channel activity; C:mitochondrion; C:vacuole; C:endoplasmic reticulum; C:cytosol; C:plasma membrane; C:plasmodesma; C:chloroplast envelope; C:integral component of membrane; C:protein-containing complex	EC:7	Translocases
m_altissima_ta_indel	TRUE	[BLASTED, MAPPED, ANNOTATED]	Manin04g002160.1	RecName: Full=S-adenosylmethionine mitochondrial carrier protein; AltName: Full=Mitochondrial S-adenosylmethionine transporter; AltName: Full=Solute carrier family 25 member 26	708	20	2.48162e-42	48.5	11	P:GO:0015805; P:GO:0030001; P:GO:0034641; P:GO:0048821; P:GO:0098662; P:GO:1990542; F:GO:0005381; C:GO:0005739; C:GO:0009507; C:GO:0031090; C:GO:0031967	P:S-adenosyl-L-methionine transport; P:metal ion transport; P:cellular nitrogen compound metabolic process; P:erythrocyte development; P:inorganic cation transmembrane transport; P:mitochondrial transmembrane transport; F:iron ion transmembrane transporter activity; C:mitochondrion; C:chloroplast; C:organelle membrane; C:organelle envelope	EC:7	Translocases
m_altissima_ta_indel	TRUE	[BLASTED, MAPPED, ANNOTATED]	Manin04g002510.1	RecName: Full=Probable E3 ubiquitin-protein ligase HERC4; AltName: Full=HECT domain and RCC1-like domain-containing protein 4; AltName: Full=HECT-type E3 ubiquitin transferase HERC4	1440	20	1.66172e-93	58.68	25	P:GO:0006355; P:GO:0006974; P:GO:0009409; P:GO:0009414; P:GO:0009555; P:GO:0009653; P:GO:0009737; P:GO:0009908; P:GO:0010106; P:GO:0010507; P:GO:0030182; P:GO:0042538; P:GO:0044267; P:GO:0048513; P:GO:0120036; F:GO:0003700; F:GO:0004842; F:GO:0005515; C:GO:0000785; C:GO:0005634; C:GO:0005737; C:GO:0005815; C:GO:0009506; C:GO:0016021; C:GO:0097733	P:regulation of transcription, DNA-templated; P:cellular response to DNA damage stimulus; P:response to cold; P:response to water deprivation; P:pollen development; P:anatomical structure morphogenesis; P:response to abscisic acid; P:flower development; P:cellular response to iron ion starvation; P:negative regulation of autophagy; P:neuron differentiation; P:hyperosmotic salinity response; P:cel…	EC:2	Transferases
m_altissima_ta_indel	TRUE	[BLASTED, MAPPED, ANNOTATED]	Manin04g002540.1	RecName: Full=Pectinesterase 3; Short=PE 3; AltName: Full=Pectin methylesterase 3; Flags: Precursor	518	20	9.0791e-39	51.76	12	P:GO:0009628; P:GO:0010191; P:GO:0010214; P:GO:0042545; P:GO:0045488; P:GO:0050789; P:GO:0071669; F:GO:0046910; F:GO:0052689; C:GO:0005618; C:GO:0005794; C:GO:0098588	P:response to abiotic stimulus; P:mucilage metabolic process; P:seed coat development; P:cell wall modification; P:pectin metabolic process; P:regulation of biological process; P:plant-type cell wall organization or biogenesis; F:pectinesterase inhibitor activity; F:carboxylic ester hydrolase activity; C:cell wall; C:Golgi apparatus; C:bounding membrane of organelle	EC:3.1.1.1	Carboxylesterase
m_altissima_ta_indel	TRUE	[BLASTED, MAPPED, ANNOTATED]	Manin04g003620.1	RecName: Full=Nephrocystin-3	723	20	0	50.11	11	P:GO:0002009; P:GO:0007368; P:GO:0009860; P:GO:0031347; P:GO:0035295; P:GO:0048513; P:GO:0050794; P:GO:0072001; F:GO:0005515; C:GO:0005886; C:GO:0055028	P:morphogenesis of an epithelium; P:determination of left/right symmetry; P:pollen tube growth; P:regulation of defense response; P:tube development; P:animal organ development; P:regulation of cellular process; P:renal system development; F:protein binding; C:plasma membrane; C:cortical microtubule
m_altissima_ta_indel	TRUE	[BLASTED, MAPPED, ANNOTATED]	Manin04g003440.1	RecName: Full=WAT1-related protein At3g28050	582	20	4.56365e-84	58.83	19	P:GO:0009826; P:GO:0009834; P:GO:0010315; P:GO:0032973; P:GO:0048316; P:GO:0080144; P:GO:0090355; P:GO:0090358; P:GO:0098712; P:GO:1900150; P:GO:1900425; P:GO:1902289; F:GO:0005515; F:GO:0015186; F:GO:0034639; C:GO:0005783; C:GO:0005886; C:GO:0005938; C:GO:0009705	P:unidimensional cell growth; P:plant-type secondary cell wall biogenesis; P:auxin efflux; P:amino acid export across plasma membrane; P:seed development; P:amino acid homeostasis; P:positive regulation of auxin metabolic process; P:positive regulation of tryptophan metabolic process; P:L-glutamate import across plasma membrane; P:regulation of defense response to fungus; P:negative regulation of…	EC:7	Translocases
m_altissima_ta_indel	TRUE	[BLASTED, MAPPED, ANNOTATED]	Manin04g003080.1	RecName: Full=Putative NAC domain-containing protein 94; Short=ANAC094	2493	20	9.46937e-22	54.82	30	P:GO:0002230; P:GO:0002237; P:GO:0009611; P:GO:0009736; P:GO:0009743; P:GO:0009788; P:GO:0009834; P:GO:0009845; P:GO:0009908; P:GO:0009938; P:GO:0009965; P:GO:0010628; P:GO:0016032; P:GO:0033619; P:GO:0045893; P:GO:0048573; P:GO:0048580; P:GO:0048829; P:GO:0051302; P:GO:0065008; P:GO:0071365; P:GO:0071472; P:GO:2000039; F:GO:0000976; F:GO:0003700; F:GO:0003713; F:GO:0019900; C:GO:0005789; C:GO:00…	P:positive regulation of defense response to virus by host; P:response to molecule of bacterial origin; P:response to wounding; P:cytokinin-activated signaling pathway; P:response to carbohydrate; P:negative regulation of abscisic acid-activated signaling pathway; P:plant-type secondary cell wall biogenesis; P:seed germination; P:flower development; P:negative regulation of gibberellic acid media…
m_altissima_ta_indel	TRUE	[BLASTED, MAPPED, ANNOTATED]	Manin04g003290.1	RecName: Full=Probable cytosolic iron-sulfur protein assembly protein CIAO1; AltName: Full=WD repeat-containing protein 39	437	20	6.1993e-82	49.87	25	P:GO:0006468; P:GO:0007010; P:GO:0007017; P:GO:0007049; P:GO:0009653; P:GO:0009846; P:GO:0016567; P:GO:0022607; P:GO:0031647; P:GO:0032270; P:GO:0042752; P:GO:0043161; P:GO:0045892; P:GO:0048731; P:GO:0051649; P:GO:1902531; F:GO:0000166; F:GO:0004842; F:GO:0005515; F:GO:0016301; F:GO:0043167; C:GO:0000151; C:GO:0005634; C:GO:0005829; C:GO:0015630	P:protein phosphorylation; P:cytoskeleton organization; P:microtubule-based process; P:cell cycle; P:anatomical structure morphogenesis; P:pollen germination; P:protein ubiquitination; P:cellular component assembly; P:regulation of protein stability; P:positive regulation of cellular protein metabolic process; P:regulation of circadian rhythm; P:proteasome-mediated ubiquitin-dependent protein cat…	EC:2.7	Transferring phosphorus-containing groups
m_altissima_ta_indel	TRUE	[BLASTED, MAPPED, ANNOTATED]	Manin04g003380.1	RecName: Full=LIM domain-containing protein 2	127	20	8.31464e-45	68.69	26	P:GO:0003281; P:GO:0006629; P:GO:0016477; P:GO:0030299; P:GO:0030835; P:GO:0031529; P:GO:0042632; P:GO:0045216; P:GO:0051017; P:GO:0055008; F:GO:0000976; F:GO:0003729; F:GO:0003785; F:GO:0004497; F:GO:0046872; F:GO:0051015; F:GO:0051393; C:GO:0001725; C:GO:0001726; C:GO:0005654; C:GO:0005829; C:GO:0005925; C:GO:0030018; C:GO:0030496; C:GO:0031526; C:GO:0032154	P:ventricular septum development; P:lipid metabolic process; P:cell migration; P:intestinal cholesterol absorption; P:negative regulation of actin filament depolymerization; P:ruffle organization; P:cholesterol homeostasis; P:cell-cell junction organization; P:actin filament bundle assembly; P:cardiac muscle tissue morphogenesis; F:transcription cis-regulatory region binding; F:mRNA binding; F:ac…	EC:1	Oxidoreductases
m_altissima_ta_indel	TRUE	[BLASTED, MAPPED, ANNOTATED]	Manin04g003140.1	RecName: Full=Pentatricopeptide repeat-containing protein At1g74850, chloroplastic; AltName: Full=Protein PLASTID TRANSCRIPTIONALLY ACTIVE 2; Flags: Precursor	1043	20	0	51.41	21	P:GO:0000122; P:GO:0006396; P:GO:0009646; P:GO:0009723; P:GO:0009733; P:GO:0009737; P:GO:0010150; P:GO:0010252; P:GO:0010608; P:GO:0030307; P:GO:0042793; P:GO:0045893; P:GO:0048527; P:GO:0090697; P:GO:2000469; F:GO:0000976; F:GO:0003700; F:GO:0005515; C:GO:0005634; C:GO:0009508; C:GO:0042644	P:negative regulation of transcription by RNA polymerase II; P:RNA processing; P:response to absence of light; P:response to ethylene; P:response to auxin; P:response to abscisic acid; P:leaf senescence; P:auxin homeostasis; P:posttranscriptional regulation of gene expression; P:positive regulation of cell growth; P:plastid transcription; P:positive regulation of transcription, DNA-templated; P:l…
m_altissima_ta_indel	TRUE	[NO-BLAST]	Manin04g003960.1	---NA---	453
m_altissima_ta_indel	TRUE	[NO-BLAST]	Manin04g004170.1	---NA---	223
m_altissima_ta_indel	TRUE	[BLASTED, MAPPED, ANNOTATED]	Manin04g003950.1	RecName: Full=SEC14 cytosolic factor; AltName: Full=Phosphatidylinositol/phosphatidylcholine transfer protein; Short=PI/PC TP	260	10	1.90533e-10	44.25	5	P:GO:0006869; P:GO:0031326; P:GO:0046890; C:GO:0005737; C:GO:0043231	P:lipid transport; P:regulation of cellular biosynthetic process; P:regulation of lipid biosynthetic process; C:cytoplasm; C:intracellular membrane-bounded organelle
m_altissima_ta_indel	TRUE	[BLASTED, MAPPED, ANNOTATED]	Manin04g003950.2	RecName: Full=SEC14 cytosolic factor; AltName: Full=Phosphatidylinositol/phosphatidylcholine transfer protein; Short=PI/PC TP	260	10	1.90533e-10	44.25	5	P:GO:0006869; P:GO:0031326; P:GO:0046890; C:GO:0005737; C:GO:0043231	P:lipid transport; P:regulation of cellular biosynthetic process; P:regulation of lipid biosynthetic process; C:cytoplasm; C:intracellular membrane-bounded organelle
m_altissima_ta_indel	TRUE	[BLASTED, MAPPED, ANNOTATED]	Manin04g003950.3	RecName: Full=SEC14 cytosolic factor; AltName: Full=Phosphatidylinositol/phosphatidylcholine transfer protein; Short=PI/PC TP	260	10	1.90533e-10	44.25	5	P:GO:0006869; P:GO:0031326; P:GO:0046890; C:GO:0005737; C:GO:0043231	P:lipid transport; P:regulation of cellular biosynthetic process; P:regulation of lipid biosynthetic process; C:cytoplasm; C:intracellular membrane-bounded organelle
m_altissima_ta_indel	TRUE	[BLASTED, MAPPED, ANNOTATED]	Manin04g004470.1	RecName: Full=Galactinol--sucrose galactosyltransferase; AltName: Full=Raffinose synthase	751	9	0	59.27	11	P:GO:0006979; P:GO:0009312; P:GO:0009414; P:GO:0009737; P:GO:0034484; P:GO:0080167; F:GO:0047268; F:GO:0047274; F:GO:0052692; C:GO:0009506; C:GO:0009507	P:response to oxidative stress; P:oligosaccharide biosynthetic process; P:response to water deprivation; P:response to abscisic acid; P:raffinose catabolic process; P:response to karrikin; F:galactinol-raffinose galactosyltransferase activity; F:galactinol-sucrose galactosyltransferase activity; F:raffinose alpha-galactosidase activity; C:plasmodesma; C:chloroplast	EC:2.4.1.67; EC:3.2.1.22; EC:2.4.1.82	Galactinol--raffinose galactosyltransferase; Alpha-galactosidase; Galactinol--sucrose galactosyltransferase
m_altissima_ta_indel	TRUE	[BLASTED, MAPPED, ANNOTATED]	Manin04g004480.1	RecName: Full=Galactinol--sucrose galactosyltransferase; AltName: Full=Raffinose synthase	180	7	5.24301e-43	52.36	6	P:GO:0006979; P:GO:0034484; P:GO:0080167; F:GO:0016757; F:GO:0052692; C:GO:0009506	P:response to oxidative stress; P:raffinose catabolic process; P:response to karrikin; F:glycosyltransferase activity; F:raffinose alpha-galactosidase activity; C:plasmodesma	EC:2.4; EC:3.2.1.22	Glycosyltransferases; Alpha-galactosidase
m_altissima_ta_indel	TRUE	[BLASTED, MAPPED, ANNOTATED]	Manin04g004490.1	RecName: Full=Galactinol--sucrose galactosyltransferase; AltName: Full=Raffinose synthase	332	9	9.97535e-63	52.81	9	P:GO:0006979; P:GO:0009312; P:GO:0034484; P:GO:0080167; P:GO:1901700; F:GO:0008378; F:GO:0052692; C:GO:0005737; C:GO:0009506	P:response to oxidative stress; P:oligosaccharide biosynthetic process; P:raffinose catabolic process; P:response to karrikin; P:response to oxygen-containing compound; F:galactosyltransferase activity; F:raffinose alpha-galactosidase activity; C:cytoplasm; C:plasmodesma	EC:3.2.1.22; EC:2.4.1	Alpha-galactosidase; Glycosyltransferases
m_altissima_ta_indel	TRUE	[BLASTED, MAPPED, ANNOTATED]	Manin04g004300.1	RecName: Full=Probable serine/threonine-protein kinase WNK1; Short=OsWNK1; AltName: Full=Mitogen-activated protein kinase kinase 1; AltName: Full=Protein kinase with no lysine 1	602	20	0	70.22	12	P:GO:0007623; P:GO:0009911; P:GO:0035556; P:GO:0046777; P:GO:0048573; F:GO:0005524; F:GO:0042802; F:GO:0043424; F:GO:0106310; F:GO:0106311; C:GO:0005634; C:GO:0005737	P:circadian rhythm; P:positive regulation of flower development; P:intracellular signal transduction; P:protein autophosphorylation; P:photoperiodism, flowering; F:ATP binding; F:identical protein binding; F:protein histidine kinase binding; F:protein serine kinase activity; F:protein threonine kinase activity; C:nucleus; C:cytoplasm	EC:2.7.11.1	Non-specific serine/threonine protein kinase
m_altissima_ta_indel	TRUE	[BLASTED, MAPPED, ANNOTATED]	Manin04g004370.1	RecName: Full=Phenylacetaldehyde oxime monooxygenase CYP71AN24; AltName: Full=Cytochrome P450 71AN24; AltName: Full=Phenylacetonitrile alpha-monooxygenase CYP71AN24	406	20	9.34606e-69	60.49	9	P:GO:0009611; P:GO:0009699; P:GO:0035835; F:GO:0004497; F:GO:0005488; F:GO:0016705; C:GO:0005789; C:GO:0005794; C:GO:0009506	P:response to wounding; P:phenylpropanoid biosynthetic process; P:indole alkaloid biosynthetic process; F:monooxygenase activity; F:binding; F:oxidoreductase activity, acting on paired donors, with incorporation or reduction of molecular oxygen; C:endoplasmic reticulum membrane; C:Golgi apparatus; C:plasmodesma	EC:1.14	Acting on paired donors, with incorporation or reduction of molecular oxygen. The oxygen incorporated need not be derived from O(2)
m_altissima_ta_indel	TRUE	[BLASTED, MAPPED, ANNOTATED]	Manin04g004380.1	RecName: Full=Phenylacetaldehyde oxime monooxygenase CYP71AN24; AltName: Full=Cytochrome P450 71AN24; AltName: Full=Phenylacetonitrile alpha-monooxygenase CYP71AN24	395	20	2.51896e-85	62.06	9	P:GO:0009611; P:GO:0009699; P:GO:0035835; P:GO:0051762; F:GO:0005488; F:GO:0102934; C:GO:0005789; C:GO:0005794; C:GO:0009506	P:response to wounding; P:phenylpropanoid biosynthetic process; P:indole alkaloid biosynthetic process; P:sesquiterpene biosynthetic process; F:binding; F:costunolide synthase activity; C:endoplasmic reticulum membrane; C:Golgi apparatus; C:plasmodesma	EC:1.14.13; EC:1.14.14.150	Acting on paired donors, with incorporation or reduction of molecular oxygen. The oxygen incorporated need not be derived from O(2); Costunolide synthase
[truncated: 15,777 more rows]

## Sheet: M. odorata anthocyanin
	Tags	SeqName	Description	Length	#Hits	e-Value	sim mean	#GO	GO IDs	GO Names	Enzyme Codes	Enzyme Names
[truncated: 69 more rows]

## Sheet: M. odorata fruit development
	Tags	SeqName	Description	Length	#Hits	e-Value	sim mean	#GO	GO IDs	GO Names	Enzyme Codes	Enzyme Names
[truncated: 59 more rows]

## Sheet: M.odorata defense resistance
	Tags	SeqName	Description	Length	#Hits	e-Value	sim mean	#GO	GO IDs	GO Names	Enzyme Codes	Enzyme Names
[truncated: 1,151 more rows]

## Sheet: M.indica anthocy
	Tags	SeqName	Description	Length	#Hits	e-Value	sim mean	#GO	GO IDs	GO Names	Enzyme Codes	Enzyme Names
[truncated: 52 more rows]

## Sheet: M.indica fruit dev
	Tags	SeqName	Description	Length	#Hits	e-Value	sim mean	#GO	GO IDs	GO Names	Enzyme Codes	Enzyme Names
[truncated: 46 more rows]

## Sheet: M.indica resist defen immun
	Tags	SeqName	Description	Length	#Hits	e-Value	sim mean	#GO	GO IDs	GO Names	Enzyme Codes	Enzyme Names
[truncated: 967 more rows]

## Sheet: M.altissima anthocy
	Tags	SeqName	Description	Length	#Hits	e-Value	sim mean	#GO	GO IDs	GO Names	Enzyme Codes	Enzyme Names
[truncated: 53 more rows]

## Sheet: M.altissima fruit dev
	Tags	SeqName	Description	Length	#Hits	e-Value	sim mean	#GO	GO IDs	GO Names	Enzyme Codes	Enzyme Names
[truncated: 48 more rows]

## Sheet: M.altissima resist defen immun
	Tags	SeqName	Description	Length	#Hits	e-Value	sim mean	#GO	GO IDs	GO Names	Enzyme Codes	Enzyme Names
[truncated: 1,102 more rows]
