# Supplementary material for: Genome-wide SNP and InDel analysis of three Philippine mango species inferred from whole-genome sequencing
Source: J Genet Eng Biotechnol. 2022 Mar 11;20:46. doi: 10.1186/s43141-022-00326-3 (PMC8917249; doi:10.1186/s43141-022-00326-3)
Supplement: Supplementary file 6 — Additional file 6: Supplemental File 4. Commonly shared genes with high impact variants. [file 43141_2022_326_MOESM6_ESM.xlsx]

## Sheet: Alphonso
Supplemental File 4. Commonly shared genes with high impact variants in all mango species (Alphonso genome).
e-Value		Tags	Length	#Hits	Description	SeqName	sim mean	#GO	GO IDs	GO Names	Enzyme Codes	Enzyme Names
5.76686e-35	TRUE	[BLASTED, MAPPED, ANNOTATED]	484	20	RecName: Full=Disease resistance protein RPP8; AltName: Full=Resistance to Peronospora parasitica protein 8	Mi01G0292000	42.54	3	P:GO:0098542; F:GO:0005488; C:GO:0110165	P:defense response to other organism; F:binding; C:cellular anatomical entity
1.31571e-13	TRUE	[BLASTED, MAPPED, ANNOTATED]	911	2	RecName: Full=Ankyrin repeat-containing protein NPR4; Short=OsNPR4	Mi10G0178200	41.28	1	C:GO:0110165	C:cellular anatomical entity
2.13587e-72	TRUE	[BLASTED, MAPPED, ANNOTATED]	176	4	RecName: Full=Ergosterol biosynthetic protein 28 homolog	Mi11G0061400	62.53	6	P:GO:0016126; P:GO:2000012; F:GO:0005515; F:GO:0030674; C:GO:0005789; C:GO:0016021	P:sterol biosynthetic process; P:regulation of auxin polar transport; F:protein binding; F:protein-macromolecule adaptor activity; C:endoplasmic reticulum membrane; C:integral component of membrane
8.72605e-74	TRUE	[BLASTED, MAPPED, ANNOTATED]	2166	20	RecName: Full=Disease resistance protein At4g27190	Mi12G0004900	47.56	4	P:GO:0006952; P:GO:0009617; F:GO:0000166; C:GO:0005737	P:defense response; P:response to bacterium; F:nucleotide binding; C:cytoplasm
6.58261e-42	TRUE	[BLASTED, MAPPED, ANNOTATED]	996	20	RecName: Full=Receptor-like protein 14; Short=AtRLP14; Flags: Precursor	Mi13G0009900	46.06	5	P:GO:0009987; P:GO:0098542; F:GO:0005488; F:GO:0016301; C:GO:0016020	P:cellular process; P:defense response to other organism; F:binding; F:kinase activity; C:membrane	EC:2.7	Transferring phosphorus-containing groups
	TRUE	[NO-BLAST]	207		---NA---	Mi13G0047400
1.33212e-69	TRUE	[BLASTED, MAPPED, ANNOTATED]	1955	20	RecName: Full=Probable disease resistance protein At4g27220	Mi15G0094700	46.45	4	P:GO:0006952; P:GO:0051707; F:GO:0000166; C:GO:0005737	P:defense response; P:response to other organism; F:nucleotide binding; C:cytoplasm
3.70831e-107	TRUE	[BLASTED, MAPPED, ANNOTATED]	486	20	RecName: Full=Synaptojanin-1; AltName: Full=Synaptic inositol 1,4,5-trisphosphate 5-phosphatase 1	Mi15G0130600	56.7	36	P:GO:0001701; P:GO:0007283; P:GO:0009737; P:GO:0009845; P:GO:0009932; P:GO:0010067; P:GO:0010305; P:GO:0010588; P:GO:0030317; P:GO:0032957; P:GO:0046855; P:GO:0046856; P:GO:0048016; P:GO:0048518; P:GO:0048766; P:GO:0051649; P:GO:0070613; P:GO:0071472; P:GO:0099003; P:GO:2000369; P:GO:2000377; F:GO:0004439; F:GO:0004445; F:GO:0005515; F:GO:0034485; F:GO:0052658; C:GO:0005634; C:GO:0005768; C:GO:00…	P:in utero embryonic development; P:spermatogenesis; P:response to abscisic acid; P:seed germination; P:cell tip growth; P:procambium histogenesis; P:leaf vascular tissue pattern formation; P:cotyledon vascular tissue pattern formation; P:flagellated sperm motility; P:inositol trisphosphate metabolic process; P:inositol phosphate dephosphorylation; P:phosphatidylinositol dephosphorylation; P:inos…	EC:3.1.3.36; EC:3.1.3.56	Phosphoinositide 5-phosphatase; Inositol-polyphosphate 5-phosphatase
5.40749e-104	TRUE	[BLASTED, MAPPED, ANNOTATED]	606	20	RecName: Full=G-type lectin S-receptor-like serine/threonine-protein kinase LECRK3; Short=OsLecRK3; AltName: Full=OsRLCK135; Flags: Precursor	Mi16G0092600	49.87	3	F:GO:0004672; F:GO:0005488; C:GO:0016020	F:protein kinase activity; F:binding; C:membrane	EC:2.7.1	Transferring phosphorus-containing groups
1.27716e-90	TRUE	[BLASTED, MAPPED, ANNOTATED]	820	20	RecName: Full=Disease resistance protein RPS4; AltName: Full=Resistance to Pseudomonas syringae 4	Mi16G0124000	46.93	13	P:GO:0006796; P:GO:0048518; P:GO:0050794; P:GO:0051716; P:GO:0098542; F:GO:0005515; F:GO:0016799; F:GO:0097159; F:GO:1901363; C:GO:0005737; C:GO:0012505; C:GO:0016020; C:GO:0043231	P:phosphate-containing compound metabolic process; P:positive regulation of biological process; P:regulation of cellular process; P:cellular response to stimulus; P:defense response to other organism; F:protein binding; F:hydrolase activity, hydrolyzing N-glycosyl compounds; F:organic cyclic compound binding; F:heterocyclic compound binding; C:cytoplasm; C:endomembrane system; C:membrane; C:intra…	EC:3.2.2	Glycosylases
4.71206e-11	TRUE	[BLASTED, MAPPED, ANNOTATED]	271	2	RecName: Full=Genome polyprotein; Includes: RecName: Full=Aspartic protease; Short=PR; Includes: RecName: Full=Reverse transcriptase; Short=RT	Mi17G0103000	65.45	4	P:GO:0090304; F:GO:0005488; F:GO:0016779; F:GO:0016787	P:nucleic acid metabolic process; F:binding; F:nucleotidyltransferase activity; F:hydrolase activity	EC:3; EC:2.7.7	Hydrolases; Transferring phosphorus-containing groups
2.71911e-96	TRUE	[BLASTED, MAPPED, ANNOTATED]	213	15	RecName: Full=Light-induced protein, chloroplastic; AltName: Full=Drought-induced stress protein CDSP-34; Flags: Precursor	Mi18G0028100	78.9	9	P:GO:0009409; P:GO:0009414; P:GO:0071482; C:GO:0005739; C:GO:0009509; C:GO:0009535; C:GO:0010287; C:GO:0010319; C:GO:0031977	P:response to cold; P:response to water deprivation; P:cellular response to light stimulus; C:mitochondrion; C:chromoplast; C:chloroplast thylakoid membrane; C:plastoglobule; C:stromule; C:thylakoid lumen
5.6822e-93	TRUE	[BLASTED, MAPPED, ANNOTATED]	187	10	RecName: Full=Deoxyribodipyrimidine photo-lyase; AltName: Full=DNA photolyase; AltName: Full=Photoreactivating enzyme	Mi19G0076500	54.07	50	P:GO:0006338; P:GO:0006974; P:GO:0009414; P:GO:0009583; P:GO:0009638; P:GO:0009640; P:GO:0009644; P:GO:0009646; P:GO:0009785; P:GO:0009911; P:GO:0010075; P:GO:0010114; P:GO:0010117; P:GO:0010118; P:GO:0010218; P:GO:0010244; P:GO:0010310; P:GO:0010343; P:GO:0010617; P:GO:0018298; P:GO:0032922; P:GO:0043153; P:GO:0046283; P:GO:0046777; P:GO:0048574; P:GO:0051510; P:GO:0051607; P:GO:0060918; P:GO:00…	P:chromatin remodeling; P:cellular response to DNA damage stimulus; P:response to water deprivation; P:detection of light stimulus; P:phototropism; P:photomorphogenesis; P:response to high light intensity; P:response to absence of light; P:blue light signaling pathway; P:positive regulation of flower development; P:regulation of meristem growth; P:response to red light; P:photoprotection; P:stoma…	EC:2.7.1; EC:4	Transferring phosphorus-containing groups; Lyases
1.92404e-12	TRUE	[BLASTED, MAPPED, ANNOTATED]	187	1	RecName: Full=LysM domain receptor-like kinase 4; Short=LysM-containing receptor-like kinase 4; Flags: Precursor	Mi02G0029200	60.22	6	P:GO:0045087; P:GO:0071219; P:GO:0071323; F:GO:0008061; F:GO:0016301; C:GO:0005886	P:innate immune response; P:cellular response to molecule of bacterial origin; P:cellular response to chitin; F:chitin binding; F:kinase activity; C:plasma membrane	EC:2.7	Transferring phosphorus-containing groups
8.52982e-73	TRUE	[BLASTED, MAPPED, ANNOTATED]	827	20	RecName: Full=Disease resistance protein RPS5; AltName: Full=Resistance to Pseudomonas syringae protein 5; AltName: Full=pNd3/pNd10	Mi02G0032000	48.9	7	P:GO:0008219; P:GO:0009617; P:GO:0098542; F:GO:0000166; F:GO:0005515; C:GO:0005737; C:GO:0016020	P:cell death; P:response to bacterium; P:defense response to other organism; F:nucleotide binding; F:protein binding; C:cytoplasm; C:membrane
7.18476e-22	TRUE	[BLASTED, MAPPED, ANNOTATED]	173	7	RecName: Full=Protein TOPLESS-RELATED PROTEIN 2; Short=Protein TPR2; AltName: Full=Protein ABERRANT SPIKELET AND PANICLE 1; Short=Protein ASP1; AltName: Full=Protein LISSENCEPHALY TYPE-1-LIKE 1; Short=OsLIS-L1; Short=Protein LIS-L1; AltName: Full=Protein TPL; Short=OsTPL; AltName: Full=Ramosa1 enhancer locus 2; Short=OsREL2; Short=Protein REL2; AltName: Full=Topless-like protein	Mi02G0033700	70.36	9	P:GO:0009733; P:GO:0009867; P:GO:0010051; P:GO:0010072; P:GO:0010229; P:GO:0045892; F:GO:0042803; C:GO:0005634; C:GO:0005829	P:response to auxin; P:jasmonic acid mediated signaling pathway; P:xylem and phloem pattern formation; P:primary shoot apical meristem specification; P:inflorescence development; P:negative regulation of transcription, DNA-templated; F:protein homodimerization activity; C:nucleus; C:cytosol
1.76048e-23	TRUE	[BLASTED, MAPPED, ANNOTATED]	826	20	RecName: Full=Leucine-rich repeat neuronal protein 1; AltName: Full=Neuronal leucine-rich repeat protein 1; Short=NLRR-1; Flags: Precursor	Mi02G0034000	49.26	8	P:GO:0006952; P:GO:0048522; P:GO:0051707; F:GO:0000166; F:GO:0005515; C:GO:0005829; C:GO:0016020; C:GO:0071944	P:defense response; P:positive regulation of cellular process; P:response to other organism; F:nucleotide binding; F:protein binding; C:cytosol; C:membrane; C:cell periphery
0	TRUE	[BLASTED, MAPPED, ANNOTATED]	1804	20	RecName: Full=Peptide chain release factor 2; Short=RF-2	Mi02G0040600	61.51	16	P:GO:0006415; P:GO:0007389; P:GO:0009657; P:GO:0009791; P:GO:0010216; P:GO:0010267; P:GO:0048608; P:GO:0051214; P:GO:0090501; F:GO:0000166; F:GO:0004525; F:GO:0005515; F:GO:0016149; F:GO:0043167; C:GO:0005634; C:GO:0009570	P:translational termination; P:pattern specification process; P:plastid organization; P:post-embryonic development; P:maintenance of DNA methylation; P:production of ta-siRNAs involved in RNA interference; P:reproductive structure development; P:RNAi-mediated antiviral immunity against RNA virus; P:RNA phosphodiester bond hydrolysis; F:nucleotide binding; F:ribonuclease III activity; F:protein bi…	EC:3.1.30; EC:3.1.26.3	Acting on ester bonds; Ribonuclease III
2.49499e-05	TRUE	[BLASTED, MAPPED]	230	2	RecName: Full=Retrovirus-related Pol polyprotein from transposon RE1; AltName: Full=Retro element 1; Short=AtRE1; Includes: RecName: Full=Protease RE1; Includes: RecName: Full=Reverse transcriptase RE1; Includes: RecName: Full=Endonuclease RE1	Mi02G0075000	57.71	14	P:GO:0006278; P:GO:0006310; P:GO:0006508; P:GO:0015074; P:GO:0090305; F:GO:0003676; F:GO:0003964; F:GO:0004190; F:GO:0004518; F:GO:0004519; F:GO:0008233; F:GO:0016740; F:GO:0016787; F:GO:0046872	P:RNA-dependent DNA biosynthetic process; P:DNA recombination; P:proteolysis; P:DNA integration; P:nucleic acid phosphodiester bond hydrolysis; F:nucleic acid binding; F:RNA-directed DNA polymerase activity; F:aspartic-type endopeptidase activity; F:nuclease activity; F:endonuclease activity; F:peptidase activity; F:transferase activity; F:hydrolase activity; F:metal ion binding
8.46459e-47	TRUE	[BLASTED, MAPPED, ANNOTATED]	795	20	RecName: Full=Probable disease resistance protein At4g27220	Mi02G0083400	44.99	4	P:GO:0006952; P:GO:0051707; F:GO:0005488; C:GO:0005737	P:defense response; P:response to other organism; F:binding; C:cytoplasm
7.08527e-140	TRUE	[BLASTED, MAPPED, ANNOTATED]	275	9	RecName: Full=Peroxisome biogenesis factor 2; AltName: Full=Peroxin-2; AltName: Full=Peroxisomal membrane protein 3; AltName: Full=Peroxisome assembly factor 1; Short=PAF-1	Mi02G0240600	55.5	15	P:GO:0006513; P:GO:0006635; P:GO:0007399; P:GO:0009640; P:GO:0009889; P:GO:0016558; P:GO:0065008; P:GO:0080090; F:GO:0004842; F:GO:0005515; F:GO:0046872; C:GO:0005778; C:GO:0005829; C:GO:0009506; C:GO:0016021	P:protein monoubiquitination; P:fatty acid beta-oxidation; P:nervous system development; P:photomorphogenesis; P:regulation of biosynthetic process; P:protein import into peroxisome matrix; P:regulation of biological quality; P:regulation of primary metabolic process; F:ubiquitin-protein transferase activity; F:protein binding; F:metal ion binding; C:peroxisomal membrane; C:cytosol; C:plasmodesma…	EC:2	Transferases
0	TRUE	[BLASTED, MAPPED, ANNOTATED]	1169	20	RecName: Full=Receptor kinase-like protein Xa21; Contains: RecName: Full=Receptor kinase-like protein Xa21, processed; Flags: Precursor	Mi20G0095500	51.93	29	P:GO:0002237; P:GO:0002758; P:GO:0003006; P:GO:0009626; P:GO:0010015; P:GO:0010074; P:GO:0010359; P:GO:0016045; P:GO:0022603; P:GO:0030154; P:GO:0033036; P:GO:0046777; P:GO:0048229; P:GO:0048638; P:GO:0048646; P:GO:0048878; P:GO:0051321; P:GO:0051704; P:GO:0071555; P:GO:1900426; F:GO:0004674; F:GO:0005515; F:GO:0019199; C:GO:0005634; C:GO:0005768; C:GO:0005789; C:GO:0005886; C:GO:0032541; C:GO:19…	P:response to molecule of bacterial origin; P:innate immune response-activating signal transduction; P:developmental process involved in reproduction; P:plant-type hypersensitive response; P:root morphogenesis; P:maintenance of meristem identity; P:regulation of anion channel activity; P:detection of bacterium; P:regulation of anatomical structure morphogenesis; P:cell differentiation; P:macromol…	EC:2.7.1	Transferring phosphorus-containing groups
2.99738e-09	TRUE	[BLASTED, MAPPED, ANNOTATED]	193	1	RecName: Full=DNA polymerase epsilon subunit B; AltName: Full=DNA polymerase II subunit 2; Short=AtDPB2; AltName: Full=Protein CYCLOPS 2	Mi20G0109500	73.81	6	P:GO:0006261; P:GO:0009793; P:GO:0042276; P:GO:0051781; F:GO:0070182; C:GO:0008622	P:DNA-dependent DNA replication; P:embryo development ending in seed dormancy; P:error-prone translesion synthesis; P:positive regulation of cell division; F:DNA polymerase binding; C:epsilon DNA polymerase complex
0	TRUE	[BLASTED, MAPPED, ANNOTATED]	696	20	RecName: Full=Noroxomaritidine synthase 2; AltName: Full=CYP96T2; AltName: Full=Cytochrome P450 96T2	Mi03G0023400	65.95	20	P:GO:0002213; P:GO:0009611; P:GO:0009694; P:GO:0010214; P:GO:0010345; P:GO:0035336; P:GO:0042761; P:GO:0048480; P:GO:0048653; P:GO:0080110; F:GO:0005506; F:GO:0005515; F:GO:0016709; F:GO:0018685; F:GO:0020037; F:GO:0052694; F:GO:0070330; C:GO:0005773; C:GO:0005789; C:GO:0016021	P:defense response to insect; P:response to wounding; P:jasmonic acid metabolic process; P:seed coat development; P:suberin biosynthetic process; P:long-chain fatty-acyl-CoA metabolic process; P:very long-chain fatty acid biosynthetic process; P:stigma development; P:anther development; P:sporopollenin biosynthetic process; F:iron ion binding; F:protein binding; F:oxidoreductase activity, acting …	EC:1.14.15.3; EC:1.14.14.1; EC:1.14.13	Alkane 1-monooxygenase; Unspecific monooxygenase; Acting on paired donors, with incorporation or reduction of molecular oxygen. The oxygen incorporated need not be derived from O(2)
0	TRUE	[BLASTED, MAPPED, ANNOTATED]	672	20	RecName: Full=Pumilio homolog 1	Mi03G0088100	58.15	33	P:GO:0000956; P:GO:0007283; P:GO:0007616; P:GO:0008258; P:GO:0008344; P:GO:0009651; P:GO:0034063; P:GO:0035196; P:GO:0042059; P:GO:0048149; P:GO:0048813; P:GO:0048863; P:GO:0051641; P:GO:0051983; P:GO:0061158; P:GO:1900246; P:GO:2000637; F:GO:0003727; F:GO:0003730; F:GO:0005515; F:GO:0035198; F:GO:0044692; F:GO:1905762; C:GO:0000932; C:GO:0005741; C:GO:0005773; C:GO:0005829; C:GO:0005886; C:GO:00…	P:nuclear-transcribed mRNA catabolic process; P:spermatogenesis; P:long-term memory; P:head involution; P:adult locomotory behavior; P:response to salt stress; P:stress granule assembly; P:production of miRNAs involved in gene silencing by miRNA; P:negative regulation of epidermal growth factor receptor signaling pathway; P:behavioral response to ethanol; P:dendrite morphogenesis; P:stem cell dif…
0	TRUE	[BLASTED, MAPPED, ANNOTATED]	1147	20	RecName: Full=LRR receptor-like serine/threonine-protein kinase IOS1; AltName: Full=Protein IMPAIRED OOMYCETE SUSCEPTIBILITY 1; Flags: Precursor	Mi03G0122300	66.73	15	P:GO:0002237; P:GO:0002238; P:GO:0009788; P:GO:0009793; P:GO:0009960; P:GO:0010200; P:GO:0016310; P:GO:1900150; P:GO:1900426; P:GO:1902289; P:GO:2000071; F:GO:0004674; F:GO:0042803; C:GO:0005886; C:GO:0090406	P:response to molecule of bacterial origin; P:response to molecule of fungal origin; P:negative regulation of abscisic acid-activated signaling pathway; P:embryo development ending in seed dormancy; P:endosperm development; P:response to chitin; P:phosphorylation; P:regulation of defense response to fungus; P:positive regulation of defense response to bacterium; P:negative regulation of defense r…	EC:2.7.1	Transferring phosphorus-containing groups
9.27898e-135	TRUE	[BLASTED, MAPPED, ANNOTATED]	536	20	RecName: Full=F-box protein CPR1; AltName: Full=Protein CONSTITUTIVE EXPRESSER OF PR GENES 1; AltName: Full=Protein CONSTITUTIVE EXPRESSER OF PR GENES 30	Mi06G0008000	45.99	5	P:GO:0031348; P:GO:0042177; F:GO:0005515; C:GO:0005634; C:GO:0005737	P:negative regulation of defense response; P:negative regulation of protein catabolic process; F:protein binding; C:nucleus; C:cytoplasm
0	TRUE	[BLASTED, MAPPED, ANNOTATED]	904	20	RecName: Full=G-type lectin S-receptor-like serine/threonine-protein kinase At1g67520; Flags: Precursor	Mi06G0093800	53.68	10	P:GO:0006468; P:GO:0009620; P:GO:0042742; P:GO:0045087; P:GO:0071215; F:GO:0004674; F:GO:0005515; C:GO:0005737; C:GO:0005886; C:GO:0043231	P:protein phosphorylation; P:response to fungus; P:defense response to bacterium; P:innate immune response; P:cellular response to abscisic acid stimulus; F:protein serine/threonine kinase activity; F:protein binding; C:cytoplasm; C:plasma membrane; C:intracellular membrane-bounded organelle	EC:2.7.1	Transferring phosphorus-containing groups
	TRUE	[NO-BLAST]	264		---NA---	Mi07G0079000
	TRUE	[NO-BLAST]	135		---NA---	Mi07G0079600
	TRUE	[NO-BLAST]	324		---NA---	Mi07G0135300
0	TRUE	[BLASTED, MAPPED, ANNOTATED]	1115	4	RecName: Full=L-fucose kinase; Short=Fucokinase	Mi08G0035200	55.73	7	P:GO:0005975; P:GO:0016310; P:GO:0042352; F:GO:0005524; F:GO:0046872; F:GO:0047341; F:GO:0050201	P:carbohydrate metabolic process; P:phosphorylation; P:GDP-L-fucose salvage; F:ATP binding; F:metal ion binding; F:fucose-1-phosphate guanylyltransferase activity; F:fucokinase activity	EC:2.7.7.30; EC:2.7.1.52	Fucose-1-phosphate guanylyltransferase; Fucokinase
2.6363e-24	TRUE	[BLASTED, MAPPED, ANNOTATED]	418	5	RecName: Full=Retrovirus-related Pol polyprotein from transposon 17.6; Includes: RecName: Full=Protease; Includes: RecName: Full=Reverse transcriptase; Includes: RecName: Full=Endonuclease	Mi09G0054000	55.68	2	P:GO:0090304; F:GO:0016787	P:nucleic acid metabolic process; F:hydrolase activity	EC:3	Hydrolases
6.22099e-82	TRUE	[BLASTED, MAPPED, ANNOTATED]	970	20	RecName: Full=GDSL esterase/lipase 7; AltName: Full=Extracellular lipase 7; Flags: Precursor	Mi09G0167500	54.75	3	F:GO:0016787; C:GO:0005576; C:GO:0043231	F:hydrolase activity; C:extracellular region; C:intracellular membrane-bounded organelle	EC:3	Hydrolases
	TRUE	[NO-BLAST]	165		---NA---	Mi01G0100500
1.25191e-39	TRUE	[BLASTED, MAPPED, ANNOTATED]	175	3	RecName: Full=Retrovirus-related Pol polyprotein from transposon TNT 1-94; Includes: RecName: Full=Protease; Includes: RecName: Full=Reverse transcriptase; Includes: RecName: Full=Endonuclease	Mi01G0124600	45.62	2	F:GO:0005488; F:GO:0016787	F:binding; F:hydrolase activity	EC:3	Hydrolases
	TRUE	[NO-BLAST]	154		---NA---	Mi01G0217400
6.90952e-80	TRUE	[BLASTED, MAPPED, ANNOTATED]	580	20	RecName: Full=Receptor-like protein Cf-9 homolog; Flags: Precursor	Mi01G0282100	46.76	8	P:GO:0009620; P:GO:0010033; P:GO:0032501; P:GO:0048856; P:GO:0051716; P:GO:0098542; P:GO:1901700; C:GO:0110165	P:response to fungus; P:response to organic substance; P:multicellular organismal process; P:anatomical structure development; P:cellular response to stimulus; P:defense response to other organism; P:response to oxygen-containing compound; C:cellular anatomical entity
2.60197e-93	TRUE	[BLASTED, MAPPED, ANNOTATED]	768	20	RecName: Full=Receptor-like protein kinase 5; AltName: Full=Protein HAESA; Flags: Precursor	Mi11G0156700	54.34	28	P:GO:0003002; P:GO:0009889; P:GO:0009934; P:GO:0010033; P:GO:0010074; P:GO:0010075; P:GO:0010087; P:GO:0010102; P:GO:0010227; P:GO:0010468; P:GO:0036289; P:GO:0045490; P:GO:0048316; P:GO:0050794; P:GO:0050829; P:GO:0060866; P:GO:1905393; P:GO:2000023; P:GO:2000241; F:GO:0004674; F:GO:0033612; F:GO:0038023; F:GO:0042277; F:GO:0043621; C:GO:0000325; C:GO:0005783; C:GO:0005886; C:GO:0009506	P:regionalization; P:regulation of biosynthetic process; P:regulation of meristem structural organization; P:response to organic substance; P:maintenance of meristem identity; P:regulation of meristem growth; P:phloem or xylem histogenesis; P:lateral root morphogenesis; P:floral organ abscission; P:regulation of gene expression; P:peptidyl-serine autophosphorylation; P:pectin catabolic process; P…	EC:2.7.1	Transferring phosphorus-containing groups
	TRUE	[NO-BLAST]	101		---NA---	Mi12G0053700
	TRUE	[NO-BLAST]	417		---NA---	Mi13G0124100
1.30637e-10	TRUE	[BLASTED, MAPPED, ANNOTATED]	260	20	RecName: Full=Expansin-A4; AltName: Full=Alpha-expansin-4; AltName: Full=OsEXP4; AltName: Full=OsEXPA4; AltName: Full=OsaEXPa1.22; Flags: Precursor	Mi14G0027100	66.35	6	P:GO:0006949; P:GO:0009739; P:GO:0009828; P:GO:0010114; P:GO:0010311; C:GO:0110165	P:syncytium formation; P:response to gibberellin; P:plant-type cell wall loosening; P:response to red light; P:lateral root formation; C:cellular anatomical entity
1.82884e-19	TRUE	[BLASTED, MAPPED, ANNOTATED]	510	6	RecName: Full=2-alkenal reductase (NADP(+)-dependent); AltName: Full=Alkenal double bound reductase; AltName: Full=Allylic alcohol dehydrogenase 1; Short=allyl-ADH1; AltName: Full=Flavin-free double bond reductase; Short=NtDBR; AltName: Full=Pulegone reductase; Short=NtRed-1	Mi14G0155900	48.76	8	P:GO:0042214; P:GO:0050896; P:GO:0090304; F:GO:0016787; F:GO:0052579; F:GO:0052580; F:GO:0070402; C:GO:0005737	P:terpene metabolic process; P:response to stimulus; P:nucleic acid metabolic process; F:hydrolase activity; F:(+)-pulegone reductase, (+)-isomenthone as substrate, activity; F:(+)-pulegone reductase, (-)-menthone as substrate, activity; F:NADPH binding; C:cytoplasm	EC:1.3.1.81; EC:3	(+)-pulegone reductase; Hydrolases
5.8117e-114	TRUE	[BLASTED, MAPPED, ANNOTATED]	282	20	RecName: Full=ABC transporter C family member 13; Short=OsABCC13; AltName: Full=Multidrug resistance-associated protein 13; Short=OsMRP13; AltName: Full=OsMRP5; AltName: Full=Protein LOW PHYTIC ACID 2	Mi15G0016300	61.41	21	P:GO:0009651; P:GO:0015865; P:GO:0030007; P:GO:0034220; P:GO:0042908; P:GO:0046942; P:GO:0051707; P:GO:1901264; P:GO:1901527; F:GO:0005524; F:GO:0008281; F:GO:0008509; F:GO:0008559; F:GO:1901682; C:GO:0000325; C:GO:0005774; C:GO:0009506; C:GO:0012505; C:GO:0016021; C:GO:0031410; C:GO:0098590	P:response to salt stress; P:purine nucleotide transport; P:cellular potassium ion homeostasis; P:ion transmembrane transport; P:xenobiotic transport; P:carboxylic acid transport; P:response to other organism; P:carbohydrate derivative transport; P:abscisic acid-activated signaling pathway involved in stomatal movement; F:ATP binding; F:sulfonylurea receptor activity; F:anion transmembrane transp…	EC:7.6.2.2	ABC-type xenobiotic transporter
	TRUE	[NO-BLAST]	89		---NA---	Mi15G0032400
1.17374e-15	TRUE	[BLASTED, MAPPED, ANNOTATED]	273	17	RecName: Full=NAC domain-containing protein 7; Short=ANAC007; AltName: Full=Protein EMBRYO DEFECTIVE 2749; AltName: Full=Protein VASCULAR RELATED NAC-DOMAIN 4	Mi15G0044200	46.35	21	P:GO:0006355; P:GO:0006952; P:GO:0009628; P:GO:0009653; P:GO:0009725; P:GO:0009791; P:GO:0010089; P:GO:0010605; P:GO:0016043; P:GO:0030154; P:GO:0033993; P:GO:0048367; P:GO:0048522; P:GO:0048523; P:GO:0048608; P:GO:0051707; P:GO:0070887; P:GO:1901700; F:GO:0005515; F:GO:0043565; C:GO:0005634	P:regulation of transcription, DNA-templated; P:defense response; P:response to abiotic stimulus; P:anatomical structure morphogenesis; P:response to hormone; P:post-embryonic development; P:xylem development; P:negative regulation of macromolecule metabolic process; P:cellular component organization; P:cell differentiation; P:response to lipid; P:shoot system development; P:positive regulation o…
7.00091e-06	TRUE	[BLASTED, MAPPED]	223	5	RecName: Full=Translationally-controlled tumor protein homolog; Short=TCTP	Mi16G0119200	60.25	2	F:GO:0005509; C:GO:0005737	F:calcium ion binding; C:cytoplasm
3.09869e-69	TRUE	[BLASTED, MAPPED, ANNOTATED]	614	20	RecName: Full=Disease resistance protein RPS6; AltName: Full=Resistance to Pseudomonas syringae 6	Mi16G0122900	50.3	11	P:GO:0007165; P:GO:0019677; P:GO:0043068; P:GO:0050832; F:GO:0003953; F:GO:0042803; F:GO:0050135; F:GO:0097159; F:GO:1901363; C:GO:0005634; C:GO:0005737	P:signal transduction; P:NAD catabolic process; P:positive regulation of programmed cell death; P:defense response to fungus; F:NAD+ nucleosidase activity; F:protein homodimerization activity; F:NAD(P)+ nucleosidase activity; F:organic cyclic compound binding; F:heterocyclic compound binding; C:nucleus; C:cytoplasm	EC:3.2.2.6	ADP-ribosyl cyclase/cyclic ADP-ribose hydrolase
	TRUE	[NO-BLAST]	203		---NA---	Mi19G0025000
3.74624e-47	TRUE	[BLASTED, MAPPED, ANNOTATED]	865	20	RecName: Full=Leishmanolysin; AltName: Full=Cell surface protease; AltName: Full=Major surface glycoprotein; AltName: Full=Major surface protease; AltName: Full=Promastigote surface endopeptidase; AltName: Full=Protein gp63; Flags: Precursor	Mi19G0110300	48.02	15	P:GO:0006996; P:GO:0007528; P:GO:0008284; P:GO:0010033; P:GO:0010628; P:GO:0014012; P:GO:0022402; P:GO:0022414; P:GO:0048513; P:GO:0060429; P:GO:1901700; F:GO:0008233; F:GO:0045545; C:GO:0005576; C:GO:0098966	P:organelle organization; P:neuromuscular junction development; P:positive regulation of cell population proliferation; P:response to organic substance; P:positive regulation of gene expression; P:peripheral nervous system axon regeneration; P:cell cycle process; P:reproductive process; P:animal organ development; P:epithelium development; P:response to oxygen-containing compound; F:peptidase act…	EC:3.4	Acting on peptide bonds (peptidases)
4.63115e-36	TRUE	[BLASTED, MAPPED, ANNOTATED]	619	20	RecName: Full=Probable disease resistance protein At4g27220	Mi02G0029100	43.12	5	P:GO:0008219; P:GO:0009617; P:GO:0098542; F:GO:0005515; C:GO:0016020	P:cell death; P:response to bacterium; P:defense response to other organism; F:protein binding; C:membrane
	TRUE	[NO-BLAST]	180		---NA---	Mi02G0030800
	TRUE	[NO-BLAST]	256		---NA---	Mi02G0035800
0.000393102	TRUE	[BLASTED, MAPPED]	389	1	RecName: Full=Ankyrin repeat-containing protein At5g02620	Mi02G0065100	40.55	8	P:GO:0035304; P:GO:0050790; F:GO:0008157; F:GO:0019888; C:GO:0005783; C:GO:0005886; C:GO:0016020; C:GO:0016021	P:regulation of protein dephosphorylation; P:regulation of catalytic activity; F:protein phosphatase 1 binding; F:protein phosphatase regulator activity; C:endoplasmic reticulum; C:plasma membrane; C:membrane; C:integral component of membrane
1.82225e-149	TRUE	[BLASTED, MAPPED, ANNOTATED]	1058	20	RecName: Full=Putative disease resistance protein RGA3; AltName: Full=Blight resistance protein B149; AltName: Full=RGA1-blb	Mi02G0240500	47.99	7	P:GO:0009416; P:GO:0009620; P:GO:0010033; P:GO:0042742; F:GO:0005515; C:GO:0005622; C:GO:0016020	P:response to light stimulus; P:response to fungus; P:response to organic substance; P:defense response to bacterium; F:protein binding; C:intracellular anatomical structure; C:membrane
3.4595e-25	TRUE	[BLASTED, MAPPED, ANNOTATED]	757	20	RecName: Full=ABC transporter G family member 36; Short=OsABCG36; AltName: Full=Pleiotropic drug resistance protein 9; Short=OsPDR9	Mi20G0009100	55.56	17	P:GO:0002229; P:GO:0009408; P:GO:0009409; P:GO:0009738; P:GO:0010193; P:GO:0010496; P:GO:0015692; P:GO:0042631; P:GO:0048581; P:GO:0080168; P:GO:0090332; P:GO:0098657; P:GO:0098739; F:GO:0005515; F:GO:0015562; F:GO:0042626; C:GO:0005886	P:defense response to oomycetes; P:response to heat; P:response to cold; P:abscisic acid-activated signaling pathway; P:response to ozone; P:intercellular transport; P:lead ion transport; P:cellular response to water deprivation; P:negative regulation of post-embryonic development; P:abscisic acid transport; P:stomatal closure; P:import into cell; P:import across plasma membrane; F:protein bindin…	EC:7	Translocases
2.27796e-124	TRUE	[BLASTED, MAPPED, ANNOTATED]	840	20	RecName: Full=Putative disease resistance protein RGA4; AltName: Full=RGA4-blb	Mi03G0223100	49.33	6	P:GO:0009416; P:GO:0009620; P:GO:0010033; P:GO:0042742; F:GO:0005515; C:GO:0016020	P:response to light stimulus; P:response to fungus; P:response to organic substance; P:defense response to bacterium; F:protein binding; C:membrane
	TRUE	[NO-BLAST]	255		---NA---	Mi04G0060300
1.54576e-129	TRUE	[BLASTED, MAPPED, ANNOTATED]	601	20	RecName: Full=L-type lectin-domain containing receptor kinase IX.1; Short=LecRK-IX.1; Flags: Precursor	Mi04G0076500	62.82	17	P:GO:0002229; P:GO:0009555; P:GO:0009862; P:GO:0010726; P:GO:0010942; P:GO:0046777; P:GO:0090333; P:GO:0140426; P:GO:1900425; P:GO:1900426; P:GO:1901001; F:GO:0004675; F:GO:0005524; F:GO:0043621; F:GO:0045028; C:GO:0005773; C:GO:0005886	P:defense response to oomycetes; P:pollen development; P:systemic acquired resistance, salicylic acid mediated signaling pathway; P:positive regulation of hydrogen peroxide metabolic process; P:positive regulation of cell death; P:protein autophosphorylation; P:regulation of stomatal closure; P:PAMP-triggered immunity signalling pathway; P:negative regulation of defense response to bacterium; P:p…	EC:2.7.11.30	Receptor protein serine/threonine kinase
2.31757e-78	TRUE	[BLASTED, MAPPED, ANNOTATED]	238	9	RecName: Full=GEM-like protein 4	Mi05G0081300	67.4	8	P:GO:0009793; P:GO:0010026; P:GO:0010029; P:GO:0010482; P:GO:0048765; P:GO:0051567; P:GO:0098755; C:GO:0005829	P:embryo development ending in seed dormancy; P:trichome differentiation; P:regulation of seed germination; P:regulation of epidermal cell division; P:root hair cell differentiation; P:histone H3-K9 methylation; P:maintenance of seed dormancy by absisic acid; C:cytosol
1.22797e-19	TRUE	[BLASTED, MAPPED, ANNOTATED]	457	20	RecName: Full=Basic peroxidase; AltName: Full=ZePrx33.44; AltName: Full=ZePrx34.70; Flags: Precursor	Mi06G0095000	42.89	4	P:GO:0006950; P:GO:0009987; C:GO:0005737; C:GO:0043231	P:response to stress; P:cellular process; C:cytoplasm; C:intracellular membrane-bounded organelle
1.90104e-15	TRUE	[BLASTED, MAPPED, ANNOTATED]	528	15	RecName: Full=Uncharacterized mitochondrial protein AtMg00860; AltName: Full=ORF158	Mi06G0155000	54.84	6	P:GO:0006259; F:GO:0004518; F:GO:0034061; F:GO:0097159; F:GO:1901363; C:GO:0005634	P:DNA metabolic process; F:nuclease activity; F:DNA polymerase activity; F:organic cyclic compound binding; F:heterocyclic compound binding; C:nucleus	EC:3.1; EC:2.7.7	Acting on ester bonds; Transferring phosphorus-containing groups
2.11407e-18	TRUE	[BLASTED, MAPPED, ANNOTATED]	125	5	RecName: Full=NADPH-dependent oxidoreductase 2-alkenal reductase; Short=AtAER; AltName: Full=NADP-dependent alkenal double bond reductase P1; Short=DBR1; AltName: Full=NADPH-azodicarbonyl/quinone reductase; AltName: Full=NADPH:2-alkenal/one alpha,beta-hydrogenase; Short=ALH; AltName: Full=P1-zeta-crystallin protein; Short=P1-ZCr	Mi07G0003900	68.75	9	P:GO:0006979; P:GO:0042214; P:GO:0046686; F:GO:0032440; F:GO:0052579; F:GO:0052580; F:GO:0070402; C:GO:0005634; C:GO:0005829	P:response to oxidative stress; P:terpene metabolic process; P:response to cadmium ion; F:2-alkenal reductase [NAD(P)+] activity; F:(+)-pulegone reductase, (+)-isomenthone as substrate, activity; F:(+)-pulegone reductase, (-)-menthone as substrate, activity; F:NADPH binding; C:nucleus; C:cytosol	EC:1.3.1.74; EC:1.3.1.81	2-alkenal reductase (NAD(P)(+)); (+)-pulegone reductase
1.36653e-33	TRUE	[BLASTED, MAPPED, ANNOTATED]	920	20	RecName: Full=Disease resistance protein At4g27190	Mi07G0044600	39.93	2	P:GO:0051707; C:GO:0110165	P:response to other organism; C:cellular anatomical entity
2.03155e-21	TRUE	[BLASTED, MAPPED, ANNOTATED]	300	20	RecName: Full=Leucine-rich repeat protein soc-2 homolog; AltName: Full=Protein Sur-8 homolog; AltName: Full=Protein soc-2 homolog	Mi07G0144300	47.13	10	P:GO:0002376; P:GO:0006952; P:GO:0050794; P:GO:0051707; P:GO:0051716; F:GO:0016787; F:GO:0097159; F:GO:1901363; C:GO:0005622; C:GO:0016020	P:immune system process; P:defense response; P:regulation of cellular process; P:response to other organism; P:cellular response to stimulus; F:hydrolase activity; F:organic cyclic compound binding; F:heterocyclic compound binding; C:intracellular anatomical structure; C:membrane	EC:3	Hydrolases
4.84955e-22	TRUE	[BLASTED, MAPPED, ANNOTATED]	140	17	RecName: Full=Polyribonucleotide 5'-hydroxyl-kinase Clp1; AltName: Full=Polyadenylation factor Clp1; AltName: Full=Polynucleotide kinase Clp1; AltName: Full=Pre-mRNA cleavage complex II protein Clp1	Mi08G0002200	61.06	13	P:GO:0006378; P:GO:0006388; P:GO:0009908; P:GO:0010228; P:GO:0016246; P:GO:0016310; P:GO:0022618; P:GO:0048827; F:GO:0005515; F:GO:0005524; F:GO:0051733; F:GO:0051734; C:GO:0005849	P:mRNA polyadenylation; P:tRNA splicing, via endonucleolytic cleavage and ligation; P:flower development; P:vegetative to reproductive phase transition of meristem; P:RNA interference; P:phosphorylation; P:ribonucleoprotein complex assembly; P:phyllome development; F:protein binding; F:ATP binding; F:polydeoxyribonucleotide kinase activity; F:polynucleotide kinase activity; C:mRNA cleavage factor…	EC:2.7.1.78	Polynucleotide 5'-hydroxyl-kinase
1.24936e-126	TRUE	[BLASTED, MAPPED, ANNOTATED]	213	20	RecName: Full=Glutamate-1-semialdehyde 2,1-aminomutase; Short=GSA; AltName: Full=Glutamate-1-semialdehyde aminotransferase; Short=GSA-AT	Mi08G0071200	87.5	6	P:GO:0006782; P:GO:0015995; F:GO:0008483; F:GO:0030170; F:GO:0042286; C:GO:0009507	P:protoporphyrinogen IX biosynthetic process; P:chlorophyll biosynthetic process; F:transaminase activity; F:pyridoxal phosphate binding; F:glutamate-1-semialdehyde 2,1-aminomutase activity; C:chloroplast	EC:2.6.1; EC:5.4.3.8	Transferring nitrogenous groups; Glutamate-1-semialdehyde 2,1-aminomutase
1.30774e-14	TRUE	[BLASTED, MAPPED, ANNOTATED]	493	12	RecName: Full=Transposon Ty3-I Gag-Pol polyprotein; AltName: Full=Gag3-Pol3; AltName: Full=Transposon Ty3-2 TYA-TYB polyprotein; Contains: RecName: Full=Capsid protein; Short=CA; AltName: Full=p24; Contains: RecName: Full=Spacer peptide p3; Contains: RecName: Full=Nucleocapsid protein p11; Short=NC; Contains: RecName: Full=Ty3 protease; Short=PR; AltName: Full=p16; Contains: RecName: Full=Spacer …	Mi08G0185500	56.68	9	P:GO:0006313; P:GO:0071897; P:GO:0090305; F:GO:0003676; F:GO:0003964; F:GO:0004519; F:GO:0008233; C:GO:0005634; C:GO:0005737	P:transposition, DNA-mediated; P:DNA biosynthetic process; P:nucleic acid phosphodiester bond hydrolysis; F:nucleic acid binding; F:RNA-directed DNA polymerase activity; F:endonuclease activity; F:peptidase activity; C:nucleus; C:cytoplasm	EC:3.1; EC:3.4; EC:2.7.7.49	Acting on ester bonds; Acting on peptide bonds (peptidases); RNA-directed DNA polymerase
	TRUE	[NO-BLAST]	245		---NA---	Mi09G0072500
6.38564e-49	TRUE	[BLASTED, MAPPED, ANNOTATED]	637	7	RecName: Full=Telomere repeat-binding protein 3; AltName: Full=Protein TRF-LIKE 9; AltName: Full=Telomeric DNA-binding protein 2; Short=AtTBP2	Mi01G0032300	49.33	5	P:GO:0050794; F:GO:0005515; F:GO:0042162; C:GO:0005694; C:GO:0016020	P:regulation of cellular process; F:protein binding; F:telomeric DNA binding; C:chromosome; C:membrane
1.01538e-23	TRUE	[BLASTED, MAPPED, ANNOTATED]	226	20	RecName: Full=Protein DETOXIFICATION 19; Short=AtDTX19; AltName: Full=Multidrug and toxic compound extrusion protein 19; Short=MATE protein 19; AltName: Full=Protein ABERRANT LATERAL ROOT FORMATION 5	Mi01G0242100	61.18	5	P:GO:0002229; P:GO:0009636; F:GO:0022857; C:GO:0009507; C:GO:0016020	P:defense response to oomycetes; P:response to toxic substance; F:transmembrane transporter activity; C:chloroplast; C:membrane	EC:7	Translocases
3.4497e-149	TRUE	[BLASTED, MAPPED, ANNOTATED]	471	20	RecName: Full=Stromal membrane-associated protein 2; AltName: Full=Stromal membrane-associated protein 1-like	Mi10G0129100	65.24	22	P:GO:0006886; P:GO:0009555; P:GO:0009611; P:GO:0009630; P:GO:0009638; P:GO:0009789; P:GO:0043547; P:GO:0045648; P:GO:1900426; P:GO:1901002; P:GO:2000369; F:GO:0005096; F:GO:0005509; F:GO:0005543; F:GO:0030276; F:GO:0042803; F:GO:0043621; C:GO:0005634; C:GO:0005773; C:GO:0005794; C:GO:0005829; C:GO:0005886	P:intracellular protein transport; P:pollen development; P:response to wounding; P:gravitropism; P:phototropism; P:positive regulation of abscisic acid-activated signaling pathway; P:positive regulation of GTPase activity; P:positive regulation of erythrocyte differentiation; P:positive regulation of defense response to bacterium; P:positive regulation of response to salt stress; P:regulation of …
2.46342e-07	TRUE	[BLASTED, MAPPED, ANNOTATED]	249	1	RecName: Full=Dihydroxy-acid dehydratase, chloroplastic; Short=AtDHAD; Short=DAD; Flags: Precursor	Mi10G0165800	92.86	10	P:GO:0009097; P:GO:0009099; P:GO:0009553; P:GO:0009555; P:GO:0009651; P:GO:0048364; F:GO:0004160; F:GO:0005507; F:GO:0051539; C:GO:0009570	P:isoleucine biosynthetic process; P:valine biosynthetic process; P:embryo sac development; P:pollen development; P:response to salt stress; P:root development; F:dihydroxy-acid dehydratase activity; F:copper ion binding; F:4 iron, 4 sulfur cluster binding; C:chloroplast stroma	EC:4.2.1.9	Dihydroxy-acid dehydratase
	TRUE	[NO-BLAST]	125		---NA---	Mi10G0165900
7.69865e-176	TRUE	[BLASTED, MAPPED, ANNOTATED]	1345	20	RecName: Full=Receptor kinase-like protein Xa21; Contains: RecName: Full=Receptor kinase-like protein Xa21, processed; Flags: Precursor	Mi10G0168700	50.53	31	P:GO:0002764; P:GO:0002833; P:GO:0003006; P:GO:0006468; P:GO:0006810; P:GO:0009617; P:GO:0009725; P:GO:0010015; P:GO:0010074; P:GO:0030154; P:GO:0031349; P:GO:0032103; P:GO:0033036; P:GO:0033554; P:GO:0045087; P:GO:0048229; P:GO:0048646; P:GO:0048878; P:GO:0050778; P:GO:0050793; P:GO:0051321; P:GO:0051704; P:GO:0071555; F:GO:0004674; F:GO:0005515; F:GO:0038023; C:GO:0005768; C:GO:0031090; C:GO:00…	P:immune response-regulating signaling pathway; P:positive regulation of response to biotic stimulus; P:developmental process involved in reproduction; P:protein phosphorylation; P:transport; P:response to bacterium; P:response to hormone; P:root morphogenesis; P:maintenance of meristem identity; P:cell differentiation; P:positive regulation of defense response; P:positive regulation of response …	EC:2.7.1	Transferring phosphorus-containing groups
	TRUE	[NO-BLAST]	258		---NA---	Mi11G0014800
0	TRUE	[BLASTED, MAPPED, ANNOTATED]	350	17	RecName: Full=Malonyl-[acyl-carrier protein] O-methyltransferase; Short=Malonyl-ACP O-methyltransferase; AltName: Full=Biotin synthesis protein BioC	Mi11G0136400	53.52	10	P:GO:0010507; P:GO:0030435; P:GO:0030961; P:GO:0031154; P:GO:0032259; P:GO:0032981; P:GO:0042331; F:GO:0005515; F:GO:0008168; C:GO:0031314	P:negative regulation of autophagy; P:sporulation resulting in formation of a cellular spore; P:peptidyl-arginine hydroxylation; P:culmination involved in sorocarp development; P:methylation; P:mitochondrial respiratory chain complex I assembly; P:phototaxis; F:protein binding; F:methyltransferase activity; C:extrinsic component of mitochondrial inner membrane	EC:2.1.1	Transferring one-carbon groups
0	TRUE	[BLASTED, MAPPED, ANNOTATED]	772	20	RecName: Full=Receptor kinase-like protein Xa21; Contains: RecName: Full=Receptor kinase-like protein Xa21, processed; Flags: Precursor	Mi11G0136900	52.66	31	P:GO:0001558; P:GO:0002237; P:GO:0002758; P:GO:0009626; P:GO:0010015; P:GO:0010016; P:GO:0010286; P:GO:0010359; P:GO:0016045; P:GO:0030154; P:GO:0046777; P:GO:0048229; P:GO:0048507; P:GO:0048827; P:GO:0051321; P:GO:0051704; P:GO:0065001; P:GO:0071555; P:GO:0090567; P:GO:0090697; P:GO:1900426; P:GO:1905421; F:GO:0004674; F:GO:0005102; F:GO:0019199; C:GO:0005634; C:GO:0005768; C:GO:0005789; C:GO:00…	P:regulation of cell growth; P:response to molecule of bacterial origin; P:innate immune response-activating signal transduction; P:plant-type hypersensitive response; P:root morphogenesis; P:shoot system morphogenesis; P:heat acclimation; P:regulation of anion channel activity; P:detection of bacterium; P:cell differentiation; P:protein autophosphorylation; P:gametophyte development; P:meristem …	EC:2.7.1	Transferring phosphorus-containing groups
2.8737e-79	TRUE	[BLASTED, MAPPED, ANNOTATED]	272	7	RecName: Full=Major facilitator-type transporter psiT2; AltName: Full=Psilocybin biosynthesis cluster transporter 2	Mi12G0106200	52.96	7	P:GO:0006810; P:GO:0009605; P:GO:0009628; P:GO:0010043; P:GO:0055069; F:GO:0022857; C:GO:0009705	P:transport; P:response to external stimulus; P:response to abiotic stimulus; P:response to zinc ion; P:zinc ion homeostasis; F:transmembrane transporter activity; C:plant-type vacuole membrane	EC:7	Translocases
	TRUE	[NO-BLAST]	214		---NA---	Mi13G0007000
	TRUE	[NO-BLAST]	192		---NA---	Mi14G0027300
2.12945e-145	TRUE	[BLASTED, MAPPED, ANNOTATED]	947	20	RecName: Full=Disease resistance protein RPM1; AltName: Full=Resistance to Pseudomonas syringae protein 3	Mi14G0036900	48.64	10	P:GO:0002831; P:GO:0009416; P:GO:0009751; P:GO:0031347; P:GO:0032101; P:GO:0050776; P:GO:0051716; P:GO:0098542; F:GO:0005488; C:GO:0005886	P:regulation of response to biotic stimulus; P:response to light stimulus; P:response to salicylic acid; P:regulation of defense response; P:regulation of response to external stimulus; P:regulation of immune response; P:cellular response to stimulus; P:defense response to other organism; F:binding; C:plasma membrane
	TRUE	[NO-BLAST]	352		---NA---	Mi14G0133300
	TRUE	[NO-BLAST]	310		---NA---	Mi14G0140700
1.48491e-35	TRUE	[BLASTED, MAPPED, ANNOTATED]	191	13	RecName: Full=Derlin-1; AltName: Full=AtDerlin1-1	Mi15G0046400	57.48	7	P:GO:0018279; P:GO:0030433; P:GO:0030968; P:GO:1904153; F:GO:0005047; F:GO:0005515; C:GO:0030176	P:protein N-linked glycosylation via asparagine; P:ubiquitin-dependent ERAD pathway; P:endoplasmic reticulum unfolded protein response; P:negative regulation of retrograde protein transport, ER to cytosol; F:signal recognition particle binding; F:protein binding; C:integral component of endoplasmic reticulum membrane
2.33596e-119	TRUE	[BLASTED, MAPPED, ANNOTATED]	637	20	RecName: Full=G-type lectin S-receptor-like serine/threonine-protein kinase LECRK3; Short=OsLecRK3; AltName: Full=OsRLCK135; Flags: Precursor	Mi16G0092800	53.8	10	P:GO:0007639; P:GO:0046777; P:GO:0048653; P:GO:1901653; F:GO:0004674; F:GO:0015026; F:GO:0031625; F:GO:0033612; F:GO:0042802; C:GO:0005886	P:homeostasis of number of meristem cells; P:protein autophosphorylation; P:anther development; P:cellular response to peptide; F:protein serine/threonine kinase activity; F:coreceptor activity; F:ubiquitin protein ligase binding; F:receptor serine/threonine kinase binding; F:identical protein binding; C:plasma membrane	EC:2.7.1	Transferring phosphorus-containing groups
0	TRUE	[BLASTED, MAPPED, ANNOTATED]	1129	20	RecName: Full=Disease resistance protein RPS6; AltName: Full=Resistance to Pseudomonas syringae 6	Mi16G0115300	50.46	10	P:GO:0007165; P:GO:0043068; P:GO:0045089; P:GO:0050832; P:GO:1901700; F:GO:0003953; F:GO:0042803; C:GO:0005634; C:GO:0005783; C:GO:0031090	P:signal transduction; P:positive regulation of programmed cell death; P:positive regulation of innate immune response; P:defense response to fungus; P:response to oxygen-containing compound; F:NAD+ nucleosidase activity; F:protein homodimerization activity; C:nucleus; C:endoplasmic reticulum; C:organelle membrane	EC:3.2.2	Glycosylases
1.33067e-62	TRUE	[BLASTED, MAPPED, ANNOTATED]	678	20	RecName: Full=Transcription factor TGA1; AltName: Full=DNA-binding protein TGA1a-like protein; AltName: Full=bZIP transcription factor 47; Short=AtbZIP47	Mi16G0119100	55.89	15	P:GO:0002237; P:GO:0006355; P:GO:0009409; P:GO:0009862; P:GO:0042742; P:GO:0048518; P:GO:0048653; P:GO:0050793; P:GO:0051239; P:GO:0071588; F:GO:0000976; F:GO:0003700; F:GO:0005516; F:GO:0042803; C:GO:0005634	P:response to molecule of bacterial origin; P:regulation of transcription, DNA-templated; P:response to cold; P:systemic acquired resistance, salicylic acid mediated signaling pathway; P:defense response to bacterium; P:positive regulation of biological process; P:anther development; P:regulation of developmental process; P:regulation of multicellular organismal process; P:hydrogen peroxide media…
2.76921e-43	TRUE	[BLASTED, MAPPED, ANNOTATED]	501	8	RecName: Full=Zinc finger CCCH domain-containing protein 11A	Mi17G0035900	45.78	1	F:GO:0005488	F:binding
5.77478e-07	TRUE	[BLASTED, MAPPED, ANNOTATED]	138	13	RecName: Full=T-complex protein 1 subunit zeta; Short=TCP-1-zeta; AltName: Full=CCT-zeta	Mi17G0103800	61.59	8	P:GO:0007339; P:GO:0048522; P:GO:1901998; F:GO:0005515; C:GO:0001669; C:GO:0002199; C:GO:0005832; C:GO:0044297	P:binding of sperm to zona pellucida; P:positive regulation of cellular process; P:toxin transport; F:protein binding; C:acrosomal vesicle; C:zona pellucida receptor complex; C:chaperonin-containing T-complex; C:cell body
2.24669e-113	TRUE	[BLASTED, MAPPED, ANNOTATED]	979	20	RecName: Full=Disease resistance protein RPM1; AltName: Full=Resistance to Pseudomonas syringae protein 3	Mi18G0094000	47.79	6	P:GO:0009416; P:GO:0050789; P:GO:0051716; P:GO:0098542; F:GO:0005515; C:GO:0005886	P:response to light stimulus; P:regulation of biological process; P:cellular response to stimulus; P:defense response to other organism; F:protein binding; C:plasma membrane
0	TRUE	[BLASTED, MAPPED, ANNOTATED]	367	13	RecName: Full=CRS2-associated factor 1, chloroplastic; AltName: Full=Chloroplastic group IIA intron splicing facilitator CRS2-associated factor 1; Flags: Precursor	Mi18G0110400	65.57	11	P:GO:0000372; P:GO:0000373; P:GO:0006397; P:GO:0009793; P:GO:0032981; P:GO:0033617; F:GO:0003729; F:GO:0005515; C:GO:0005739; C:GO:0009507; C:GO:0009532	P:Group I intron splicing; P:Group II intron splicing; P:mRNA processing; P:embryo development ending in seed dormancy; P:mitochondrial respiratory chain complex I assembly; P:mitochondrial cytochrome c oxidase assembly; F:mRNA binding; F:protein binding; C:mitochondrion; C:chloroplast; C:plastid stroma
2.94834e-69	TRUE	[BLASTED, MAPPED, ANNOTATED]	563	20	RecName: Full=Disease resistance protein RPS4; AltName: Full=Resistance to Pseudomonas syringae 4	Mi19G0025300	50.37	13	P:GO:0006796; P:GO:0009628; P:GO:0009733; P:GO:0009862; P:GO:0042742; P:GO:0048518; F:GO:0000166; F:GO:0005515; F:GO:0016799; C:GO:0005634; C:GO:0005829; C:GO:0012505; C:GO:0016020	P:phosphate-containing compound metabolic process; P:response to abiotic stimulus; P:response to auxin; P:systemic acquired resistance, salicylic acid mediated signaling pathway; P:defense response to bacterium; P:positive regulation of biological process; F:nucleotide binding; F:protein binding; F:hydrolase activity, hydrolyzing N-glycosyl compounds; C:nucleus; C:cytosol; C:endomembrane system; …	EC:3.2.2	Glycosylases
1.96875e-07	TRUE	[BLASTED, MAPPED, ANNOTATED]	233	4	RecName: Full=Myosin heavy chain kinase B; Short=MHCK-B	Mi19G0058400	56.16	8	P:GO:0000281; P:GO:0018107; P:GO:0031037; P:GO:0046777; F:GO:0000166; F:GO:0016905; F:GO:0045159; C:GO:0005826	P:mitotic cytokinesis; P:peptidyl-threonine phosphorylation; P:myosin II filament disassembly; P:protein autophosphorylation; F:nucleotide binding; F:myosin heavy chain kinase activity; F:myosin II binding; C:actomyosin contractile ring	EC:2.7.11.17; EC:2.7.11.7	Calcium/calmodulin-dependent protein kinase; [Myosin heavy-chain] kinase
1.10455e-14	TRUE	[BLASTED, MAPPED, ANNOTATED]	553	8	RecName: Full=Ras suppressor protein 1; Short=RSP-1; Short=Rsu-1	Mi02G0061700	54.98	3	P:GO:0009987; P:GO:0050896; F:GO:0043167	P:cellular process; P:response to stimulus; F:ion binding
2.90066e-21	TRUE	[BLASTED, MAPPED, ANNOTATED]	102	20	RecName: Full=Cysteine-rich receptor-like protein kinase 10; Short=Cysteine-rich RLK10; AltName: Full=Receptor-like protein kinase 4; Flags: Precursor	Mi02G0069600	71.18	19	P:GO:0000302; P:GO:0007165; P:GO:0034613; P:GO:0042742; P:GO:0045087; P:GO:0046777; P:GO:0048544; P:GO:0071215; P:GO:0071446; F:GO:0000166; F:GO:0004675; F:GO:0005516; F:GO:0031625; F:GO:0042802; C:GO:0005634; C:GO:0005773; C:GO:0005829; C:GO:0005886; C:GO:0009506	P:response to reactive oxygen species; P:signal transduction; P:cellular protein localization; P:defense response to bacterium; P:innate immune response; P:protein autophosphorylation; P:recognition of pollen; P:cellular response to abscisic acid stimulus; P:cellular response to salicylic acid stimulus; F:nucleotide binding; F:transmembrane receptor protein serine/threonine kinase activity; F:cal…	EC:2.7.11.30	Receptor protein serine/threonine kinase
5.73092e-09	TRUE	[BLASTED, MAPPED, ANNOTATED]	120	20	RecName: Full=Heterogeneous nuclear ribonucleoprotein F; Short=hnRNP F; Contains: RecName: Full=Heterogeneous nuclear ribonucleoprotein F, N-terminally processed	Mi02G0117300	53.23	8	P:GO:0009792; P:GO:0010172; P:GO:0043484; P:GO:0050879; F:GO:0003729; F:GO:0005515; C:GO:0005654; C:GO:1990904	P:embryo development ending in birth or egg hatching; P:embryonic body morphogenesis; P:regulation of RNA splicing; P:multicellular organismal movement; F:mRNA binding; F:protein binding; C:nucleoplasm; C:ribonucleoprotein complex
7.43334e-32	TRUE	[BLASTED, MAPPED, ANNOTATED]	127	20	RecName: Full=ABC transporter G family member 36; Short=OsABCG36; AltName: Full=Pleiotropic drug resistance protein 9; Short=OsPDR9	Mi20G0098500	79.28	24	P:GO:0002229; P:GO:0009408; P:GO:0009409; P:GO:0009723; P:GO:0009738; P:GO:0009751; P:GO:0009753; P:GO:0009914; P:GO:0010193; P:GO:0010496; P:GO:0015692; P:GO:0042631; P:GO:0048581; P:GO:0080168; P:GO:0090332; P:GO:0098657; P:GO:0098739; P:GO:2000032; F:GO:0005515; F:GO:0005524; F:GO:0015562; F:GO:0140359; C:GO:0005886; C:GO:0016021	P:defense response to oomycetes; P:response to heat; P:response to cold; P:response to ethylene; P:abscisic acid-activated signaling pathway; P:response to salicylic acid; P:response to jasmonic acid; P:hormone transport; P:response to ozone; P:intercellular transport; P:lead ion transport; P:cellular response to water deprivation; P:negative regulation of post-embryonic development; P:abscisic a…	EC:7	Translocases
	TRUE	[NO-BLAST]	480		---NA---	Mi03G0212200
0	TRUE	[BLASTED, MAPPED, ANNOTATED]	792	20	RecName: Full=Glutamine--tRNA ligase; AltName: Full=Glutaminyl-tRNA synthetase; Short=GlnRS	Mi04G0004800	64.55	14	P:GO:0006425; P:GO:0006469; P:GO:0007420; P:GO:0032873; P:GO:0045892; P:GO:0048813; P:GO:2001234; F:GO:0004819; F:GO:0004860; F:GO:0005524; F:GO:0019901; C:GO:0005739; C:GO:0005829; C:GO:0017101	P:glutaminyl-tRNA aminoacylation; P:negative regulation of protein kinase activity; P:brain development; P:negative regulation of stress-activated MAPK cascade; P:negative regulation of transcription, DNA-templated; P:dendrite morphogenesis; P:negative regulation of apoptotic signaling pathway; F:glutamine-tRNA ligase activity; F:protein kinase inhibitor activity; F:ATP binding; F:protein kinase …	EC:6.1.1.18	Glutamine--tRNA ligase
	TRUE	[NO-BLAST]	183		---NA---	Mi05G0237600
0	TRUE	[BLASTED, MAPPED, ANNOTATED]	1147	20	RecName: Full=Putative disease resistance protein RGA3; AltName: Full=Blight resistance protein B149; AltName: Full=RGA1-blb	Mi06G0024400	49.22	5	P:GO:0009416; P:GO:0098542; F:GO:0005515; C:GO:0005622; C:GO:0016020	P:response to light stimulus; P:defense response to other organism; F:protein binding; C:intracellular anatomical structure; C:membrane
2.35199e-46	TRUE	[BLASTED, MAPPED, ANNOTATED]	708	20	RecName: Full=Putative disease resistance protein At3g14460	Mi06G0097300	45.71	11	P:GO:0002230; P:GO:0002239; P:GO:0009611; P:GO:0009626; P:GO:0009637; P:GO:0009646; P:GO:0071446; F:GO:0000166; F:GO:0005515; C:GO:0005622; C:GO:0005886	P:positive regulation of defense response to virus by host; P:response to oomycetes; P:response to wounding; P:plant-type hypersensitive response; P:response to blue light; P:response to absence of light; P:cellular response to salicylic acid stimulus; F:nucleotide binding; F:protein binding; C:intracellular anatomical structure; C:plasma membrane
0	TRUE	[BLASTED, MAPPED, ANNOTATED]	1115	20	RecName: Full=Probable LRR receptor-like serine/threonine-protein kinase At1g56130; Flags: Precursor	Mi06G0166300	59.54	15	P:GO:0002237; P:GO:0009625; P:GO:0009737; P:GO:0009861; P:GO:0010193; P:GO:0045088; P:GO:0046777; P:GO:0050826; P:GO:0072593; F:GO:0000166; F:GO:0004674; F:GO:0005515; C:GO:0005773; C:GO:0005886; C:GO:0009506	P:response to molecule of bacterial origin; P:response to insect; P:response to abscisic acid; P:jasmonic acid and ethylene-dependent systemic resistance; P:response to ozone; P:regulation of innate immune response; P:protein autophosphorylation; P:response to freezing; P:reactive oxygen species metabolic process; F:nucleotide binding; F:protein serine/threonine kinase activity; F:protein binding…	EC:2.7.1	Transferring phosphorus-containing groups
	TRUE	[NO-BLAST]	329		---NA---	Mi08G0018200
4.23704e-102	TRUE	[BLASTED, MAPPED, ANNOTATED]	374	20	RecName: Full=WD repeat-containing protein 26	Mi08G0094800	50.78	12	P:GO:0006970; P:GO:0009416; P:GO:0009723; P:GO:0009733; P:GO:0009737; P:GO:0009987; F:GO:0005515; C:GO:0005654; C:GO:0005737; C:GO:0043232; C:GO:0140535; C:GO:1990234	P:response to osmotic stress; P:response to light stimulus; P:response to ethylene; P:response to auxin; P:response to abscisic acid; P:cellular process; F:protein binding; C:nucleoplasm; C:cytoplasm; C:intracellular non-membrane-bounded organelle; C:intracellular protein-containing complex; C:transferase complex
	TRUE	[NO-BLAST]	197		---NA---	Mi09G0064600
2.09563e-15	TRUE	[BLASTED, MAPPED, ANNOTATED]	344	1	RecName: Full=CLAVATA3/ESR (CLE)-related protein 25; Contains: RecName: Full=CLE25p; Flags: Precursor	Mi09G0182300	57.3	7	P:GO:0010078; P:GO:0010088; P:GO:0010116; P:GO:0045595; P:GO:1902584; F:GO:0033612; C:GO:0005576	P:maintenance of root meristem identity; P:phloem development; P:positive regulation of abscisic acid biosynthetic process; P:regulation of cell differentiation; P:positive regulation of response to water deprivation; F:receptor serine/threonine kinase binding; C:extracellular region
	TRUE	[NO-BLAST]	107		---NA---	Mi10G0149600
4.93366e-65	TRUE	[BLASTED, MAPPED, ANNOTATED]	260	20	RecName: Full=Serpin-ZX; AltName: Full=ArathZx; AltName: Full=AtSerpin1; AltName: Full=Serpin-1	Mi11G0041600	50.09	4	P:GO:0006974; F:GO:0004866; C:GO:0005576; C:GO:0005737	P:cellular response to DNA damage stimulus; F:endopeptidase inhibitor activity; C:extracellular region; C:cytoplasm
	TRUE	[NO-BLAST]	171		---NA---	Mi12G0036600
0	TRUE	[BLASTED, MAPPED, ANNOTATED]	599	7	RecName: Full=Galactose oxidase; Short=GAO; Short=GO; Short=GOase; Flags: Precursor	Mi12G0103400	52.65	4	P:GO:0050832; F:GO:0016623; C:GO:0005615; C:GO:0005737	P:defense response to fungus; F:oxidoreductase activity, acting on the aldehyde or oxo group of donors, oxygen as acceptor; C:extracellular space; C:cytoplasm	EC:1.2.3	Acting on the aldehyde or oxo group of donors
	TRUE	[NO-BLAST]	686		---NA---	Mi13G0014000
	TRUE	[NO-BLAST]	396		---NA---	Mi13G0028100
7.64186e-10	TRUE	[BLASTED, MAPPED, ANNOTATED]	122	3	RecName: Full=Actin-related protein 9	Mi15G0064300	68.74	4	P:GO:0006302; P:GO:0006355; P:GO:0043044; C:GO:0031011	P:double-strand break repair; P:regulation of transcription, DNA-templated; P:ATP-dependent chromatin remodeling; C:Ino80 complex
	TRUE	[NO-BLAST]	377		---NA---	Mi15G0100000
	TRUE	[NO-BLAST]	488		---NA---	Mi15G0127100
	TRUE	[NO-BLAST]	284		---NA---	Mi16G0080100
3.5093e-51	TRUE	[BLASTED, MAPPED, ANNOTATED]	208	1	RecName: Full=Nuclear pore complex protein NUP43; AltName: Full=Nucleoporin 43	Mi17G0111400	65.17	2	F:GO:0005515; C:GO:0005643	F:protein binding; C:nuclear pore
5.52209e-69	TRUE	[BLASTED, MAPPED, ANNOTATED]	1078	20	RecName: Full=Disease resistance protein At4g27190	Mi18G0110800	46.04	7	P:GO:0008219; P:GO:0009617; P:GO:0098542; F:GO:0000166; F:GO:0005515; C:GO:0005737; C:GO:0016020	P:cell death; P:response to bacterium; P:defense response to other organism; F:nucleotide binding; F:protein binding; C:cytoplasm; C:membrane
4.22581e-123	TRUE	[BLASTED, MAPPED, ANNOTATED]	1216	20	RecName: Full=Disease resistance protein RPS4; AltName: Full=Resistance to Pseudomonas syringae 4	Mi19G0016000	50.71	11	P:GO:0007165; P:GO:0009615; P:GO:0009628; P:GO:0033554; P:GO:0048518; P:GO:0098542; F:GO:0003953; F:GO:0042802; F:GO:0097159; F:GO:1901363; C:GO:0005622	P:signal transduction; P:response to virus; P:response to abiotic stimulus; P:cellular response to stress; P:positive regulation of biological process; P:defense response to other organism; F:NAD+ nucleosidase activity; F:identical protein binding; F:organic cyclic compound binding; F:heterocyclic compound binding; C:intracellular anatomical structure	EC:3.2.2	Glycosylases
	TRUE	[NO-BLAST]	215		---NA---	Mi19G0021400
7.32952e-05	TRUE	[BLASTED, MAPPED]	249	1	RecName: Full=Putative F-box/kelch-repeat protein At5g24040	Mi02G0008600	45.83	2	P:GO:0008150; F:GO:0003674	P:biological_process; F:molecular_function
7.67121e-08	TRUE	[BLASTED, MAPPED, ANNOTATED]	961	20	RecName: Full=Pleiotropic drug resistance protein 3; AltName: Full=NtPDR3	Mi02G0033500	63.08	16	P:GO:0009804; P:GO:0009926; P:GO:0010252; P:GO:0018901; P:GO:0048364; P:GO:0050794; P:GO:0055085; P:GO:0071366; P:GO:0140352; P:GO:1990641; P:GO:1990748; F:GO:0000166; F:GO:0010329; F:GO:0015562; C:GO:0005886; C:GO:0009506	P:coumarin metabolic process; P:auxin polar transport; P:auxin homeostasis; P:2,4-dichlorophenoxyacetic acid metabolic process; P:root development; P:regulation of cellular process; P:transmembrane transport; P:cellular response to indolebutyric acid stimulus; P:export from cell; P:response to iron ion starvation; P:cellular detoxification; F:nucleotide binding; F:auxin efflux transmembrane trans…	EC:7	Translocases
	TRUE	[NO-BLAST]	317		---NA---	Mi02G0081800
	TRUE	[NO-BLAST]	214		---NA---	Mi02G0110300
3.51305e-24	TRUE	[BLASTED, MAPPED, ANNOTATED]	200	1	RecName: Full=Sphingoid long-chain bases kinase 1; Short=AtLCBK1; Short=LCB kinase 1; AltName: Full=Sphingosine kinase 1	Mi05G0000200	77.63	8	P:GO:0016310; P:GO:0046512; F:GO:0000166; F:GO:0001727; F:GO:0017050; C:GO:0005737; C:GO:0016020; C:GO:0043231	P:phosphorylation; P:sphingosine biosynthetic process; F:nucleotide binding; F:lipid kinase activity; F:D-erythro-sphingosine kinase activity; C:cytoplasm; C:membrane; C:intracellular membrane-bounded organelle	EC:2.7	Transferring phosphorus-containing groups
8.40324e-22	TRUE	[BLASTED, MAPPED, ANNOTATED]	761	20	RecName: Full=Regulator of nonsense transcripts 1 homolog	Mi05G0041900	56.76	66	P:GO:0000122; P:GO:0000165; P:GO:0000184; P:GO:0003006; P:GO:0006283; P:GO:0006302; P:GO:0006310; P:GO:0006364; P:GO:0006376; P:GO:0006378; P:GO:0006417; P:GO:0007623; P:GO:0008033; P:GO:0008543; P:GO:0009617; P:GO:0009628; P:GO:0009856; P:GO:0010976; P:GO:0016180; P:GO:0016441; P:GO:0021522; P:GO:0022402; P:GO:0031047; P:GO:0031126; P:GO:0033120; P:GO:0043066; P:GO:0043491; P:GO:0045005; P:GO:00…	P:negative regulation of transcription by RNA polymerase II; P:MAPK cascade; P:nuclear-transcribed mRNA catabolic process, nonsense-mediated decay; P:developmental process involved in reproduction; P:transcription-coupled nucleotide-excision repair; P:double-strand break repair; P:DNA recombination; P:rRNA processing; P:mRNA splice site selection; P:mRNA polyadenylation; P:regulation of translati…	EC:3.6.4.12; EC:3.6.4.13	DNA helicase; RNA helicase
2.01648e-16	TRUE	[BLASTED, MAPPED, ANNOTATED]	607	5	RecName: Full=Putative disease resistance RPP13-like protein 1	Mi06G0157900	43.49	1	F:GO:0005488	F:binding
	TRUE	[NO-BLAST]	68		---NA---	Mi07G0023800
1.18002e-58	TRUE	[BLASTED, MAPPED, ANNOTATED]	1706	20	RecName: Full=Probable disease resistance protein At4g27220	Mi07G0079500	45.79	4	P:GO:0006952; P:GO:0009617; F:GO:0005488; C:GO:0005737	P:defense response; P:response to bacterium; F:binding; C:cytoplasm
	TRUE	[NO-BLAST]	373		---NA---	Mi07G0138900
0	TRUE	[BLASTED, MAPPED, ANNOTATED]	732	20	RecName: Full=Fatty acid oxidation complex subunit alpha; Includes: RecName: Full=Enoyl-CoA hydratase/Delta(3)-cis-Delta(2)-trans-enoyl-CoA isomerase/3-hydroxybutyryl-CoA epimerase; Includes: RecName: Full=3-hydroxyacyl-CoA dehydrogenase	Mi07G0191800	54.44	15	P:GO:0006635; P:GO:0009695; P:GO:0009908; F:GO:0003729; F:GO:0003857; F:GO:0004165; F:GO:0004300; F:GO:0008017; F:GO:0008692; F:GO:0016508; F:GO:0018812; C:GO:0005618; C:GO:0005730; C:GO:0009506; C:GO:0009514	P:fatty acid beta-oxidation; P:jasmonic acid biosynthetic process; P:flower development; F:mRNA binding; F:3-hydroxyacyl-CoA dehydrogenase activity; F:dodecenoyl-CoA delta-isomerase activity; F:enoyl-CoA hydratase activity; F:microtubule binding; F:3-hydroxybutyryl-CoA epimerase activity; F:long-chain-enoyl-CoA hydratase activity; F:3-hydroxyacyl-CoA dehydratase activity; C:cell wall; C:nucleolus…	EC:1.1.1.35; EC:4.2.1.74; EC:5.3.3.8; EC:4.2.1.17; EC:5.1.2.3	3-hydroxyacyl-CoA dehydrogenase; Long-chain-enoyl-CoA hydratase; Delta(3)-Delta(2)-enoyl-CoA isomerase; Enoyl-CoA hydratase; 3-hydroxybutyryl-CoA epimerase
	TRUE	[NO-BLAST]	530		---NA---	Mi09G0185500
	TRUE	[NO-BLAST]	102		---NA---	Mi01G0026900
2.11823e-129	TRUE	[BLASTED, MAPPED, ANNOTATED]	320	14	RecName: Full=Calcium uniporter protein, mitochondrial; Flags: Precursor	Mi01G0086300	60.36	21	P:GO:0006950; P:GO:0008016; P:GO:0019722; P:GO:0032024; P:GO:0036444; P:GO:0042593; P:GO:0043009; P:GO:0051259; P:GO:0051561; P:GO:0060027; P:GO:0090023; P:GO:0090141; P:GO:0090527; F:GO:0005262; F:GO:0015292; F:GO:0019855; F:GO:0042802; C:GO:0005654; C:GO:0009941; C:GO:0031305; C:GO:1990246	P:response to stress; P:regulation of heart contraction; P:calcium-mediated signaling; P:positive regulation of insulin secretion; P:calcium import into the mitochondrion; P:glucose homeostasis; P:chordate embryonic development; P:protein complex oligomerization; P:positive regulation of mitochondrial calcium ion concentration; P:convergent extension involved in gastrulation; P:positive regulatio…	EC:7	Translocases
3.18546e-138	TRUE	[BLASTED, MAPPED, ANNOTATED]	699	20	RecName: Full=Disease resistance protein RPP13; AltName: Full=Resistance to Peronospora parasitica protein 13	Mi01G0114600	52.24	7	P:GO:0009416; P:GO:0009620; P:GO:0009751; P:GO:0051716; P:GO:0098542; F:GO:0005515; C:GO:0016020	P:response to light stimulus; P:response to fungus; P:response to salicylic acid; P:cellular response to stimulus; P:defense response to other organism; F:protein binding; C:membrane
2.22186e-09	TRUE	[BLASTED, MAPPED, ANNOTATED]	690	2	RecName: Full=MICOS complex subunit MIC60; AltName: Full=Mitofilin; Flags: Precursor	Mi01G0116500	45.9	1	C:GO:0110165	C:cellular anatomical entity
	TRUE	[NO-BLAST]	125		---NA---	Mi10G0075100
6.09101e-15	TRUE	[BLASTED, MAPPED, ANNOTATED]	187	2	RecName: Full=Protein MOR1; AltName: Full=Protein GEM1; AltName: Full=Protein GEMINI POLLEN 1; AltName: Full=Protein MICROTUBULE ORGANIZATION 1; AltName: Full=Protein RID5; AltName: Full=Protein ROOT INITIATION DEFECTIVE 5	Mi10G0150800	78.12	13	P:GO:0007052; P:GO:0009920; P:GO:0030951; P:GO:0046785; F:GO:0051010; F:GO:0061863; C:GO:0000776; C:GO:0000922; C:GO:0009506; C:GO:0009524; C:GO:0009574; C:GO:0030981; C:GO:0035371	P:mitotic spindle organization; P:cell plate formation involved in plant-type cell wall biogenesis; P:establishment or maintenance of microtubule cytoskeleton polarity; P:microtubule polymerization; F:microtubule plus-end binding; F:microtubule plus end polymerase; C:kinetochore; C:spindle pole; C:plasmodesma; C:phragmoplast; C:preprophase band; C:cortical microtubule cytoskeleton; C:microtubule …	EC:2	Transferases
5.05205e-20	TRUE	[BLASTED, MAPPED, ANNOTATED]	702	4	RecName: Full=Ankyrin repeat-containing protein NPR4; Short=OsNPR4	Mi10G0177600	43.9	1	C:GO:0110165	C:cellular anatomical entity
8.18597e-08	TRUE	[BLASTED, MAPPED, ANNOTATED]	618	6	RecName: Full=Ankyrin repeat-containing protein At5g02620	Mi10G0178500	49.7	1	C:GO:0110165	C:cellular anatomical entity
6.9068e-41	TRUE	[BLASTED, MAPPED, ANNOTATED]	196	20	RecName: Full=Cytochrome P450 71D18; AltName: Full=(-)-(4S)-Limonene-6-hydroxylase	Mi11G0124500	72.11	10	P:GO:0009699; P:GO:0016102; P:GO:0035835; P:GO:0051762; F:GO:0005506; F:GO:0018675; F:GO:0020037; F:GO:0036201; F:GO:0106223; C:GO:0005789	P:phenylpropanoid biosynthetic process; P:diterpenoid biosynthetic process; P:indole alkaloid biosynthetic process; P:sesquiterpene biosynthetic process; F:iron ion binding; F:(S)-limonene 6-monooxygenase activity; F:heme binding; F:ent-isokaurene C2-hydroxylase activity; F:germacrene A hydroxylase activity; C:endoplasmic reticulum membrane	EC:1.14.14.51; EC:1.14.14.95; EC:1.14.13; EC:1.14.14.76	(S)-limonene 6-monooxygenase; Germacrene A hydroxylase; Acting on paired donors, with incorporation or reduction of molecular oxygen. The oxygen incorporated need not be derived from O(2); Ent-isokaurene C2/C3-hydroxylase
2.34255e-11	TRUE	[BLASTED, MAPPED, ANNOTATED]	199	4	RecName: Full=Retrovirus-related Pol polyprotein from transposon 17.6; Includes: RecName: Full=Protease; Includes: RecName: Full=Reverse transcriptase; Includes: RecName: Full=Endonuclease	Mi11G0141400	55.2	4	P:GO:0006807; P:GO:0043170; P:GO:0044238; F:GO:0016787	P:nitrogen compound metabolic process; P:macromolecule metabolic process; P:primary metabolic process; F:hydrolase activity	EC:3	Hydrolases
	TRUE	[NO-BLAST]	475		---NA---	Mi13G0078400
2.19327e-15	TRUE	[BLASTED, MAPPED, ANNOTATED]	313	10	RecName: Full=Ubiquitin C-terminal hydrolase 12; AltName: Full=Deubiquitinating enzyme 12; Short=AtUBP12; AltName: Full=Ubiquitin thioesterase 12; AltName: Full=Ubiquitin-specific-processing protease 12	Mi14G0014900	51.15	8	P:GO:0009867; P:GO:0010078; P:GO:0016579; F:GO:0004843; F:GO:0005515; C:GO:0005634; C:GO:0005829; C:GO:0009506	P:jasmonic acid mediated signaling pathway; P:maintenance of root meristem identity; P:protein deubiquitination; F:thiol-dependent deubiquitinase; F:protein binding; C:nucleus; C:cytosol; C:plasmodesma	EC:3.4.19.12	Ubiquitinyl hydrolase 1
6.56468e-06	TRUE	[BLASTED, MAPPED]	488	1	RecName: Full=Uncharacterized mitochondrial protein AtMg00120; AltName: Full=ORF143	Mi14G0108800	48.57	3	P:GO:0008150; F:GO:0003674; C:GO:0005739	P:biological_process; F:molecular_function; C:mitochondrion
9.10263e-15	TRUE	[BLASTED, MAPPED]	261	1	RecName: Full=Putative ribonuclease H protein At1g65750	Mi15G0070200	56.03	8	P:GO:0090305; P:GO:0090502; F:GO:0003676; F:GO:0004518; F:GO:0004519; F:GO:0004523; F:GO:0016787; F:GO:0046872	P:nucleic acid phosphodiester bond hydrolysis; P:RNA phosphodiester bond hydrolysis, endonucleolytic; F:nucleic acid binding; F:nuclease activity; F:endonuclease activity; F:RNA-DNA hybrid ribonuclease activity; F:hydrolase activity; F:metal ion binding
6.96952e-104	TRUE	[BLASTED, MAPPED, ANNOTATED]	505	20	RecName: Full=Cytochrome P450 734A1; AltName: Full=Protein PHYB ACTIVATION-TAGGED SUPPRESSOR 1	Mi15G0073400	54.2	8	P:GO:0009741; P:GO:0010268; P:GO:0016131; P:GO:0016134; P:GO:1901564; F:GO:0008395; F:GO:0016712; C:GO:0005783	P:response to brassinosteroid; P:brassinosteroid homeostasis; P:brassinosteroid metabolic process; P:saponin metabolic process; P:organonitrogen compound metabolic process; F:steroid hydroxylase activity; F:oxidoreductase activity, acting on paired donors, with incorporation or reduction of molecular oxygen, reduced flavin or flavoprotein as one donor, and incorporation of one atom of oxygen; C:e…	EC:1.14.14	Acting on paired donors, with incorporation or reduction of molecular oxygen. The oxygen incorporated need not be derived from O(2)
	TRUE	[NO-BLAST]	283		---NA---	Mi02G0014100
2.08944e-27	TRUE	[BLASTED, MAPPED, ANNOTATED]	1089	17	RecName: Full=Disease resistance protein At4g27190	Mi02G0014800	43.2	3	P:GO:0050896; F:GO:0005488; C:GO:0110165	P:response to stimulus; F:binding; C:cellular anatomical entity
	TRUE	[NO-BLAST]	169		---NA---	Mi02G0054500
4.53804e-127	TRUE	[BLASTED, MAPPED, ANNOTATED]	577	10	RecName: Full=Probable DNA polymerase	Mi02G0085700	45.26	2	F:GO:0003824; F:GO:0005488	F:catalytic activity; F:binding
0	TRUE	[BLASTED, MAPPED, ANNOTATED]	509	18	RecName: Full=Phosphatidylinositol 4-kinase type 2-beta; AltName: Full=Phosphatidylinositol 4-kinase type II-beta	Mi20G0016300	59.74	17	P:GO:0009651; P:GO:0009737; P:GO:0009909; P:GO:0046777; P:GO:0046854; P:GO:0048579; P:GO:1902074; F:GO:0000166; F:GO:0004430; F:GO:0004674; F:GO:0005515; F:GO:0035091; C:GO:0005634; C:GO:0005773; C:GO:0005777; C:GO:0005783; C:GO:0005829	P:response to salt stress; P:response to abscisic acid; P:regulation of flower development; P:protein autophosphorylation; P:phosphatidylinositol phosphate biosynthetic process; P:negative regulation of long-day photoperiodism, flowering; P:response to salt; F:nucleotide binding; F:1-phosphatidylinositol 4-kinase activity; F:protein serine/threonine kinase activity; F:protein binding; F:phosphati…	EC:2.7.1.67	1-phosphatidylinositol 4-kinase
4.76444e-126	TRUE	[BLASTED, MAPPED, ANNOTATED]	265	3	RecName: Full=Chromophore lyase CRL, chloroplastic; AltName: Full=Protein CONSTITUTIVE ACTIVATOR OF AAA-ATPase 33; AltName: Full=Protein CRUMPLED LEAF	Mi05G0155000	56.6	11	P:GO:0000302; P:GO:0006952; P:GO:0007049; P:GO:0010020; P:GO:0017009; P:GO:0046741; P:GO:0051302; P:GO:0098586; F:GO:0016829; C:GO:0009707; C:GO:0016021	P:response to reactive oxygen species; P:defense response; P:cell cycle; P:chloroplast fission; P:protein-phycocyanobilin linkage; P:transport of virus in host, tissue to tissue; P:regulation of cell division; P:cellular response to virus; F:lyase activity; C:chloroplast outer membrane; C:integral component of membrane	EC:4	Lyases
0	TRUE	[BLASTED, MAPPED, ANNOTATED]	595	20	RecName: Full=LysM domain receptor-like kinase 3; Short=LysM-containing receptor-like kinase 3; Short=MtLYK3; AltName: Full=LysM receptor kinase K1B; AltName: Full=Protein HAIR CURLING; Flags: Precursor	Mi06G0012500	60.89	26	P:GO:0002752; P:GO:0009409; P:GO:0009609; P:GO:0009789; P:GO:0009877; P:GO:0031348; P:GO:0032491; P:GO:0032499; P:GO:0043410; P:GO:0046777; P:GO:0071219; P:GO:0071323; P:GO:1900150; P:GO:1900426; P:GO:1900459; F:GO:0004674; F:GO:0008061; F:GO:0019199; F:GO:0019901; F:GO:0042803; F:GO:0043621; F:GO:2001080; C:GO:0005768; C:GO:0005775; C:GO:0005777; C:GO:0046658	P:cell surface pattern recognition receptor signaling pathway; P:response to cold; P:response to symbiotic bacterium; P:positive regulation of abscisic acid-activated signaling pathway; P:nodulation; P:negative regulation of defense response; P:detection of molecule of fungal origin; P:detection of peptidoglycan; P:positive regulation of MAPK cascade; P:protein autophosphorylation; P:cellular res…	EC:2.7.1	Transferring phosphorus-containing groups
0	TRUE	[BLASTED, MAPPED, ANNOTATED]	1175	20	RecName: Full=Putative disease resistance protein RGA3; AltName: Full=Blight resistance protein B149; AltName: Full=RGA1-blb	Mi06G0024500	48.77	4	P:GO:0098542; F:GO:0005515; C:GO:0005622; C:GO:0016020	P:defense response to other organism; F:protein binding; C:intracellular anatomical structure; C:membrane
4.69925e-07	TRUE	[BLASTED, MAPPED]	374	3	RecName: Full=Ankyrin repeat-containing protein P16F5.05c	Mi06G0169400	51.9	24	P:GO:0006935; P:GO:0007283; P:GO:0030036; P:GO:0030154; P:GO:0031154; P:GO:0031589; P:GO:0032012; P:GO:0042254; P:GO:0043327; P:GO:0050790; F:GO:0003674; F:GO:0003779; F:GO:0005085; F:GO:0005515; C:GO:0001650; C:GO:0005634; C:GO:0005654; C:GO:0005737; C:GO:0005764; C:GO:0005829; C:GO:0005856; C:GO:0005938; C:GO:0030054; C:GO:0030688	P:chemotaxis; P:spermatogenesis; P:actin cytoskeleton organization; P:cell differentiation; P:culmination involved in sorocarp development; P:cell-substrate adhesion; P:regulation of ARF protein signal transduction; P:ribosome biogenesis; P:chemotaxis to cAMP; P:regulation of catalytic activity; F:molecular_function; F:actin binding; F:guanyl-nucleotide exchange factor activity; F:protein binding…
4.78874e-70	TRUE	[BLASTED, MAPPED, ANNOTATED]	2029	20	RecName: Full=Disease resistance protein At4g27190	Mi06G0185800	46.38	4	P:GO:0006952; P:GO:0051707; F:GO:0000166; C:GO:0005737	P:defense response; P:response to other organism; F:nucleotide binding; C:cytoplasm
7.3112e-50	TRUE	[BLASTED, MAPPED, ANNOTATED]	283	20	RecName: Full=Cell division cycle protein 20 homolog; AltName: Full=p55CDC	Mi07G0035000	61.32	24	P:GO:0006974; P:GO:0008284; P:GO:0008361; P:GO:0009825; P:GO:0010091; P:GO:0010492; P:GO:0016567; P:GO:0032877; P:GO:0040020; P:GO:0045842; P:GO:0070306; P:GO:0075296; P:GO:0090344; P:GO:1905188; P:GO:1905191; P:GO:1905786; F:GO:0010997; F:GO:0019900; F:GO:1990757; C:GO:0005680; C:GO:0005737; C:GO:0005815; C:GO:0005819; C:GO:0033597	P:cellular response to DNA damage stimulus; P:positive regulation of cell population proliferation; P:regulation of cell size; P:multidimensional cell growth; P:trichome branching; P:maintenance of shoot apical meristem identity; P:protein ubiquitination; P:positive regulation of DNA endoreduplication; P:regulation of meiotic nuclear division; P:positive regulation of mitotic metaphase/anaphase t…
1.4466e-08	TRUE	[BLASTED, MAPPED, ANNOTATED]	801	1	RecName: Full=Gem-associated protein 2; Short=Gemin-2; AltName: Full=Component of gems protein 2	Mi07G0053200	56	1	C:GO:0005622	C:intracellular anatomical structure
4.97576e-62	TRUE	[BLASTED, MAPPED, ANNOTATED]	2084	20	RecName: Full=Probable disease resistance protein At4g27220	Mi07G0073000	46.51	4	P:GO:0006952; P:GO:0009617; F:GO:0000166; C:GO:0005737	P:defense response; P:response to bacterium; F:nucleotide binding; C:cytoplasm
0	TRUE	[BLASTED, MAPPED, ANNOTATED]	849	7	RecName: Full=WEB family protein At5g16730, chloroplastic; Flags: Precursor	Mi07G0078400	62.75	4	P:GO:0007131; C:GO:0005783; C:GO:0005875; C:GO:0009507	P:reciprocal meiotic recombination; C:endoplasmic reticulum; C:microtubule associated complex; C:chloroplast
	TRUE	[NO-BLAST]	784		---NA---	Mi07G0186800
2.26672e-131	TRUE	[BLASTED, MAPPED, ANNOTATED]	277	7	RecName: Full=Vacuolar protein sorting-associated protein 18 homolog	Mi08G0122700	52.39	23	P:GO:0006886; P:GO:0006904; P:GO:0007032; P:GO:0007033; P:GO:0007041; P:GO:0010015; P:GO:0010646; P:GO:0023051; P:GO:0048069; P:GO:0048284; P:GO:0048468; P:GO:0048757; P:GO:0070647; F:GO:0005515; F:GO:0030674; F:GO:0046872; C:GO:0005764; C:GO:0005770; C:GO:0009705; C:GO:0010008; C:GO:0030897; C:GO:0033263; C:GO:0045202	P:intracellular protein transport; P:vesicle docking involved in exocytosis; P:endosome organization; P:vacuole organization; P:lysosomal transport; P:root morphogenesis; P:regulation of cell communication; P:regulation of signaling; P:eye pigmentation; P:organelle fusion; P:cell development; P:pigment granule maturation; P:protein modification by small protein conjugation or removal; F:protein b…
5.33863e-68	TRUE	[BLASTED, MAPPED, ANNOTATED]	682	20	RecName: Full=Receptor-like protein EIX2; AltName: Full=EIX receptor 2; Flags: Precursor	Mi09G0037000	42.97	13	P:GO:0007165; P:GO:0009620; P:GO:0009791; P:GO:0010033; P:GO:0048367; P:GO:0048584; P:GO:0080134; P:GO:0098542; P:GO:0099402; F:GO:0004674; F:GO:0005515; C:GO:0012505; C:GO:0016020	P:signal transduction; P:response to fungus; P:post-embryonic development; P:response to organic substance; P:shoot system development; P:positive regulation of response to stimulus; P:regulation of response to stress; P:defense response to other organism; P:plant organ development; F:protein serine/threonine kinase activity; F:protein binding; C:endomembrane system; C:membrane	EC:2.7.1	Transferring phosphorus-containing groups
	TRUE	[NO-BLAST]	66		---NA---	Mi09G0160600
8.3614e-07	TRUE	[BLASTED, MAPPED, ANNOTATED]	476	1	RecName: Full=SUPPRESSOR OF ABI3-5; AltName: Full=REQUIRED FOR SNC4-1D protein 1; AltName: Full=Splicing factor SUA	Mi01G0115500	77.08	5	P:GO:0000398; P:GO:0043484; F:GO:0003723; F:GO:0005515; C:GO:0005634	P:mRNA splicing, via spliceosome; P:regulation of RNA splicing; F:RNA binding; F:protein binding; C:nucleus
	TRUE	[NO-BLAST]	367		---NA---	Mi10G0136000
1.68956e-21	TRUE	[BLASTED, MAPPED, ANNOTATED]	278	4	RecName: Full=Protein CHLOROPLAST ENHANCING STRESS TOLERANCE, chloroplastic; Short=OsCEST; Flags: Precursor	Mi10G0163800	47.68	6	P:GO:0006950; P:GO:0009628; P:GO:0016043; C:GO:0009507; C:GO:0009579; C:GO:0016020	P:response to stress; P:response to abiotic stimulus; P:cellular component organization; C:chloroplast; C:thylakoid; C:membrane
	TRUE	[NO-BLAST]	188		---NA---	Mi10G0166000
0	TRUE	[BLASTED, MAPPED, ANNOTATED]	887	12	RecName: Full=Dynamin-like protein ARC5; AltName: Full=Dynamin-related protein 5B; AltName: Full=Protein ACCUMULATION AND REPLICATION OF CHLOROPLASTS 5	Mi12G0022300	49.31	22	P:GO:0007005; P:GO:0007623; P:GO:0008104; P:GO:0010020; P:GO:0016559; P:GO:0050794; P:GO:0051641; P:GO:0061024; P:GO:0061640; P:GO:0071702; P:GO:0071705; P:GO:1903047; F:GO:0003924; F:GO:0005525; F:GO:0005543; F:GO:0008017; F:GO:0042802; C:GO:0005743; C:GO:0005777; C:GO:0005874; C:GO:0005886; C:GO:0009707	P:mitochondrion organization; P:circadian rhythm; P:protein localization; P:chloroplast fission; P:peroxisome fission; P:regulation of cellular process; P:cellular localization; P:membrane organization; P:cytoskeleton-dependent cytokinesis; P:organic substance transport; P:nitrogen compound transport; P:mitotic cell cycle process; F:GTPase activity; F:GTP binding; F:phospholipid binding; F:microt…	EC:3.6.1	Acting on acid anhydrides
	TRUE	[NO-BLAST]	74		---NA---	Mi12G0082700
1.6104e-28	TRUE	[BLASTED, MAPPED, ANNOTATED]	531	2	RecName: Full=Genome polyprotein; Includes: RecName: Full=Aspartic protease; Short=PR; Includes: RecName: Full=Reverse transcriptase; Short=RT	Mi17G0103100	45.95	1	F:GO:0003824	F:catalytic activity
1.10569e-167	TRUE	[BLASTED, MAPPED, ANNOTATED]	888	20	RecName: Full=Probable disease resistance protein At5g63020; AltName: Full=pNd11	Mi18G0125600	54.74	9	P:GO:0009626; P:GO:0010942; P:GO:0042742; F:GO:0000166; F:GO:0038023; F:GO:0042802; C:GO:0005737; C:GO:0005886; C:GO:0043231	P:plant-type hypersensitive response; P:positive regulation of cell death; P:defense response to bacterium; F:nucleotide binding; F:signaling receptor activity; F:identical protein binding; C:cytoplasm; C:plasma membrane; C:intracellular membrane-bounded organelle
6.26803e-14	TRUE	[BLASTED, MAPPED, ANNOTATED]	251	6	RecName: Full=Transposon Ty3-G Gag-Pol polyprotein; AltName: Full=Gag3-Pol3; AltName: Full=Transposon Ty3-1 TYA-TYB polyprotein; Contains: RecName: Full=Capsid protein; Short=CA; AltName: Full=p24; Contains: RecName: Full=Spacer peptide p3; Contains: RecName: Full=Nucleocapsid protein p11; Short=NC; Contains: RecName: Full=Ty3 protease; Short=PR; AltName: Full=p16; Contains: RecName: Full=Spacer …	Mi19G0025400	52.47	6	P:GO:0006259; F:GO:0003676; F:GO:0004518; F:GO:0016779; F:GO:0140640; C:GO:0005634	P:DNA metabolic process; F:nucleic acid binding; F:nuclease activity; F:nucleotidyltransferase activity; F:catalytic activity, acting on a nucleic acid; C:nucleus	EC:3.1; EC:2.7.7	Acting on ester bonds; Transferring phosphorus-containing groups
	TRUE	[NO-BLAST]	294		---NA---	Mi19G0028400
0	TRUE	[BLASTED, MAPPED, ANNOTATED]	1165	20	RecName: Full=POC1 centriolar protein homolog B; AltName: Full=WD repeat-containing protein 51B	Mi02G0005800	57.49	17	P:GO:0006357; P:GO:0009733; P:GO:0009867; P:GO:0009938; P:GO:0010051; P:GO:0010072; P:GO:0010229; P:GO:0010336; P:GO:0016573; P:GO:0030030; P:GO:0045892; P:GO:0070925; F:GO:0003714; F:GO:0042803; C:GO:0005815; C:GO:0005829; C:GO:0035097	P:regulation of transcription by RNA polymerase II; P:response to auxin; P:jasmonic acid mediated signaling pathway; P:negative regulation of gibberellic acid mediated signaling pathway; P:xylem and phloem pattern formation; P:primary shoot apical meristem specification; P:inflorescence development; P:gibberellic acid homeostasis; P:histone acetylation; P:cell projection organization; P:negative …
	TRUE	[NO-BLAST]	133		---NA---	Mi02G0014500
2.73752e-86	TRUE	[BLASTED, MAPPED, ANNOTATED]	858	20	RecName: Full=Putative disease resistance protein RGA4; AltName: Full=RGA4-blb	Mi02G0108200	49.69	6	P:GO:0009416; P:GO:0042742; P:GO:0050776; F:GO:0005515; C:GO:0016020; C:GO:0043231	P:response to light stimulus; P:defense response to bacterium; P:regulation of immune response; F:protein binding; C:membrane; C:intracellular membrane-bounded organelle
	TRUE	[NO-BLAST]	153		---NA---	Mi02G0115500
5.31295e-18	TRUE	[BLASTED, MAPPED, ANNOTATED]	119	5	RecName: Full=DnaJ homolog subfamily C member 21	Mi20G0076200	59.56	1	F:GO:0005488	F:binding
	TRUE	[NO-BLAST]	403		---NA---	Mi20G0095200
1.71238e-72	TRUE	[BLASTED, MAPPED, ANNOTATED]	256	20	RecName: Full=Tryptophan synthase alpha chain	Mi03G0140000	62.52	8	P:GO:0000162; P:GO:0009630; P:GO:0042742; P:GO:0052544; F:GO:0004834; F:GO:0033984; C:GO:0005829; C:GO:0009570	P:tryptophan biosynthetic process; P:gravitropism; P:defense response to bacterium; P:defense response by callose deposition in cell wall; F:tryptophan synthase activity; F:indole-3-glycerol-phosphate lyase activity; C:cytosol; C:chloroplast stroma	EC:4.2.1.20; EC:4.1.2.8	Tryptophan synthase; Indole-3-glycerol-phosphate lyase
	TRUE	[NO-BLAST]	270		---NA---	Mi04G0041000
3.29479e-47	TRUE	[BLASTED, MAPPED, ANNOTATED]	499	20	RecName: Full=AdoMet-dependent rRNA methyltransferase spb1; AltName: Full=2'-O-ribose RNA methyltransferase; AltName: Full=S-adenosyl-L-methionine-dependent methyltransferase	Mi04G0087500	53.52	8	P:GO:0000463; P:GO:0000466; P:GO:0031167; F:GO:0005488; F:GO:0008650; F:GO:0016435; C:GO:0005730; C:GO:0030687	P:maturation of LSU-rRNA from tricistronic rRNA transcript (SSU-rRNA, 5.8S rRNA, LSU-rRNA); P:maturation of 5.8S rRNA from tricistronic rRNA transcript (SSU-rRNA, 5.8S rRNA, LSU-rRNA); P:rRNA methylation; F:binding; F:rRNA (uridine-2'-O-)-methyltransferase activity; F:rRNA (guanine) methyltransferase activity; C:nucleolus; C:preribosome, large subunit precursor	EC:2.1.1	Transferring one-carbon groups
0	TRUE	[BLASTED, MAPPED, ANNOTATED]	1489	20	RecName: Full=Putative disease resistance RPP13-like protein 1	Mi04G0223800	47.24	4	P:GO:0009620; P:GO:0042742; F:GO:0005515; C:GO:0005622	P:response to fungus; P:defense response to bacterium; F:protein binding; C:intracellular anatomical structure
	TRUE	[NO-BLAST]	349		---NA---	Mi05G0073700
5.76762e-119	TRUE	[BLASTED, MAPPED, ANNOTATED]	266	20	RecName: Full=Probable glutathione S-transferase GSTU1	Mi06G0061100	74.81	19	P:GO:0006749; P:GO:0009407; P:GO:0009409; P:GO:0009629; P:GO:0009635; P:GO:0009734; P:GO:0009751; P:GO:0046256; P:GO:0046686; P:GO:0080167; P:GO:2000030; F:GO:0004364; F:GO:0016491; F:GO:0019899; F:GO:0043295; C:GO:0005634; C:GO:0005829; C:GO:0009507; C:GO:0048046	P:glutathione metabolic process; P:toxin catabolic process; P:response to cold; P:response to gravity; P:response to herbicide; P:auxin-activated signaling pathway; P:response to salicylic acid; P:2,4,6-trinitrotoluene catabolic process; P:response to cadmium ion; P:response to karrikin; P:regulation of response to red or far red light; F:glutathione transferase activity; F:oxidoreductase activit…	EC:2.5.1.18; EC:1	Glutathione transferase; Oxidoreductases
2.31662e-13	TRUE	[BLASTED, MAPPED, ANNOTATED]	800	10	RecName: Full=Proteoglycan 4; AltName: Full=Lubricin; AltName: Full=Megakaryocyte-stimulating factor; AltName: Full=Superficial zone proteoglycan; Contains: RecName: Full=Proteoglycan 4 C-terminal part; Flags: Precursor	Mi06G0188900	43.58	11	P:GO:0007155; P:GO:0007507; P:GO:0009888; P:GO:0030239; P:GO:0050794; P:GO:0050896; F:GO:0008092; F:GO:0016301; F:GO:0046872; C:GO:0030017; C:GO:0098590	P:cell adhesion; P:heart development; P:tissue development; P:myofibril assembly; P:regulation of cellular process; P:response to stimulus; F:cytoskeletal protein binding; F:kinase activity; F:metal ion binding; C:sarcomere; C:plasma membrane region	EC:2.7	Transferring phosphorus-containing groups
6.77432e-57	TRUE	[BLASTED, MAPPED, ANNOTATED]	1824	20	RecName: Full=Probable disease resistance protein At4g27220	Mi07G0078700	45.36	3	P:GO:0051707; F:GO:0000166; C:GO:0110165	P:response to other organism; F:nucleotide binding; C:cellular anatomical entity
0	TRUE	[BLASTED, MAPPED, ANNOTATED]	483	6	RecName: Full=Probable zinc metalloprotease EGY2, chloroplastic; AltName: Full=Protein ETHYLENE-DEPENDENT GRAVITROPISM-DEFICIENT AND YELLOW-GREEN 2; Flags: Precursor	Mi07G0135200	66.23	18	P:GO:0006508; P:GO:0009416; P:GO:0009658; P:GO:0009723; P:GO:0009959; P:GO:0010019; P:GO:0010027; P:GO:0010207; P:GO:0043157; P:GO:0045893; P:GO:0048564; P:GO:0060359; F:GO:0004222; F:GO:0035064; F:GO:0046872; C:GO:0005634; C:GO:0009707; C:GO:0016021	P:proteolysis; P:response to light stimulus; P:chloroplast organization; P:response to ethylene; P:negative gravitropism; P:chloroplast-nucleus signaling pathway; P:thylakoid membrane organization; P:photosystem II assembly; P:response to cation stress; P:positive regulation of transcription, DNA-templated; P:photosystem I assembly; P:response to ammonium ion; F:metalloendopeptidase activity; F:m…	EC:3.4.24	Acting on peptide bonds (peptidases)
7.58794e-128	TRUE	[BLASTED, MAPPED, ANNOTATED]	852	20	RecName: Full=Putative disease resistance protein RGA1; AltName: Full=RGA3-blb	Mi07G0144400	49.95	4	P:GO:0009416; P:GO:0042742; F:GO:0005515; C:GO:0005622	P:response to light stimulus; P:defense response to bacterium; F:protein binding; C:intracellular anatomical structure
2.15996e-39	TRUE	[BLASTED, MAPPED, ANNOTATED]	425	20	RecName: Full=Gag-Pol polyprotein; Contains: RecName: Full=Matrix protein p15; Contains: RecName: Full=RNA-binding phosphoprotein p12; AltName: Full=pp12; Contains: RecName: Full=Capsid protein p30; Contains: RecName: Full=Nucleocapsid protein p10-Pol; Short=NC-pol; Contains: RecName: Full=Protease; Contains: RecName: Full=Reverse transcriptase/ribonuclease H; Short=RT; Contains: RecName: Full=In…	Mi08G0195400	57.9	10	P:GO:0006259; P:GO:0016032; F:GO:0004518; F:GO:0016779; F:GO:0042802; F:GO:0097159; F:GO:0140640; F:GO:1901363; C:GO:0005634; C:GO:0030430	P:DNA metabolic process; P:viral process; F:nuclease activity; F:nucleotidyltransferase activity; F:identical protein binding; F:organic cyclic compound binding; F:catalytic activity, acting on a nucleic acid; F:heterocyclic compound binding; C:nucleus; C:host cell cytoplasm	EC:3.1; EC:2.7.7	Acting on ester bonds; Transferring phosphorus-containing groups
	TRUE	[NO-BLAST]	151		---NA---	Mi08G0197400

## Sheet: Tommy Atkins
Supplemental File 4. Commonly shared genes with high impact variants in all mango species (Tommy Atkins genome).
	Tags	SeqName	Description	Length	#Hits	e-Value	sim mean	#GO	GO IDs	GO Names	Enzyme Codes	Enzyme Names
TRUE	[BLASTED, MAPPED, ANNOTATED]	Manin00g004470.1	RecName: Full=Disease resistance protein RPS4; AltName: Full=Resistance to Pseudomonas syringae 4	978	20	2.38609e-101	46.92	12	P:GO:0006796; P:GO:0043068; P:GO:0051716; P:GO:0098542; F:GO:0016799; F:GO:0042802; F:GO:0097159; F:GO:1901363; C:GO:0005737; C:GO:0012505; C:GO:0016020; C:GO:0043231	P:phosphate-containing compound metabolic process; P:positive regulation of programmed cell death; P:cellular response to stimulus; P:defense response to other organism; F:hydrolase activity, hydrolyzing N-glycosyl compounds; F:identical protein binding; F:organic cyclic compound binding; F:heterocyclic compound binding; C:cytoplasm; C:endomembrane system; C:membrane; C:intracellular membrane-bou…	EC:3.2.2	Glycosylases
TRUE	[BLASTED, MAPPED, ANNOTATED]	Manin00g008940.1	RecName: Full=Disease resistance protein RPS2; AltName: Full=Resistance to Pseudomonas syringae protein 2	972	20	1.15382e-30	45	4	P:GO:0050896; F:GO:0005488; C:GO:0005737; C:GO:0016020	P:response to stimulus; F:binding; C:cytoplasm; C:membrane
TRUE	[BLASTED, MAPPED, ANNOTATED]	Manin00g017210.1	RecName: Full=Solute carrier family 40 member 2; AltName: Full=Ferroportin-2; AltName: Full=Iron-regulated transporter 2; Short=AtIREG2	505	9	0	57.06	17	P:GO:0006357; P:GO:0006824; P:GO:0009888; P:GO:0010039; P:GO:0010106; P:GO:0034755; P:GO:0035444; P:GO:0048536; P:GO:0048872; P:GO:0055068; F:GO:0005381; F:GO:0005515; F:GO:0015087; C:GO:0005886; C:GO:0009536; C:GO:0009705; C:GO:0016021	P:regulation of transcription by RNA polymerase II; P:cobalt ion transport; P:tissue development; P:response to iron ion; P:cellular response to iron ion starvation; P:iron ion transmembrane transport; P:nickel cation transmembrane transport; P:spleen development; P:homeostasis of number of cells; P:cobalt ion homeostasis; F:iron ion transmembrane transporter activity; F:protein binding; F:cobalt…	EC:7	Translocases
TRUE	[BLASTED, MAPPED, ANNOTATED]	Manin19g007170.1	RecName: Full=Calcium uniporter protein, mitochondrial; Flags: Precursor	337	14	5.3466e-132	59.84	20	P:GO:0006950; P:GO:0008016; P:GO:0019722; P:GO:0032024; P:GO:0036444; P:GO:0042593; P:GO:0043009; P:GO:0051259; P:GO:0051561; P:GO:0060027; P:GO:0090023; P:GO:0090141; P:GO:0090527; F:GO:0005262; F:GO:0015292; F:GO:0042802; C:GO:0005654; C:GO:0009941; C:GO:0031305; C:GO:1990246	P:response to stress; P:regulation of heart contraction; P:calcium-mediated signaling; P:positive regulation of insulin secretion; P:calcium import into the mitochondrion; P:glucose homeostasis; P:chordate embryonic development; P:protein complex oligomerization; P:positive regulation of mitochondrial calcium ion concentration; P:convergent extension involved in gastrulation; P:positive regulatio…	EC:7	Translocases
TRUE	[BLASTED, MAPPED, ANNOTATED]	Manin19g009700.1	RecName: Full=Lactosylceramide 4-alpha-galactosyltransferase; AltName: Full=Alpha-1,4-N-acetylglucosaminyltransferase; AltName: Full=Alpha-1,4-galactosyltransferase; AltName: Full=Globotriaosylceramide synthase; Short=Gb3 synthase; AltName: Full=UDP-galactose:beta-D-galactosyl-beta1-R 4-alpha-D-galactosyltransferase	537	9	9.04416e-19	46.3	2	F:GO:0016758; C:GO:0016020	F:hexosyltransferase activity; C:membrane	EC:2.4.1	Glycosyltransferases
TRUE	[BLASTED, MAPPED, ANNOTATED]	Manin19g015830.1	RecName: Full=Cytochrome P450 71D10	2132	20	0	73.45	8	P:GO:0009699; P:GO:0016102; P:GO:0035835; P:GO:0051762; F:GO:0046872; F:GO:0102934; F:GO:0106223; C:GO:0005789	P:phenylpropanoid biosynthetic process; P:diterpenoid biosynthetic process; P:indole alkaloid biosynthetic process; P:sesquiterpene biosynthetic process; F:metal ion binding; F:costunolide synthase activity; F:germacrene A hydroxylase activity; C:endoplasmic reticulum membrane	EC:1.14.14.95; EC:1.14.13; EC:1.14.14.150	Germacrene A hydroxylase; Acting on paired donors, with incorporation or reduction of molecular oxygen. The oxygen incorporated need not be derived from O(2); Costunolide synthase
TRUE	[BLASTED, MAPPED, ANNOTATED]	Manin04g006980.1	RecName: Full=Chaperone protein DnaJ	417	20	0	66.48	9	P:GO:0009408; P:GO:0042026; P:GO:0051085; F:GO:0005524; F:GO:0031072; F:GO:0046872; F:GO:0051082; C:GO:0009535; C:GO:0009941	P:response to heat; P:protein refolding; P:chaperone cofactor-dependent protein refolding; F:ATP binding; F:heat shock protein binding; F:metal ion binding; F:unfolded protein binding; C:chloroplast thylakoid membrane; C:chloroplast envelope
TRUE	[BLASTED, MAPPED, ANNOTATED]	Manin04g016460.3	RecName: Full=Cullin-1; Short=CUL-1	538	20	5.90565e-160	59.24	44	P:GO:0000209; P:GO:0000902; P:GO:0001701; P:GO:0006357; P:GO:0006888; P:GO:0007166; P:GO:0009605; P:GO:0009734; P:GO:0009793; P:GO:0009867; P:GO:0009873; P:GO:0009887; P:GO:0010087; P:GO:0010605; P:GO:0010638; P:GO:0022607; P:GO:0030154; P:GO:0031647; P:GO:0032270; P:GO:0033044; P:GO:0040011; P:GO:0042127; P:GO:0042752; P:GO:0042981; P:GO:0043161; P:GO:0045786; P:GO:0048366; P:GO:0048598; P:GO:00…	P:protein polyubiquitination; P:cell morphogenesis; P:in utero embryonic development; P:regulation of transcription by RNA polymerase II; P:endoplasmic reticulum to Golgi vesicle-mediated transport; P:cell surface receptor signaling pathway; P:response to external stimulus; P:auxin-activated signaling pathway; P:embryo development ending in seed dormancy; P:jasmonic acid mediated signaling pathwa…	EC:2	Transferases
TRUE	[NO-BLAST]	Manin04g016890.1	---NA---	519
TRUE	[BLASTED, MAPPED, ANNOTATED]	Manin09g007540.1	RecName: Full=WW domain-binding protein 4; Short=WBP-4; AltName: Full=Formin-binding protein 21; AltName: Full=WW domain-containing-binding protein 4	1051	20	0	55.82	10	P:GO:0000398; P:GO:0006355; F:GO:0003723; F:GO:0005515; F:GO:0140110; C:GO:0005654; C:GO:0005685; C:GO:0005829; C:GO:0016592; C:GO:0071004	P:mRNA splicing, via spliceosome; P:regulation of transcription, DNA-templated; F:RNA binding; F:protein binding; F:transcription regulator activity; C:nucleoplasm; C:U1 snRNP; C:cytosol; C:mediator complex; C:U2-type prespliceosome
TRUE	[NO-BLAST]	Manin09g010110.2	---NA---	90
TRUE	[BLASTED, MAPPED, ANNOTATED]	Manin18g004240.1	RecName: Full=Probable alpha-galactosidase D; AltName: Full=Melibiase D; Flags: Precursor	273	20	3.89987e-86	46.54	12	P:GO:0000272; P:GO:0009620; P:GO:0009911; P:GO:0009965; P:GO:0044248; P:GO:1901136; F:GO:0004557; F:GO:0005488; C:GO:0005773; C:GO:0009505; C:GO:0012505; C:GO:0048046	P:polysaccharide catabolic process; P:response to fungus; P:positive regulation of flower development; P:leaf morphogenesis; P:cellular catabolic process; P:carbohydrate derivative catabolic process; F:alpha-galactosidase activity; F:binding; C:vacuole; C:plant-type cell wall; C:endomembrane system; C:apoplast	EC:3.2.1.22	Alpha-galactosidase
TRUE	[BLASTED, MAPPED, ANNOTATED]	Manin18g007810.1	RecName: Full=Putative disease resistance protein RGA3; AltName: Full=Blight resistance protein B149; AltName: Full=RGA1-blb	933	20	4.69346e-143	47.76	5	P:GO:0042742; P:GO:0051716; F:GO:0005515; C:GO:0005622; C:GO:0005886	P:defense response to bacterium; P:cellular response to stimulus; F:protein binding; C:intracellular anatomical structure; C:plasma membrane
TRUE	[BLASTED, MAPPED, ANNOTATED]	Manin07g005050.1	RecName: Full=3 beta-hydroxysteroid dehydrogenase/Delta 5--	362	20	1.93643e-45	56.33	16	P:GO:0001942; P:GO:0006696; P:GO:0007224; P:GO:0008203; P:GO:0032409; P:GO:0060716; P:GO:0060918; P:GO:0099402; F:GO:0000252; F:GO:0005515; F:GO:0016853; F:GO:0033764; F:GO:0047012; C:GO:0005783; C:GO:0005811; C:GO:0016020	P:hair follicle development; P:ergosterol biosynthetic process; P:smoothened signaling pathway; P:cholesterol metabolic process; P:regulation of transporter activity; P:labyrinthine layer blood vessel development; P:auxin transport; P:plant organ development; F:C-3 sterol dehydrogenase (C-4 sterol decarboxylase) activity; F:protein binding; F:isomerase activity; F:steroid dehydrogenase activity, …	EC:1.1.1.170; EC:5	3-beta-hydroxysteroid-4-alpha-carboxylate 3-dehydrogenase; Isomerases
TRUE	[BLASTED, MAPPED, ANNOTATED]	Manin07g007800.1	RecName: Full=Putative disease resistance RPP13-like protein 1	999	20	0	47.81	6	P:GO:0009416; P:GO:0042742; P:GO:0050832; F:GO:0004016; F:GO:0005515; C:GO:0110165	P:response to light stimulus; P:defense response to bacterium; P:defense response to fungus; F:adenylate cyclase activity; F:protein binding; C:cellular anatomical entity	EC:4.6.1.1	Adenylate cyclase
TRUE	[BLASTED, MAPPED, ANNOTATED]	Manin15g005270.1	RecName: Full=Oligopeptide transporter 4; Short=AtOPT4	620	14	0	57.02	14	P:GO:0006875; P:GO:0035672; P:GO:0048235; P:GO:0050794; P:GO:0055072; P:GO:0080167; P:GO:1990388; F:GO:0035673; F:GO:0046915; C:GO:0005737; C:GO:0005887; C:GO:0009506; C:GO:0012505; C:GO:0043231	P:cellular metal ion homeostasis; P:oligopeptide transmembrane transport; P:pollen sperm cell differentiation; P:regulation of cellular process; P:iron ion homeostasis; P:response to karrikin; P:xylem-to-phloem iron transport; F:oligopeptide transmembrane transporter activity; F:transition metal ion transmembrane transporter activity; C:cytoplasm; C:integral component of plasma membrane; C:plasmo…	EC:7	Translocases
TRUE	[BLASTED, MAPPED, ANNOTATED]	Manin15g008620.1	RecName: Full=Disease resistance protein RPS4; AltName: Full=Resistance to Pseudomonas syringae 4	1789	20	5.96957e-165	52.16	9	P:GO:0007165; P:GO:0042742; P:GO:0043068; P:GO:0045089; P:GO:1901700; F:GO:0003953; F:GO:0042802; C:GO:0005783; C:GO:0031090	P:signal transduction; P:defense response to bacterium; P:positive regulation of programmed cell death; P:positive regulation of innate immune response; P:response to oxygen-containing compound; F:NAD+ nucleosidase activity; F:identical protein binding; C:endoplasmic reticulum; C:organelle membrane	EC:3.2.2	Glycosylases
TRUE	[BLASTED, MAPPED, ANNOTATED]	Manin15g009580.1	RecName: Full=Cytochrome P450 71D10	808	20	0	72.73	8	P:GO:0009699; P:GO:0016102; P:GO:0035835; P:GO:0051762; F:GO:0046872; F:GO:0102934; F:GO:0106223; C:GO:0005789	P:phenylpropanoid biosynthetic process; P:diterpenoid biosynthetic process; P:indole alkaloid biosynthetic process; P:sesquiterpene biosynthetic process; F:metal ion binding; F:costunolide synthase activity; F:germacrene A hydroxylase activity; C:endoplasmic reticulum membrane	EC:1.14.14.95; EC:1.14.13; EC:1.14.14.150	Germacrene A hydroxylase; Acting on paired donors, with incorporation or reduction of molecular oxygen. The oxygen incorporated need not be derived from O(2); Costunolide synthase
TRUE	[BLASTED, MAPPED, ANNOTATED]	Manin14g000710.1	RecName: Full=Disease resistance protein RPS4; AltName: Full=Resistance to Pseudomonas syringae 4	853	20	8.94902e-133	51.42	16	P:GO:0007165; P:GO:0009416; P:GO:0009615; P:GO:0019677; P:GO:0043068; P:GO:0045089; P:GO:0050832; F:GO:0003953; F:GO:0042802; F:GO:0050135; F:GO:0097159; F:GO:1901363; C:GO:0005634; C:GO:0005737; C:GO:0012505; C:GO:0031090	P:signal transduction; P:response to light stimulus; P:response to virus; P:NAD catabolic process; P:positive regulation of programmed cell death; P:positive regulation of innate immune response; P:defense response to fungus; F:NAD+ nucleosidase activity; F:identical protein binding; F:NAD(P)+ nucleosidase activity; F:organic cyclic compound binding; F:heterocyclic compound binding; C:nucleus; C:…	EC:3.2.2.6	ADP-ribosyl cyclase/cyclic ADP-ribose hydrolase
TRUE	[BLASTED, MAPPED, ANNOTATED]	Manin14g000930.1	RecName: Full=Disease resistance protein RPS4; AltName: Full=Resistance to Pseudomonas syringae 4	1493	20	3.91064e-114	49.52	11	P:GO:0006796; P:GO:0044238; P:GO:0048518; P:GO:0050794; P:GO:0051716; P:GO:0098542; P:GO:1901564; F:GO:0003677; F:GO:0003953; F:GO:0042802; C:GO:0009941	P:phosphate-containing compound metabolic process; P:primary metabolic process; P:positive regulation of biological process; P:regulation of cellular process; P:cellular response to stimulus; P:defense response to other organism; P:organonitrogen compound metabolic process; F:DNA binding; F:NAD+ nucleosidase activity; F:identical protein binding; C:chloroplast envelope	EC:3.2.2	Glycosylases
TRUE	[BLASTED, MAPPED, ANNOTATED]	Manin14g001050.1	RecName: Full=Disease resistance protein RPS4; AltName: Full=Resistance to Pseudomonas syringae 4	827	20	5.53035e-91	47.47	10	P:GO:0006796; P:GO:0050794; P:GO:0051716; P:GO:0098542; F:GO:0005515; F:GO:0016799; F:GO:0097159; F:GO:1901363; C:GO:0005737; C:GO:0043231	P:phosphate-containing compound metabolic process; P:regulation of cellular process; P:cellular response to stimulus; P:defense response to other organism; F:protein binding; F:hydrolase activity, hydrolyzing N-glycosyl compounds; F:organic cyclic compound binding; F:heterocyclic compound binding; C:cytoplasm; C:intracellular membrane-bounded organelle	EC:3.2.2	Glycosylases
TRUE	[BLASTED, MAPPED, ANNOTATED]	Manin12g004150.1	RecName: Full=Cytochrome P450 724B1; AltName: Full=Dwarf protein 11; AltName: Full=OsDWARF11	930	20	3.27105e-172	59.63	24	P:GO:0009647; P:GO:0009651; P:GO:0009737; P:GO:0009741; P:GO:0009867; P:GO:0009911; P:GO:0010224; P:GO:0010268; P:GO:0010358; P:GO:0010584; P:GO:0016125; P:GO:0016132; P:GO:0016134; P:GO:0042814; P:GO:0048441; P:GO:0048657; F:GO:0005506; F:GO:0005515; F:GO:0010012; F:GO:0016709; F:GO:0016712; F:GO:0080132; C:GO:0005783; C:GO:0016020	P:skotomorphogenesis; P:response to salt stress; P:response to abscisic acid; P:response to brassinosteroid; P:jasmonic acid mediated signaling pathway; P:positive regulation of flower development; P:response to UV-B; P:brassinosteroid homeostasis; P:leaf shaping; P:pollen exine formation; P:sterol metabolic process; P:brassinosteroid biosynthetic process; P:saponin metabolic process; P:monopolar…	EC:1.14.14; EC:1.14.13	Acting on paired donors, with incorporation or reduction of molecular oxygen. The oxygen incorporated need not be derived from O(2); Acting on paired donors, with incorporation or reduction of molecular oxygen. The oxygen incorporated need not be derived from O(2)
TRUE	[NO-BLAST]	Manin01g006080.1	---NA---	125
TRUE	[BLASTED, MAPPED, ANNOTATED]	Manin13g010990.2	RecName: Full=Putative disease resistance protein RGA4; AltName: Full=RGA4-blb	903	20	1.6184e-121	49.45	3	P:GO:0042742; F:GO:0005515; C:GO:0110165	P:defense response to bacterium; F:protein binding; C:cellular anatomical entity
TRUE	[BLASTED, MAPPED, ANNOTATED]	Manin16g000110.1	RecName: Full=Cyclin-D4-1; AltName: Full=G1/S-specific cyclin-D4-1; Short=CycD4;1	347	20	1.75275e-92	53.75	6	P:GO:0010033; P:GO:0010440; P:GO:0044772; P:GO:0051726; F:GO:0005515; C:GO:0005622	P:response to organic substance; P:stomatal lineage progression; P:mitotic cell cycle phase transition; P:regulation of cell cycle; F:protein binding; C:intracellular anatomical structure
TRUE	[NO-BLAST]	Manin16g004520.1	---NA---	277
TRUE	[BLASTED, MAPPED]	Manin10g004410.1	RecName: Full=30S ribosomal protein S11, chloroplastic	93	20	0.000191555	62.05	14	P:GO:0000028; P:GO:0000462; P:GO:0006412; F:GO:0003723; F:GO:0003729; F:GO:0003735; F:GO:0019843; F:GO:0048027; F:GO:0070181; C:GO:0005763; C:GO:0005840; C:GO:0009507; C:GO:0009536; C:GO:0009570	P:ribosomal small subunit assembly; P:maturation of SSU-rRNA from tricistronic rRNA transcript (SSU-rRNA, 5.8S rRNA, LSU-rRNA); P:translation; F:RNA binding; F:mRNA binding; F:structural constituent of ribosome; F:rRNA binding; F:mRNA 5'-UTR binding; F:small ribosomal subunit rRNA binding; C:mitochondrial small ribosomal subunit; C:ribosome; C:chloroplast; C:plastid; C:chloroplast stroma
TRUE	[BLASTED, MAPPED]	Manin10g006140.1	RecName: Full=ATP-dependent RNA helicase glh-2; AltName: Full=Germline helicase 2	113	1	2.28835e-05	66.67	20	P:GO:0007276; P:GO:0007281; P:GO:0009791; P:GO:0016070; P:GO:0030154; F:GO:0000166; F:GO:0003676; F:GO:0003723; F:GO:0003724; F:GO:0004386; F:GO:0005515; F:GO:0005524; F:GO:0008270; F:GO:0008432; F:GO:0016787; F:GO:0043621; F:GO:0046872; F:GO:0140603; C:GO:0005634; C:GO:0043186	P:gamete generation; P:germ cell development; P:post-embryonic development; P:RNA metabolic process; P:cell differentiation; F:nucleotide binding; F:nucleic acid binding; F:RNA binding; F:RNA helicase activity; F:helicase activity; F:protein binding; F:ATP binding; F:zinc ion binding; F:JUN kinase binding; F:hydrolase activity; F:protein self-association; F:metal ion binding; F:obsolete ATP hydro…
TRUE	[NO-BLAST]	Manin05g006250.1	---NA---	551
TRUE	[BLASTED, MAPPED, ANNOTATED]	Manin05g006660.1	RecName: Full=Transcription repressor OFP8; AltName: Full=Ovate family protein 8; Short=AtOFP8	405	14	3.04743e-26	65.25	10	P:GO:0009553; P:GO:0043622; P:GO:0045892; P:GO:0051510; P:GO:1900457; P:GO:2000652; F:GO:0005515; C:GO:0005730; C:GO:0005886; C:GO:0030863	P:embryo sac development; P:cortical microtubule organization; P:negative regulation of transcription, DNA-templated; P:regulation of unidimensional cell growth; P:regulation of brassinosteroid mediated signaling pathway; P:regulation of secondary cell wall biogenesis; F:protein binding; C:nucleolus; C:plasma membrane; C:cortical cytoskeleton
TRUE	[BLASTED, MAPPED, ANNOTATED]	Manin00g004450.1	RecName: Full=Disease resistance protein RPS6; AltName: Full=Resistance to Pseudomonas syringae 6	248	20	3.92267e-30	53.31	16	P:GO:0002239; P:GO:0002758; P:GO:0010033; P:GO:0019677; P:GO:0034052; P:GO:0050832; P:GO:1901700; F:GO:0000166; F:GO:0003953; F:GO:0042803; F:GO:0050135; F:GO:0140376; C:GO:0000139; C:GO:0005634; C:GO:0005789; C:GO:0005886	P:response to oomycetes; P:innate immune response-activating signal transduction; P:response to organic substance; P:NAD catabolic process; P:positive regulation of plant-type hypersensitive response; P:defense response to fungus; P:response to oxygen-containing compound; F:nucleotide binding; F:NAD+ nucleosidase activity; F:protein homodimerization activity; F:NAD(P)+ nucleosidase activity; F:in…	EC:3.2.2.6	ADP-ribosyl cyclase/cyclic ADP-ribose hydrolase
TRUE	[BLASTED, MAPPED, ANNOTATED]	Manin00g005320.1	RecName: Full=Stromal membrane-associated protein 2; AltName: Full=Stromal membrane-associated protein 1-like	354	20	2.65814e-136	67.28	30	P:GO:0006886; P:GO:0009555; P:GO:0009611; P:GO:0009630; P:GO:0009638; P:GO:0009789; P:GO:0030308; P:GO:0035652; P:GO:0045648; P:GO:0050829; P:GO:0055059; P:GO:0060582; P:GO:0060858; P:GO:0060866; P:GO:0090630; P:GO:1900426; P:GO:1901002; P:GO:2000369; F:GO:0005096; F:GO:0005543; F:GO:0030276; F:GO:0036094; F:GO:0043168; C:GO:0005634; C:GO:0005768; C:GO:0005773; C:GO:0005802; C:GO:0005829; C:GO:00…	P:intracellular protein transport; P:pollen development; P:response to wounding; P:gravitropism; P:phototropism; P:positive regulation of abscisic acid-activated signaling pathway; P:negative regulation of cell growth; P:clathrin-coated vesicle cargo loading; P:positive regulation of erythrocyte differentiation; P:defense response to Gram-negative bacterium; P:asymmetric neuroblast division; P:ce…
TRUE	[BLASTED, MAPPED]	Manin00g009020.1	RecName: Full=Probable disease resistance protein At4g27220	101	1	9.84614e-05	50	4	P:GO:0006952; F:GO:0000166; F:GO:0005524; F:GO:0043531	P:defense response; F:nucleotide binding; F:ATP binding; F:ADP binding
TRUE	[BLASTED, MAPPED, ANNOTATED]	Manin00g014800.1	RecName: Full=Disease resistance protein RPS4; AltName: Full=Resistance to Pseudomonas syringae 4	263	11	1.87649e-16	51.92	1	F:GO:0005515	F:protein binding
TRUE	[NO-BLAST]	Manin00g014810.4	---NA---	161
TRUE	[BLASTED, MAPPED, ANNOTATED]	Manin19g000590.1	RecName: Full=17.3 kDa class I heat shock protein; AltName: Full=HSP 17.3	334	20	2.76995e-22	59.82	12	P:GO:0009408; P:GO:0009987; P:GO:0042542; P:GO:0045471; P:GO:0046685; P:GO:0046686; P:GO:0046688; P:GO:0050821; F:GO:0042802; F:GO:0043621; C:GO:0005737; C:GO:0032991	P:response to heat; P:cellular process; P:response to hydrogen peroxide; P:response to ethanol; P:response to arsenic-containing substance; P:response to cadmium ion; P:response to copper ion; P:protein stabilization; F:identical protein binding; F:protein self-association; C:cytoplasm; C:protein-containing complex
TRUE	[BLASTED, MAPPED]	Manin19g004550.1	RecName: Full=CASP-like protein 1D1; Short=AlCASPL1D1	142	3	1.69897e-05	59.24	7	F:GO:0051539; C:GO:0005768; C:GO:0005794; C:GO:0005802; C:GO:0005886; C:GO:0016020; C:GO:0016021	F:4 iron, 4 sulfur cluster binding; C:endosome; C:Golgi apparatus; C:trans-Golgi network; C:plasma membrane; C:membrane; C:integral component of membrane
TRUE	[BLASTED, MAPPED, ANNOTATED]	Manin19g008460.1	RecName: Full=Fructose-bisphosphate aldolase 1, chloroplastic; Flags: Precursor	198	20	2.6365e-76	59.56	13	P:GO:0001666; P:GO:0006979; P:GO:0016051; P:GO:0030388; P:GO:0044281; P:GO:0046686; F:GO:0003729; F:GO:0004332; F:GO:0043621; C:GO:0005739; C:GO:0009570; C:GO:0032991; C:GO:0048046	P:response to hypoxia; P:response to oxidative stress; P:carbohydrate biosynthetic process; P:fructose 1,6-bisphosphate metabolic process; P:small molecule metabolic process; P:response to cadmium ion; F:mRNA binding; F:fructose-bisphosphate aldolase activity; F:protein self-association; C:mitochondrion; C:chloroplast stroma; C:protein-containing complex; C:apoplast	EC:4.1.2.13	Fructose-bisphosphate aldolase
TRUE	[BLASTED, MAPPED, ANNOTATED]	Manin19g009570.1	RecName: Full=Putative disease resistance RPP13-like protein 2	817	20	9.03831e-144	48.86	6	P:GO:0009416; P:GO:0010033; P:GO:0051716; P:GO:0098542; F:GO:0005515; C:GO:0016020	P:response to light stimulus; P:response to organic substance; P:cellular response to stimulus; P:defense response to other organism; F:protein binding; C:membrane
TRUE	[BLASTED, MAPPED, ANNOTATED]	Manin03g011070.1	RecName: Full=Probable phosphoglycerate mutase GpmB; AltName: Full=PGAM; AltName: Full=Phosphoglyceromutase	525	20	0	51.37	4	P:GO:0016311; F:GO:0016868; F:GO:0047538; C:GO:0009570	P:dephosphorylation; F:intramolecular transferase activity, phosphotransferases; F:2-carboxy-D-arabinitol-1-phosphatase activity; C:chloroplast stroma	EC:3.1.3.63; EC:5.4.2	2-carboxy-D-arabinitol-1-phosphatase; Intramolecular transferases
TRUE	[BLASTED, MAPPED, ANNOTATED]	Manin04g009070.1	RecName: Full=ABC transporter G family member 36; Short=OsABCG36; AltName: Full=Pleiotropic drug resistance protein 9; Short=OsPDR9	275	20	1.11679e-71	68.22	24	P:GO:0002229; P:GO:0009408; P:GO:0009409; P:GO:0009723; P:GO:0009738; P:GO:0009751; P:GO:0009753; P:GO:0009914; P:GO:0010193; P:GO:0010496; P:GO:0015692; P:GO:0042631; P:GO:0042908; P:GO:0048581; P:GO:0080168; P:GO:0090332; P:GO:0098657; P:GO:0098739; P:GO:2000032; F:GO:0000166; F:GO:0005515; F:GO:0015562; F:GO:0042626; C:GO:0005886	P:defense response to oomycetes; P:response to heat; P:response to cold; P:response to ethylene; P:abscisic acid-activated signaling pathway; P:response to salicylic acid; P:response to jasmonic acid; P:hormone transport; P:response to ozone; P:intercellular transport; P:lead ion transport; P:cellular response to water deprivation; P:xenobiotic transport; P:negative regulation of post-embryonic d…	EC:7	Translocases
TRUE	[BLASTED, MAPPED, ANNOTATED]	Manin04g016600.1	RecName: Full=Electron transfer flavoprotein subunit beta; Short=Beta-ETF	1627	20	6.22149e-124	60.94	9	P:GO:0006552; P:GO:0015996; P:GO:0022900; P:GO:0033539; P:GO:0098542; F:GO:0000166; F:GO:0005515; F:GO:0009055; C:GO:0005759	P:leucine catabolic process; P:chlorophyll catabolic process; P:electron transport chain; P:fatty acid beta-oxidation using acyl-CoA dehydrogenase; P:defense response to other organism; F:nucleotide binding; F:protein binding; F:electron transfer activity; C:mitochondrial matrix	EC:1	Oxidoreductases
TRUE	[NO-BLAST]	Manin09g005130.1	---NA---	384
TRUE	[BLASTED, MAPPED, ANNOTATED]	Manin11g001300.1	RecName: Full=Subtilisin-like protease SBT4.14; AltName: Full=Cucumisin-like protein; AltName: Full=Subtilase subfamily 4 member 14; Short=AtSBT4.14; AltName: Full=Xylem serine proteinase 1; Short=AtXSP1; Flags: Precursor	2932	20	0	61.3	15	P:GO:0006508; P:GO:0009733; P:GO:0009753; P:GO:0010037; P:GO:0010074; P:GO:0010102; P:GO:0046686; P:GO:1900425; P:GO:2000122; F:GO:0004252; F:GO:0005515; C:GO:0005618; C:GO:0005634; C:GO:0005768; C:GO:0048046	P:proteolysis; P:response to auxin; P:response to jasmonic acid; P:response to carbon dioxide; P:maintenance of meristem identity; P:lateral root morphogenesis; P:response to cadmium ion; P:negative regulation of defense response to bacterium; P:negative regulation of stomatal complex development; F:serine-type endopeptidase activity; F:protein binding; C:cell wall; C:nucleus; C:endosome; C:apopl…	EC:3.4.21	Acting on peptide bonds (peptidases)
TRUE	[NO-BLAST]	Manin18g006220.1	---NA---	141
TRUE	[BLASTED, MAPPED, ANNOTATED]	Manin18g006930.1	RecName: Full=Putative disease resistance protein RGA3; AltName: Full=Blight resistance protein B149; AltName: Full=RGA1-blb	906	20	1.26565e-86	44.85	5	P:GO:0098542; F:GO:0005488; C:GO:0005737; C:GO:0016020; C:GO:0043231	P:defense response to other organism; F:binding; C:cytoplasm; C:membrane; C:intracellular membrane-bounded organelle
TRUE	[BLASTED, MAPPED, ANNOTATED]	Manin18g007780.1	RecName: Full=Putative disease resistance protein RGA3; AltName: Full=Blight resistance protein B149; AltName: Full=RGA1-blb	907	20	3.25067e-126	45.74	3	P:GO:0098542; F:GO:0005515; C:GO:0016020	P:defense response to other organism; F:protein binding; C:membrane
TRUE	[BLASTED, MAPPED, ANNOTATED]	Manin18g007830.1	RecName: Full=Jacalin-related lectin 19	75	1	5.66895e-07	83.87	1	F:GO:0030246	F:carbohydrate binding
TRUE	[BLASTED, MAPPED, ANNOTATED]	Manin17g006930.1	RecName: Full=LEAF RUST 10 DISEASE-RESISTANCE LOCUS RECEPTOR-LIKE PROTEIN KINASE-like 1.2; AltName: Full=Probable receptor-like serine/threonine-protein kinase LRK10L-1.2; Flags: Precursor	2715	20	2.2508e-172	62.09	14	P:GO:0002376; P:GO:0006968; P:GO:0007166; P:GO:0010038; P:GO:0042631; P:GO:0046777; P:GO:0048573; P:GO:0051707; P:GO:0071215; F:GO:0000166; F:GO:0004674; F:GO:0008889; C:GO:0005886; C:GO:0009506	P:immune system process; P:cellular defense response; P:cell surface receptor signaling pathway; P:response to metal ion; P:cellular response to water deprivation; P:protein autophosphorylation; P:photoperiodism, flowering; P:response to other organism; P:cellular response to abscisic acid stimulus; F:nucleotide binding; F:protein serine/threonine kinase activity; F:glycerophosphodiester phosphod…	EC:2.7.1; EC:3.1.4.46	Transferring phosphorus-containing groups; Glycerophosphodiester phosphodiesterase
TRUE	[BLASTED, MAPPED, ANNOTATED]	Manin07g000350.1	RecName: Full=Probable transcriptional regulatory protein At2g25830	313	10	3.43741e-66	47.46	1	C:GO:0009507	C:chloroplast
TRUE	[BLASTED, MAPPED, ANNOTATED]	Manin07g007250.1	RecName: Full=Alpha,alpha-trehalose-phosphate synthase [UDP-forming]; AltName: Full=Trehalose-6-phosphate synthase; AltName: Full=UDP-glucose-glucosephosphate glucosyltransferase	859	20	0	61.78	14	P:GO:0005992; P:GO:0007154; P:GO:0030437; P:GO:0034599; P:GO:0034605; P:GO:0070413; P:GO:1901701; F:GO:0003825; F:GO:0004805; F:GO:0005515; F:GO:0102986; C:GO:0005739; C:GO:0005829; C:GO:0005946	P:trehalose biosynthetic process; P:cell communication; P:ascospore formation; P:cellular response to oxidative stress; P:cellular response to heat; P:trehalose metabolism in response to stress; P:cellular response to oxygen-containing compound; F:alpha,alpha-trehalose-phosphate synthase (UDP-forming) activity; F:trehalose-phosphatase activity; F:protein binding; F:trehalose synthase activity; C:…	EC:2.4.1.15; EC:3.1.3.12; EC:2.4.1.245	Alpha,alpha-trehalose-phosphate synthase (UDP-forming); Trehalose-phosphatase; Alpha,alpha-trehalose synthase
TRUE	[BLASTED, MAPPED, ANNOTATED]	Manin07g007250.2	RecName: Full=Alpha,alpha-trehalose-phosphate synthase [UDP-forming]; AltName: Full=Trehalose-6-phosphate synthase; AltName: Full=UDP-glucose-glucosephosphate glucosyltransferase	859	20	0	61.78	14	P:GO:0005992; P:GO:0007154; P:GO:0030437; P:GO:0034599; P:GO:0034605; P:GO:0070413; P:GO:1901701; F:GO:0003825; F:GO:0004805; F:GO:0005515; F:GO:0102986; C:GO:0005739; C:GO:0005829; C:GO:0005946	P:trehalose biosynthetic process; P:cell communication; P:ascospore formation; P:cellular response to oxidative stress; P:cellular response to heat; P:trehalose metabolism in response to stress; P:cellular response to oxygen-containing compound; F:alpha,alpha-trehalose-phosphate synthase (UDP-forming) activity; F:trehalose-phosphatase activity; F:protein binding; F:trehalose synthase activity; C:…	EC:2.4.1.15; EC:3.1.3.12; EC:2.4.1.245	Alpha,alpha-trehalose-phosphate synthase (UDP-forming); Trehalose-phosphatase; Alpha,alpha-trehalose synthase
TRUE	[BLASTED, MAPPED, ANNOTATED]	Manin07g009140.1	RecName: Full=Receptor-like protein 13; Short=AtRLP13; Flags: Precursor	1946	20	2.53701e-151	49.95	12	P:GO:0010033; P:GO:0022414; P:GO:0048229; P:GO:0048869; P:GO:0050793; P:GO:0050794; P:GO:0098542; P:GO:0099402; P:GO:1901700; F:GO:0005488; F:GO:0016301; C:GO:0016020	P:response to organic substance; P:reproductive process; P:gametophyte development; P:cellular developmental process; P:regulation of developmental process; P:regulation of cellular process; P:defense response to other organism; P:plant organ development; P:response to oxygen-containing compound; F:binding; F:kinase activity; C:membrane	EC:2.7	Transferring phosphorus-containing groups
TRUE	[BLASTED, MAPPED, ANNOTATED]	Manin15g000010.1	RecName: Full=Leucine-rich repeat protein soc-2 homolog; AltName: Full=Protein Sur-8 homolog; AltName: Full=Protein soc-2 homolog	373	20	1.48635e-09	53.63	12	P:GO:0009967; P:GO:0042742; P:GO:0050832; F:GO:0000166; F:GO:0004016; F:GO:0005515; F:GO:0016301; F:GO:0016787; F:GO:0043167; F:GO:0140096; C:GO:0005737; C:GO:0043231	P:positive regulation of signal transduction; P:defense response to bacterium; P:defense response to fungus; F:nucleotide binding; F:adenylate cyclase activity; F:protein binding; F:kinase activity; F:hydrolase activity; F:ion binding; F:catalytic activity, acting on a protein; C:cytoplasm; C:intracellular membrane-bounded organelle	EC:2.7; EC:3; EC:4.6.1.1	Transferring phosphorus-containing groups; Hydrolases; Adenylate cyclase
TRUE	[NO-BLAST]	Manin15g008930.1	---NA---	145
TRUE	[BLASTED, MAPPED, ANNOTATED]	Manin01g000130.1	RecName: Full=Pentatricopeptide repeat-containing protein At4g21300	819	20	0	56.78	12	P:GO:0000963; P:GO:0010087; P:GO:0010305; P:GO:0010588; P:GO:0016554; P:GO:0031425; P:GO:0080156; P:GO:1900865; F:GO:0003729; F:GO:0004519; C:GO:0005739; C:GO:0009507	P:mitochondrial RNA processing; P:phloem or xylem histogenesis; P:leaf vascular tissue pattern formation; P:cotyledon vascular tissue pattern formation; P:cytidine to uridine editing; P:chloroplast RNA processing; P:mitochondrial mRNA modification; P:chloroplast RNA modification; F:mRNA binding; F:endonuclease activity; C:mitochondrion; C:chloroplast	EC:3.1	Acting on ester bonds
TRUE	[BLASTED, MAPPED, ANNOTATED]	Manin01g006260.1	RecName: Full=Protein MET1, chloroplastic; AltName: Full=PDZ domain, K-box domain, and TPR region containing protein; Flags: Precursor	116	1	4.44657e-16	86.05	10	P:GO:0009611; P:GO:0009644; P:GO:0010206; P:GO:0010207; F:GO:0005515; C:GO:0009523; C:GO:0009535; C:GO:0009570; C:GO:0009575; C:GO:0031969	P:response to wounding; P:response to high light intensity; P:photosystem II repair; P:photosystem II assembly; F:protein binding; C:photosystem II; C:chloroplast thylakoid membrane; C:chloroplast stroma; C:chromoplast stroma; C:chloroplast membrane
TRUE	[BLASTED, MAPPED, ANNOTATED]	Manin01g011340.1	RecName: Full=Disease resistance protein RPS4; AltName: Full=Resistance to Pseudomonas syringae 4	3624	20	1.67805e-123	49.76	13	P:GO:0007165; P:GO:0009416; P:GO:0009615; P:GO:0033554; P:GO:0042221; P:GO:0043068; P:GO:0045089; F:GO:0003953; F:GO:0042802; F:GO:0097159; F:GO:1901363; C:GO:0005783; C:GO:0031090	P:signal transduction; P:response to light stimulus; P:response to virus; P:cellular response to stress; P:response to chemical; P:positive regulation of programmed cell death; P:positive regulation of innate immune response; F:NAD+ nucleosidase activity; F:identical protein binding; F:organic cyclic compound binding; F:heterocyclic compound binding; C:endoplasmic reticulum; C:organelle membrane	EC:3.2.2	Glycosylases
TRUE	[BLASTED, MAPPED, ANNOTATED]	Manin13g011070.1	RecName: Full=Putative disease resistance protein RGA1; AltName: Full=RGA3-blb	1020	20	5.54414e-129	48.95	5	P:GO:0009416; P:GO:0098542; F:GO:0005515; C:GO:0005622; C:GO:0016020	P:response to light stimulus; P:defense response to other organism; F:protein binding; C:intracellular anatomical structure; C:membrane
TRUE	[BLASTED, MAPPED, ANNOTATED]	Manin13g011550.1	RecName: Full=LRR receptor-like serine/threonine-protein kinase GSO1; AltName: Full=Protein GASSHO 1; AltName: Full=Protein SCHENGEN 3; Flags: Precursor	1087	20	7.41862e-104	47.74	21	P:GO:0002764; P:GO:0003006; P:GO:0009617; P:GO:0009725; P:GO:0009791; P:GO:0010015; P:GO:0010074; P:GO:0016310; P:GO:0033554; P:GO:0045087; P:GO:0048229; P:GO:0048869; P:GO:0050793; P:GO:0051234; P:GO:0051321; F:GO:0004672; F:GO:0005515; F:GO:0038023; C:GO:0012505; C:GO:0016020; C:GO:0071944	P:immune response-regulating signaling pathway; P:developmental process involved in reproduction; P:response to bacterium; P:response to hormone; P:post-embryonic development; P:root morphogenesis; P:maintenance of meristem identity; P:phosphorylation; P:cellular response to stress; P:innate immune response; P:gametophyte development; P:cellular developmental process; P:regulation of developmenta…	EC:2.7.1	Transferring phosphorus-containing groups
TRUE	[NO-BLAST]	Manin16g005970.1	---NA---	90
TRUE	[BLASTED, MAPPED, ANNOTATED]	Manin16g007400.1	RecName: Full=ATP synthase subunit O, mitochondrial; AltName: Full=ATP synthase peripheral stalk subunit OSCP; AltName: Full=Oligomycin sensitivity conferral protein; Short=OSCP; Flags: Precursor	938	20	1.25964e-97	60.58	20	P:GO:0008285; P:GO:0042776; P:GO:0046621; P:GO:0048437; P:GO:0051865; P:GO:0071320; P:GO:0071345; P:GO:1900057; F:GO:0004842; F:GO:0008270; F:GO:0031624; F:GO:0044877; F:GO:0046933; F:GO:0050897; F:GO:1903924; C:GO:0000274; C:GO:0005886; C:GO:0009507; C:GO:0009986; C:GO:0045261	P:negative regulation of cell population proliferation; P:mitochondrial ATP synthesis coupled proton transport; P:negative regulation of organ growth; P:floral organ development; P:protein autoubiquitination; P:cellular response to cAMP; P:cellular response to cytokine stimulus; P:positive regulation of leaf senescence; F:ubiquitin-protein transferase activity; F:zinc ion binding; F:ubiquitin con…	EC:7.1.2.2; EC:2; EC:6	H(+)-transporting two-sector ATPase; Transferases; Ligases
TRUE	[BLASTED, MAPPED, ANNOTATED]	Manin16g015070.1	RecName: Full=Digalactosyldiacylglycerol synthase 2, chloroplastic	381	6	1.6567e-111	53.58	5	P:GO:0009247; P:GO:0016036; P:GO:0050794; F:GO:0035250; C:GO:0009707	P:glycolipid biosynthetic process; P:cellular response to phosphate starvation; P:regulation of cellular process; F:UDP-galactosyltransferase activity; C:chloroplast outer membrane	EC:2.4.1	Glycosyltransferases
TRUE	[BLASTED, MAPPED, ANNOTATED]	Manin02g003090.1	RecName: Full=Pleiotropic drug resistance protein 3; AltName: Full=NtPDR3	1376	20	0	69.78	55	P:GO:0000302; P:GO:0002229; P:GO:0002237; P:GO:0002238; P:GO:0002240; P:GO:0009414; P:GO:0009626; P:GO:0009627; P:GO:0009651; P:GO:0009738; P:GO:0009804; P:GO:0009926; P:GO:0010200; P:GO:0010252; P:GO:0010496; P:GO:0010928; P:GO:0015691; P:GO:0018901; P:GO:0031348; P:GO:0033231; P:GO:0042344; P:GO:0042742; P:GO:0042908; P:GO:0046104; P:GO:0048581; P:GO:0048825; P:GO:0050832; P:GO:0052544; P:GO:00…	P:response to reactive oxygen species; P:defense response to oomycetes; P:response to molecule of bacterial origin; P:response to molecule of fungal origin; P:response to molecule of oomycetes origin; P:response to water deprivation; P:plant-type hypersensitive response; P:systemic acquired resistance; P:response to salt stress; P:abscisic acid-activated signaling pathway; P:coumarin metabolic pr…	EC:7	Translocases
TRUE	[BLASTED, MAPPED, ANNOTATED]	Manin02g009930.1	RecName: Full=Cullin-3; Short=CUL-3	895	20	0	59.75	38	P:GO:0001701; P:GO:0006915; P:GO:0006996; P:GO:0008284; P:GO:0009639; P:GO:0009653; P:GO:0009734; P:GO:0009793; P:GO:0009867; P:GO:0009873; P:GO:0009911; P:GO:0010087; P:GO:0016192; P:GO:0016567; P:GO:0022607; P:GO:0030853; P:GO:0035019; P:GO:0042254; P:GO:0042752; P:GO:0043161; P:GO:0045732; P:GO:0048366; P:GO:0048468; P:GO:0051301; P:GO:0051649; P:GO:1900087; P:GO:2000001; P:GO:2000819; F:GO:00…	P:in utero embryonic development; P:apoptotic process; P:organelle organization; P:positive regulation of cell population proliferation; P:response to red or far red light; P:anatomical structure morphogenesis; P:auxin-activated signaling pathway; P:embryo development ending in seed dormancy; P:jasmonic acid mediated signaling pathway; P:ethylene-activated signaling pathway; P:positive regulation…	EC:2	Transferases
TRUE	[BLASTED, MAPPED, ANNOTATED]	Manin08g004740.1	RecName: Full=Zinc finger CCCH domain-containing protein 15 homolog	352	17	1.6377e-139	66.53	7	P:GO:0002181; P:GO:0019221; P:GO:0043547; F:GO:0003677; F:GO:0005515; F:GO:0046872; C:GO:0005829	P:cytoplasmic translation; P:cytokine-mediated signaling pathway; P:positive regulation of GTPase activity; F:DNA binding; F:protein binding; F:metal ion binding; C:cytosol
TRUE	[BLASTED, MAPPED, ANNOTATED]	Manin08g007420.1	RecName: Full=Dual specificity protein phosphatase 4; AltName: Full=Mitogen-activated protein kinase phosphatase 2; Short=MAP kinase phosphatase 2; Short=MKP-2	894	20	0	50.88	31	P:GO:0000302; P:GO:0002683; P:GO:0006469; P:GO:0007162; P:GO:0007346; P:GO:0009651; P:GO:0009725; P:GO:0010035; P:GO:0010224; P:GO:0010225; P:GO:0014070; P:GO:0030336; P:GO:0032873; P:GO:0033043; P:GO:0033993; P:GO:0035335; P:GO:0042981; P:GO:0043069; P:GO:0048522; P:GO:0048856; P:GO:0050776; P:GO:0050922; P:GO:0071310; P:GO:0071495; P:GO:1902065; F:GO:0004722; F:GO:0017017; F:GO:0019901; C:GO:00…	P:response to reactive oxygen species; P:negative regulation of immune system process; P:negative regulation of protein kinase activity; P:negative regulation of cell adhesion; P:regulation of mitotic cell cycle; P:response to salt stress; P:response to hormone; P:response to inorganic substance; P:response to UV-B; P:response to UV-C; P:response to organic cyclic compound; P:negative regulation …	EC:3.1.3.16	Protein-serine/threonine phosphatase
TRUE	[BLASTED, MAPPED, ANNOTATED]	Manin10g000170.1	RecName: Full=Transcription termination factor MTERF4, chloroplastic; AltName: Full=Mitochondrial transcription termination factor 4; Flags: Precursor	992	9	7.91872e-158	50.52	13	P:GO:0006355; P:GO:0006396; P:GO:0009651; P:GO:0009658; P:GO:0009737; P:GO:0042793; P:GO:0048731; P:GO:0071452; F:GO:0003723; F:GO:0005515; F:GO:1990837; C:GO:0009507; C:GO:0009532	P:regulation of transcription, DNA-templated; P:RNA processing; P:response to salt stress; P:chloroplast organization; P:response to abscisic acid; P:plastid transcription; P:system development; P:cellular response to singlet oxygen; F:RNA binding; F:protein binding; F:sequence-specific double-stranded DNA binding; C:chloroplast; C:plastid stroma
TRUE	[BLASTED, MAPPED, ANNOTATED]	Manin05g004850.1	RecName: Full=Mediator of RNA polymerase II transcription subunit 20a	204	2	1.08541e-86	74.31	7	P:GO:0035196; P:GO:0045944; P:GO:1900150; P:GO:2000031; F:GO:0003713; F:GO:0005515; C:GO:0016592	P:production of miRNAs involved in gene silencing by miRNA; P:positive regulation of transcription by RNA polymerase II; P:regulation of defense response to fungus; P:regulation of salicylic acid mediated signaling pathway; F:transcription coactivator activity; F:protein binding; C:mediator complex
TRUE	[NO-BLAST]	Manin05g006250.2	---NA---	551
TRUE	[BLASTED, MAPPED, ANNOTATED]	Manin00g018040.1	RecName: Full=Cysteine-rich receptor-like protein kinase 10; Short=Cysteine-rich RLK10; AltName: Full=Receptor-like protein kinase 4; Flags: Precursor	276	20	1.53102e-47	50.71	9	P:GO:0006952; P:GO:0006979; P:GO:0009987; P:GO:0010033; P:GO:1901700; F:GO:0004674; F:GO:0005488; C:GO:0005737; C:GO:0016020	P:defense response; P:response to oxidative stress; P:cellular process; P:response to organic substance; P:response to oxygen-containing compound; F:protein serine/threonine kinase activity; F:binding; C:cytoplasm; C:membrane	EC:2.7.1	Transferring phosphorus-containing groups
TRUE	[BLASTED, MAPPED, ANNOTATED]	Manin19g003010.2	RecName: Full=UNC93-like protein 3	107	1	2.67141e-14	61.32	2	P:GO:0055075; C:GO:0005886	P:potassium ion homeostasis; C:plasma membrane
TRUE	[BLASTED, MAPPED, ANNOTATED]	Manin19g007260.1	RecName: Full=LysM domain receptor-like kinase 4; Short=LysM-containing receptor-like kinase 4; Flags: Precursor	356	20	4.17401e-88	56.78	28	P:GO:0000904; P:GO:0002752; P:GO:0009409; P:GO:0009609; P:GO:0009789; P:GO:0009877; P:GO:0009932; P:GO:0031348; P:GO:0032491; P:GO:0032499; P:GO:0032501; P:GO:0035556; P:GO:0042742; P:GO:0046777; P:GO:0048588; P:GO:0050832; P:GO:0071219; P:GO:0071323; F:GO:0004674; F:GO:0008061; F:GO:0019199; F:GO:0042803; F:GO:0043621; F:GO:2001080; C:GO:0005768; C:GO:0005775; C:GO:0005886; C:GO:0009941	P:cell morphogenesis involved in differentiation; P:cell surface pattern recognition receptor signaling pathway; P:response to cold; P:response to symbiotic bacterium; P:positive regulation of abscisic acid-activated signaling pathway; P:nodulation; P:cell tip growth; P:negative regulation of defense response; P:detection of molecule of fungal origin; P:detection of peptidoglycan; P:multicellular…	EC:2.7.1	Transferring phosphorus-containing groups
TRUE	[NO-BLAST]	Manin19g007590.1	---NA---	295
TRUE	[BLASTED, MAPPED, ANNOTATED]	Manin03g000180.1	RecName: Full=Membrane-bound O-acyltransferase gup1; AltName: Full=Glycerol uptake protein 1	457	6	1.30867e-39	44.21	7	P:GO:0030447; P:GO:0044237; P:GO:0044238; P:GO:0050896; P:GO:0071704; C:GO:0005737; C:GO:0016020	P:filamentous growth; P:cellular metabolic process; P:primary metabolic process; P:response to stimulus; P:organic substance metabolic process; C:cytoplasm; C:membrane
TRUE	[BLASTED, MAPPED, ANNOTATED]	Manin03g006960.1	RecName: Full=Subtilisin-like protease SBT4.4; AltName: Full=Subtilase subfamily 4 member 4; Short=AtSBT4.4; Flags: Precursor	1454	20	0	65.52	18	P:GO:0006508; P:GO:0009609; P:GO:0009610; P:GO:0009733; P:GO:0009753; P:GO:0010037; P:GO:0010102; P:GO:0046686; P:GO:0048359; P:GO:0080001; P:GO:1900425; P:GO:2000122; F:GO:0004252; F:GO:0005515; C:GO:0005618; C:GO:0005634; C:GO:0005768; C:GO:0048046	P:proteolysis; P:response to symbiotic bacterium; P:response to symbiotic fungus; P:response to auxin; P:response to jasmonic acid; P:response to carbon dioxide; P:lateral root morphogenesis; P:response to cadmium ion; P:mucilage metabolic process involved in seed coat development; P:mucilage extrusion from seed coat; P:negative regulation of defense response to bacterium; P:negative regulation o…	EC:3.4.21	Acting on peptide bonds (peptidases)
TRUE	[BLASTED, MAPPED, ANNOTATED]	Manin03g013720.1	RecName: Full=Sugar transporter ERD6-like 5	2195	20	0	66.47	14	P:GO:0006829; P:GO:0009409; P:GO:0009414; P:GO:0009651; P:GO:0009737; P:GO:0010200; P:GO:0015749; F:GO:0005515; F:GO:0015145; C:GO:0005634; C:GO:0005739; C:GO:0005783; C:GO:0009705; C:GO:0016021	P:zinc ion transport; P:response to cold; P:response to water deprivation; P:response to salt stress; P:response to abscisic acid; P:response to chitin; P:monosaccharide transmembrane transport; F:protein binding; F:monosaccharide transmembrane transporter activity; C:nucleus; C:mitochondrion; C:endoplasmic reticulum; C:plant-type vacuole membrane; C:integral component of membrane	EC:7	Translocases
TRUE	[BLASTED, MAPPED, ANNOTATED]	Manin03g014470.1	RecName: Full=Non-functional pseudokinase ZED1; Short=AtZED1; AltName: Full=Non-functional pseudokinase ZRK5; AltName: Full=Protein CLUSTERED SILIQUE; AltName: Full=Protein HOPZ-ETI-DEFICIENT 1	757	20	6.67983e-63	55.8	13	P:GO:0009266; P:GO:0009620; P:GO:0009826; P:GO:0040008; P:GO:0046777; P:GO:0048527; P:GO:0050829; P:GO:1900426; F:GO:0004674; F:GO:0005515; C:GO:0005634; C:GO:0005829; C:GO:0005886	P:response to temperature stimulus; P:response to fungus; P:unidimensional cell growth; P:regulation of growth; P:protein autophosphorylation; P:lateral root development; P:defense response to Gram-negative bacterium; P:positive regulation of defense response to bacterium; F:protein serine/threonine kinase activity; F:protein binding; C:nucleus; C:cytosol; C:plasma membrane	EC:2.7.1	Transferring phosphorus-containing groups
TRUE	[NO-BLAST]	Manin04g011250.1	---NA---	190
TRUE	[BLASTED, MAPPED]	Manin04g015370.1	RecName: Full=Chromatin structure-remodeling complex protein BSH; Short=AtBSH; AltName: Full=Protein BUSHY; AltName: Full=SNF5 homolog	158	1	3.26772e-21	51.32	7	P:GO:0006325; P:GO:0006338; P:GO:0006357; P:GO:0007049; F:GO:0003712; C:GO:0000228; C:GO:0005634	P:chromatin organization; P:chromatin remodeling; P:regulation of transcription by RNA polymerase II; P:cell cycle; F:transcription coregulator activity; C:nuclear chromosome; C:nucleus
TRUE	[BLASTED, MAPPED, ANNOTATED]	Manin06g000510.1	RecName: Full=ATP-dependent RNA helicase dhx8; AltName: Full=DEAH box protein 8	1192	20	0	75.41	29	P:GO:0000349; P:GO:0000350; P:GO:0000390; P:GO:0007281; P:GO:0009793; P:GO:0010051; P:GO:0010172; P:GO:0016246; P:GO:0031053; P:GO:0031334; P:GO:0033120; P:GO:0040022; P:GO:0048767; P:GO:0050832; F:GO:0000386; F:GO:0003724; F:GO:0003729; F:GO:0005524; F:GO:0016787; F:GO:0042802; C:GO:0005739; C:GO:0005829; C:GO:0009506; C:GO:0016020; C:GO:0016604; C:GO:0071005; C:GO:0071007; C:GO:0071014; C:GO:00…	P:generation of catalytic spliceosome for first transesterification step; P:generation of catalytic spliceosome for second transesterification step; P:spliceosomal complex disassembly; P:germ cell development; P:embryo development ending in seed dormancy; P:xylem and phloem pattern formation; P:embryonic body morphogenesis; P:RNA interference; P:primary miRNA processing; P:positive regulation of …	EC:3.6.4.13	RNA helicase
TRUE	[BLASTED, MAPPED, ANNOTATED]	Manin09g004000.1	RecName: Full=Methyl-CpG-binding domain-containing protein 8; Short=AtMBD8; Short=MBD08; AltName: Full=Methyl-CpG-binding protein MBD8	778	1	9.85327e-28	60.9	1	C:GO:0005634	C:nucleus
TRUE	[NO-BLAST]	Manin09g008520.1	---NA---	169
TRUE	[NO-BLAST]	Manin18g007790.1	---NA---	146
TRUE	[BLASTED, MAPPED, ANNOTATED]	Manin18g009940.1	RecName: Full=Disease resistance protein RPS4; AltName: Full=Resistance to Pseudomonas syringae 4	1339	20	3.5583e-97	50.62	15	P:GO:0006796; P:GO:0007165; P:GO:0042742; P:GO:0043068; P:GO:0044238; P:GO:0045089; P:GO:1901564; F:GO:0003953; F:GO:0042802; F:GO:0097159; F:GO:1901363; C:GO:0005737; C:GO:0012505; C:GO:0031090; C:GO:0043231	P:phosphate-containing compound metabolic process; P:signal transduction; P:defense response to bacterium; P:positive regulation of programmed cell death; P:primary metabolic process; P:positive regulation of innate immune response; P:organonitrogen compound metabolic process; F:NAD+ nucleosidase activity; F:identical protein binding; F:organic cyclic compound binding; F:heterocyclic compound bin…	EC:3.2.2	Glycosylases
TRUE	[BLASTED, MAPPED, ANNOTATED]	Manin07g007690.1	RecName: Full=Leucine-rich repeat protein soc-2 homolog; AltName: Full=Protein Sur-8 homolog; AltName: Full=Protein soc-2 homolog	469	20	1.25325e-35	51.68	6	P:GO:0042742; P:GO:0050794; P:GO:0050832; P:GO:0051716; F:GO:0004016; F:GO:0005515	P:defense response to bacterium; P:regulation of cellular process; P:defense response to fungus; P:cellular response to stimulus; F:adenylate cyclase activity; F:protein binding	EC:4.6.1.1	Adenylate cyclase
TRUE	[BLASTED, MAPPED]	Manin07g009080.1	RecName: Full=Adenylyl-sulfate kinase 1, chloroplastic; AltName: Full=ATP adenosine-5'-phosphosulfate 3'-phosphotransferase 1; AltName: Full=Adenosine-5'-phosphosulfate kinase 1; Short=APS kinase 1; Flags: Precursor	327	1	0.000476762	71.05	13	P:GO:0000103; P:GO:0008652; P:GO:0016310; P:GO:0019344; P:GO:0070814; F:GO:0000166; F:GO:0004020; F:GO:0005524; F:GO:0016301; F:GO:0016740; F:GO:0042802; C:GO:0009507; C:GO:0009536	P:sulfate assimilation; P:cellular amino acid biosynthetic process; P:phosphorylation; P:cysteine biosynthetic process; P:hydrogen sulfide biosynthetic process; F:nucleotide binding; F:adenylylsulfate kinase activity; F:ATP binding; F:kinase activity; F:transferase activity; F:identical protein binding; C:chloroplast; C:plastid
TRUE	[BLASTED, MAPPED, ANNOTATED]	Manin20g000830.1	RecName: Full=Synaptojanin-1; AltName: Full=Synaptic inositol 1,4,5-trisphosphate 5-phosphatase 1	486	20	3.03642e-106	56.74	36	P:GO:0001701; P:GO:0007283; P:GO:0009737; P:GO:0009845; P:GO:0009932; P:GO:0010067; P:GO:0010305; P:GO:0010588; P:GO:0030317; P:GO:0032957; P:GO:0046855; P:GO:0046856; P:GO:0048016; P:GO:0048518; P:GO:0048766; P:GO:0051649; P:GO:0070613; P:GO:0071472; P:GO:0099003; P:GO:2000369; P:GO:2000377; F:GO:0004439; F:GO:0004445; F:GO:0005515; F:GO:0034485; F:GO:0052658; C:GO:0005634; C:GO:0005768; C:GO:00…	P:in utero embryonic development; P:spermatogenesis; P:response to abscisic acid; P:seed germination; P:cell tip growth; P:procambium histogenesis; P:leaf vascular tissue pattern formation; P:cotyledon vascular tissue pattern formation; P:flagellated sperm motility; P:inositol trisphosphate metabolic process; P:inositol phosphate dephosphorylation; P:phosphatidylinositol dephosphorylation; P:inos…	EC:3.1.3.36; EC:3.1.3.56	Phosphoinositide 5-phosphatase; Inositol-polyphosphate 5-phosphatase
TRUE	[BLASTED, MAPPED, ANNOTATED]	Manin14g003420.1	RecName: Full=Chlorophyllide a oxygenase, chloroplastic; Short=Chlorophyll a oxygenase; AltName: Full=Chlorophyll b synthase; Flags: Precursor	380	5	1.09826e-116	57.86	5	P:GO:0015995; F:GO:0005488; F:GO:0010277; C:GO:0009706; C:GO:0042651	P:chlorophyll biosynthetic process; F:binding; F:chlorophyllide a oxygenase [overall] activity; C:chloroplast inner membrane; C:thylakoid membrane	EC:1.13.12; EC:1.14.13.122	Acting on single donors with incorporation of molecular oxygen (oxygenases). The oxygen incorporated need not be derived from O(2); Chlorophyllide a oxygenase
TRUE	[BLASTED, MAPPED, ANNOTATED]	Manin01g009940.1	RecName: Full=Disease resistance protein RPS4; AltName: Full=Resistance to Pseudomonas syringae 4	193	10	2.16613e-08	41.61	3	P:GO:0050896; F:GO:0005488; C:GO:0110165	P:response to stimulus; F:binding; C:cellular anatomical entity
TRUE	[BLASTED, MAPPED, ANNOTATED]	Manin13g008800.1	RecName: Full=Very-long-chain aldehyde decarbonylase GL1-4; AltName: Full=Protein GLOSSY 1-4	442	19	6.64468e-129	49.84	13	P:GO:0009414; P:GO:0009555; P:GO:0010025; P:GO:0042335; P:GO:0042742; P:GO:0043447; P:GO:0048653; P:GO:0048869; P:GO:0050832; F:GO:0003824; C:GO:0005783; C:GO:0016020; C:GO:0071944	P:response to water deprivation; P:pollen development; P:wax biosynthetic process; P:cuticle development; P:defense response to bacterium; P:alkane biosynthetic process; P:anther development; P:cellular developmental process; P:defense response to fungus; F:catalytic activity; C:endoplasmic reticulum; C:membrane; C:cell periphery
TRUE	[BLASTED, MAPPED, ANNOTATED]	Manin13g010060.1	RecName: Full=Probable protein kinase UbiB; AltName: Full=Ubiquinone biosynthesis protein UbiB	953	20	1.92135e-47	52.41	9	P:GO:0006950; P:GO:0010821; P:GO:0016310; P:GO:0044238; P:GO:0071704; F:GO:0004672; C:GO:0009507; C:GO:0031090; C:GO:0031967	P:response to stress; P:regulation of mitochondrion organization; P:phosphorylation; P:primary metabolic process; P:organic substance metabolic process; F:protein kinase activity; C:chloroplast; C:organelle membrane; C:organelle envelope	EC:2.7.1	Transferring phosphorus-containing groups
TRUE	[BLASTED, MAPPED, ANNOTATED]	Manin02g004370.1	RecName: Full=Pectin acetylesterase 12; Flags: Precursor	218	10	8.78519e-20	51.16	3	P:GO:0071555; F:GO:0052793; C:GO:0110165	P:cell wall organization; F:pectin acetylesterase activity; C:cellular anatomical entity	EC:3.1.1.1	Carboxylesterase
TRUE	[NO-BLAST]	Manin02g005350.1	---NA---	137
TRUE	[BLASTED, MAPPED, ANNOTATED]	Manin02g009930.2	RecName: Full=Cullin-3; Short=CUL-3	895	20	0	59.75	38	P:GO:0001701; P:GO:0006915; P:GO:0006996; P:GO:0008284; P:GO:0009639; P:GO:0009653; P:GO:0009734; P:GO:0009793; P:GO:0009867; P:GO:0009873; P:GO:0009911; P:GO:0010087; P:GO:0016192; P:GO:0016567; P:GO:0022607; P:GO:0030853; P:GO:0035019; P:GO:0042254; P:GO:0042752; P:GO:0043161; P:GO:0045732; P:GO:0048366; P:GO:0048468; P:GO:0051301; P:GO:0051649; P:GO:1900087; P:GO:2000001; P:GO:2000819; F:GO:00…	P:in utero embryonic development; P:apoptotic process; P:organelle organization; P:positive regulation of cell population proliferation; P:response to red or far red light; P:anatomical structure morphogenesis; P:auxin-activated signaling pathway; P:embryo development ending in seed dormancy; P:jasmonic acid mediated signaling pathway; P:ethylene-activated signaling pathway; P:positive regulation…	EC:2	Transferases
TRUE	[NO-BLAST]	Manin10g007460.1	---NA---	109
TRUE	[BLASTED, MAPPED, ANNOTATED]	Manin00g004490.1	RecName: Full=TGACG-sequence-specific DNA-binding protein TGA-1A; Short=ASF-1 protein; Short=TGA1a	294	20	7.40474e-13	70.81	13	P:GO:0009409; P:GO:0009410; P:GO:0009626; P:GO:0009862; P:GO:0042742; P:GO:0045892; P:GO:0045893; F:GO:0000976; F:GO:0003700; F:GO:0005516; F:GO:0042802; C:GO:0005634; C:GO:0005737	P:response to cold; P:response to xenobiotic stimulus; P:plant-type hypersensitive response; P:systemic acquired resistance, salicylic acid mediated signaling pathway; P:defense response to bacterium; P:negative regulation of transcription, DNA-templated; P:positive regulation of transcription, DNA-templated; F:transcription cis-regulatory region binding; F:DNA-binding transcription factor activi…
TRUE	[BLASTED, MAPPED, ANNOTATED]	Manin00g005390.1	RecName: Full=Heat shock protein 105 kDa; AltName: Full=Heat shock 110 kDa protein	772	20	0	57.35	17	P:GO:0006457; P:GO:0006950; P:GO:0010605; P:GO:0043066; P:GO:0048518; P:GO:0051098; F:GO:0005515; F:GO:0030554; C:GO:0005576; C:GO:0005618; C:GO:0005634; C:GO:0005829; C:GO:0005886; C:GO:0009506; C:GO:0031982; C:GO:0043232; C:GO:0070013	P:protein folding; P:response to stress; P:negative regulation of macromolecule metabolic process; P:negative regulation of apoptotic process; P:positive regulation of biological process; P:regulation of binding; F:protein binding; F:adenyl nucleotide binding; C:extracellular region; C:cell wall; C:nucleus; C:cytosol; C:plasma membrane; C:plasmodesma; C:vesicle; C:intracellular non-membrane-bound…
TRUE	[BLASTED, MAPPED, ANNOTATED]	Manin00g009690.1	RecName: Full=SURF1-like protein	373	17	3.27893e-130	47.68	7	P:GO:0007005; P:GO:0008535; P:GO:0009793; P:GO:0090351; F:GO:0005515; C:GO:0005743; C:GO:0016021	P:mitochondrion organization; P:respiratory chain complex IV assembly; P:embryo development ending in seed dormancy; P:seedling development; F:protein binding; C:mitochondrial inner membrane; C:integral component of membrane
TRUE	[NO-BLAST]	Manin00g013010.1	---NA---	115
TRUE	[BLASTED, MAPPED, ANNOTATED]	Manin00g017110.1	RecName: Full=Receptor kinase-like protein Xa21; Contains: RecName: Full=Receptor kinase-like protein Xa21, processed; Flags: Precursor	1027	20	0	51.68	28	P:GO:0002237; P:GO:0002758; P:GO:0009626; P:GO:0010359; P:GO:0016045; P:GO:0030154; P:GO:0033036; P:GO:0040008; P:GO:0046777; P:GO:0048229; P:GO:0048437; P:GO:0048507; P:GO:0048646; P:GO:0050793; P:GO:0051321; P:GO:0051704; P:GO:0071555; P:GO:1900426; P:GO:1905392; F:GO:0004674; F:GO:0005515; F:GO:0019199; C:GO:0005634; C:GO:0005768; C:GO:0005789; C:GO:0005886; C:GO:0032541; C:GO:1990578	P:response to molecule of bacterial origin; P:innate immune response-activating signal transduction; P:plant-type hypersensitive response; P:regulation of anion channel activity; P:detection of bacterium; P:cell differentiation; P:macromolecule localization; P:regulation of growth; P:protein autophosphorylation; P:gametophyte development; P:floral organ development; P:meristem development; P:anat…	EC:2.7.1	Transferring phosphorus-containing groups
TRUE	[NO-BLAST]	Manin19g008450.1	---NA---	177
TRUE	[NO-BLAST]	Manin03g012670.1	---NA---	433
TRUE	[BLASTED, MAPPED, ANNOTATED]	Manin04g006990.1	RecName: Full=Receptor-like protein 15; Short=AtRLP15; Flags: Precursor	914	20	0	52.21	8	P:GO:0032501; P:GO:0042742; P:GO:0048856; P:GO:0050793; P:GO:0050794; F:GO:0005488; F:GO:0016740; C:GO:0016020	P:multicellular organismal process; P:defense response to bacterium; P:anatomical structure development; P:regulation of developmental process; P:regulation of cellular process; F:binding; F:transferase activity; C:membrane	EC:2	Transferases
TRUE	[BLASTED, MAPPED, ANNOTATED]	Manin06g002620.1	RecName: Full=Protopine 6-monooxygenase; AltName: Full=Protopine 6-hydroxylase; Short=P6H	1099	20	1.63822e-180	64.07	18	P:GO:0002213; P:GO:0009617; P:GO:0033075; P:GO:0046246; P:GO:0050832; P:GO:0071281; P:GO:0071456; P:GO:0106146; P:GO:1901045; F:GO:0016646; F:GO:0046872; F:GO:0047084; F:GO:0047087; F:GO:0097007; F:GO:0097008; F:GO:0106144; F:GO:0106149; C:GO:0016020	P:defense response to insect; P:response to bacterium; P:isoquinoline alkaloid biosynthetic process; P:terpene biosynthetic process; P:defense response to fungus; P:cellular response to iron ion; P:cellular response to hypoxia; P:sideretin biosynthesis; P:negative regulation of oviposition; F:oxidoreductase activity, acting on the CH-NH group of donors, NAD or NADP as acceptor; F:metal ion bindin…	EC:1.14.14.97; EC:1.14.13; EC:1.14.14.164; EC:1.14.14.98; EC:1.14.14.165; EC:1.5.1	Methyltetrahydroprotoberberine 14-monooxygenase; Acting on paired donors, with incorporation or reduction of molecular oxygen. The oxygen incorporated need not be derived from O(2); Fraxetin 5-hydroxylase; Protopine 6-monooxygenase; Indole-3-carbonyl nitrile 4-hydroxylase; Acting on the CH-NH group of donors
TRUE	[BLASTED, MAPPED, ANNOTATED]	Manin09g000380.1	RecName: Full=Glutamine--tRNA ligase; AltName: Full=Glutaminyl-tRNA synthetase; Short=GlnRS	792	20	0	64.55	14	P:GO:0006425; P:GO:0006469; P:GO:0007420; P:GO:0032873; P:GO:0045892; P:GO:0048813; P:GO:2001234; F:GO:0004819; F:GO:0004860; F:GO:0005524; F:GO:0019901; C:GO:0005739; C:GO:0005829; C:GO:0017101	P:glutaminyl-tRNA aminoacylation; P:negative regulation of protein kinase activity; P:brain development; P:negative regulation of stress-activated MAPK cascade; P:negative regulation of transcription, DNA-templated; P:dendrite morphogenesis; P:negative regulation of apoptotic signaling pathway; F:glutamine-tRNA ligase activity; F:protein kinase inhibitor activity; F:ATP binding; F:protein kinase …	EC:6.1.1.18	Glutamine--tRNA ligase
TRUE	[BLASTED, MAPPED, ANNOTATED]	Manin11g006140.1	RecName: Full=Glutamate-1-semialdehyde 2,1-aminomutase; Short=GSA; AltName: Full=Glutamate-1-semialdehyde aminotransferase; Short=GSA-AT	472	20	0	86.36	8	P:GO:0006782; P:GO:0015995; F:GO:0008483; F:GO:0030170; F:GO:0042286; F:GO:0042803; C:GO:0009570; C:GO:0009941	P:protoporphyrinogen IX biosynthetic process; P:chlorophyll biosynthetic process; F:transaminase activity; F:pyridoxal phosphate binding; F:glutamate-1-semialdehyde 2,1-aminomutase activity; F:protein homodimerization activity; C:chloroplast stroma; C:chloroplast envelope	EC:2.6.1; EC:5.4.3.8	Transferring nitrogenous groups; Glutamate-1-semialdehyde 2,1-aminomutase
TRUE	[BLASTED, MAPPED, ANNOTATED]	Manin11g007640.1	RecName: Full=GPI transamidase component PIG-T; AltName: Full=Phosphatidylinositol-glycan biosynthesis class T protein; Flags: Precursor	320	4	2.50969e-23	55.76	6	P:GO:0016255; P:GO:0030182; P:GO:0051402; F:GO:0005515; C:GO:0031410; C:GO:0042765	P:attachment of GPI anchor to protein; P:neuron differentiation; P:neuron apoptotic process; F:protein binding; C:cytoplasmic vesicle; C:GPI-anchor transamidase complex
TRUE	[BLASTED, MAPPED, ANNOTATED]	Manin18g001880.1	RecName: Full=Putative disease resistance protein RGA3; AltName: Full=Blight resistance protein B149; AltName: Full=RGA1-blb	3156	20	0	49.33	4	P:GO:0098542; F:GO:0005515; C:GO:0005622; C:GO:0016020	P:defense response to other organism; F:protein binding; C:intracellular anatomical structure; C:membrane
TRUE	[NO-BLAST]	Manin18g010480.1	---NA---	267
TRUE	[BLASTED, MAPPED, ANNOTATED]	Manin07g000240.1	RecName: Full=Endoribonuclease YBEY, chloroplastic; Flags: Precursor	1591	20	0	56.1	43	P:GO:0006508; P:GO:0006970; P:GO:0009658; P:GO:0009889; P:GO:0009934; P:GO:0010067; P:GO:0010074; P:GO:0010075; P:GO:0010089; P:GO:0010102; P:GO:0010183; P:GO:0010223; P:GO:0010227; P:GO:0010468; P:GO:0010555; P:GO:0036289; P:GO:0045490; P:GO:0048229; P:GO:0048831; P:GO:0050794; P:GO:0050829; P:GO:0051301; P:GO:0060866; P:GO:0090502; P:GO:0090548; P:GO:1901259; P:GO:1902025; P:GO:2000023; F:GO:00…	P:proteolysis; P:response to osmotic stress; P:chloroplast organization; P:regulation of biosynthetic process; P:regulation of meristem structural organization; P:procambium histogenesis; P:maintenance of meristem identity; P:regulation of meristem growth; P:xylem development; P:lateral root morphogenesis; P:pollen tube guidance; P:secondary shoot formation; P:floral organ abscission; P:regulatio…	EC:2.7.1; EC:3.4.24; EC:3.1	Transferring phosphorus-containing groups; Acting on peptide bonds (peptidases); Acting on ester bonds
TRUE	[BLASTED, MAPPED, ANNOTATED]	Manin07g006160.1	RecName: Full=Cycloartenol synthase	112	20	2.36696e-21	90.39	19	P:GO:0002238; P:GO:0009555; P:GO:0009723; P:GO:0009753; P:GO:0010027; P:GO:0010038; P:GO:0010686; P:GO:0016126; P:GO:0019745; P:GO:0042542; P:GO:0071731; F:GO:0000250; F:GO:0016871; F:GO:0042299; F:GO:0042300; C:GO:0005773; C:GO:0005789; C:GO:0005811; C:GO:0016021	P:response to molecule of fungal origin; P:pollen development; P:response to ethylene; P:response to jasmonic acid; P:thylakoid membrane organization; P:response to metal ion; P:tetracyclic triterpenoid biosynthetic process; P:sterol biosynthetic process; P:pentacyclic triterpenoid biosynthetic process; P:response to hydrogen peroxide; P:response to nitric oxide; F:lanosterol synthase activity; F…	EC:5.4.99.8; EC:5.4.99.7; EC:5.4.99.41	Cycloartenol synthase; Lanosterol synthase; Lupeol synthase
TRUE	[BLASTED, MAPPED, ANNOTATED]	Manin07g008960.1	RecName: Full=Lysosomal Pro-X carboxypeptidase; AltName: Full=Proline carboxypeptidase; AltName: Full=Prolylcarboxypeptidase; Short=PRCP; Flags: Precursor	817	20	8.50055e-91	50.46	15	P:GO:0002155; P:GO:0002353; P:GO:0003085; P:GO:0030163; P:GO:0042593; P:GO:0043535; P:GO:0060055; P:GO:0097009; P:GO:2000377; F:GO:0004180; F:GO:0005515; F:GO:0008236; C:GO:0030667; C:GO:0042582; C:GO:0045178	P:regulation of thyroid hormone mediated signaling pathway; P:plasma kallikrein-kinin cascade; P:negative regulation of systemic arterial blood pressure; P:protein catabolic process; P:glucose homeostasis; P:regulation of blood vessel endothelial cell migration; P:angiogenesis involved in wound healing; P:energy homeostasis; P:regulation of reactive oxygen species metabolic process; F:carboxypept…	EC:3.4	Acting on peptide bonds (peptidases)
TRUE	[BLASTED, MAPPED, ANNOTATED]	Manin07g009110.1	RecName: Full=Receptor-like protein 1; Short=AtRLP1; AltName: Full=Receptor of eMax; Flags: Precursor	782	20	1.88566e-149	51.08	10	P:GO:0007275; P:GO:0042742; P:GO:0050793; P:GO:0050794; P:GO:0051234; P:GO:0051716; F:GO:0004672; F:GO:0005488; C:GO:0012505; C:GO:0016020	P:multicellular organism development; P:defense response to bacterium; P:regulation of developmental process; P:regulation of cellular process; P:establishment of localization; P:cellular response to stimulus; F:protein kinase activity; F:binding; C:endomembrane system; C:membrane	EC:2.7.1	Transferring phosphorus-containing groups
TRUE	[BLASTED, MAPPED, ANNOTATED]	Manin20g001070.1	RecName: Full=Probable disease resistance protein At4g27220	2322	20	8.47227e-60	45.79	5	P:GO:0050896; F:GO:0005488; C:GO:0005737; C:GO:0016020; C:GO:0043231	P:response to stimulus; F:binding; C:cytoplasm; C:membrane; C:intracellular membrane-bounded organelle
TRUE	[BLASTED, MAPPED, ANNOTATED]	Manin20g006600.1	RecName: Full=Pentatricopeptide repeat-containing protein At1g74600, chloroplastic; Flags: Precursor	414	20	2.67507e-11	51.84	8	P:GO:0016554; P:GO:0031425; P:GO:0031426; P:GO:0080156; F:GO:0003723; F:GO:0005515; C:GO:0005739; C:GO:0009507	P:cytidine to uridine editing; P:chloroplast RNA processing; P:polycistronic mRNA processing; P:mitochondrial mRNA modification; F:RNA binding; F:protein binding; C:mitochondrion; C:chloroplast
TRUE	[BLASTED, MAPPED, ANNOTATED]	Manin20g008170.1	RecName: Full=UDP-glycosyltransferase 88A1	1825	20	8.85105e-156	62.96	11	P:GO:0009636; P:GO:0009809; P:GO:0042178; P:GO:0046148; F:GO:0050004; F:GO:0080043; F:GO:0080044; F:GO:0080045; F:GO:0080046; C:GO:0005783; C:GO:0005829	P:response to toxic substance; P:lignin biosynthetic process; P:xenobiotic catabolic process; P:pigment biosynthetic process; F:isoflavone 7-O-glucosyltransferase activity; F:quercetin 3-O-glucosyltransferase activity; F:quercetin 7-O-glucosyltransferase activity; F:quercetin 3'-O-glucosyltransferase activity; F:quercetin 4'-O-glucosyltransferase activity; C:endoplasmic reticulum; C:cytosol	EC:2.4.1.170	Isoflavone 7-O-glucosyltransferase
TRUE	[NO-BLAST]	Manin14g001750.1	---NA---	160
TRUE	[BLASTED, MAPPED]	Manin14g002800.1	RecName: Full=Putative UPF0481 protein At3g02645	705	2	2.86396e-112	54.03	3	C:GO:0005886; C:GO:0016020; C:GO:0016021	C:plasma membrane; C:membrane; C:integral component of membrane
TRUE	[BLASTED, MAPPED, ANNOTATED]	Manin12g001410.1	RecName: Full=Peptidyl-tRNA hydrolase; Short=PTH	286	20	1.67223e-109	68.43	4	P:GO:0006396; F:GO:0004045; C:GO:0005739; C:GO:0009570	P:RNA processing; F:aminoacyl-tRNA hydrolase activity; C:mitochondrion; C:chloroplast stroma	EC:3.1.1.29; EC:3.1.1.1	Aminoacyl-tRNA hydrolase; Carboxylesterase
TRUE	[NO-BLAST]	Manin01g002210.1	---NA---	66
TRUE	[BLASTED, MAPPED, ANNOTATED]	Manin13g004590.1	RecName: Full=Beta-galactosidase 4; Short=Lactase 4; Flags: Precursor	1317	20	0	69.41	6	P:GO:0008152; F:GO:0004565; C:GO:0005773; C:GO:0009505; C:GO:0009506; C:GO:0048046	P:metabolic process; F:beta-galactosidase activity; C:vacuole; C:plant-type cell wall; C:plasmodesma; C:apoplast	EC:3.2.1.23	Beta-galactosidase
TRUE	[BLASTED, MAPPED, ANNOTATED]	Manin13g006360.1	RecName: Full=Gamma-glutamyl phosphate reductase; Short=GPR; AltName: Full=Glutamate-5-semialdehyde dehydrogenase; AltName: Full=Glutamyl-gamma-semialdehyde dehydrogenase; Short=GSA dehydrogenase	434	20	8.24883e-143	57.77	15	P:GO:0006561; P:GO:0006979; P:GO:0009414; P:GO:0009555; P:GO:0009793; P:GO:0042538; P:GO:0048364; F:GO:0000166; F:GO:0005515; F:GO:0016301; F:GO:0016620; C:GO:0005739; C:GO:0005829; C:GO:0009506; C:GO:0009507	P:proline biosynthetic process; P:response to oxidative stress; P:response to water deprivation; P:pollen development; P:embryo development ending in seed dormancy; P:hyperosmotic salinity response; P:root development; F:nucleotide binding; F:protein binding; F:kinase activity; F:oxidoreductase activity, acting on the aldehyde or oxo group of donors, NAD or NADP as acceptor; C:mitochondrion; C:cy…	EC:2.7; EC:1.2.1	Transferring phosphorus-containing groups; Acting on the aldehyde or oxo group of donors
TRUE	[BLASTED, MAPPED, ANNOTATED]	Manin13g006560.1	RecName: Full=3-oxo-5-alpha-steroid 4-dehydrogenase 1; AltName: Full=SR type 1; AltName: Full=Steroid 5-alpha-reductase 1; Short=S5AR 1	310	20	0	52.83	25	P:GO:0006665; P:GO:0006694; P:GO:0006725; P:GO:0008209; P:GO:0010025; P:GO:0010091; P:GO:0021536; P:GO:0042335; P:GO:0042761; P:GO:0043434; P:GO:0046483; P:GO:0046661; P:GO:0048608; P:GO:0071396; P:GO:0071407; P:GO:0071417; P:GO:1901654; P:GO:1901701; P:GO:1905499; F:GO:0005515; F:GO:0009922; F:GO:0102758; C:GO:0005886; C:GO:0009923; C:GO:0016021	P:sphingolipid metabolic process; P:steroid biosynthetic process; P:cellular aromatic compound metabolic process; P:androgen metabolic process; P:wax biosynthetic process; P:trichome branching; P:diencephalon development; P:cuticle development; P:very long-chain fatty acid biosynthetic process; P:response to peptide hormone; P:heterocycle metabolic process; P:male sex differentiation; P:reproduct…	EC:2.3.1.85; EC:1.3.1.93	Fatty-acid synthase system; Very-long-chain enoyl-CoA reductase
TRUE	[BLASTED, MAPPED, ANNOTATED]	Manin02g000340.1	RecName: Full=E3 ubiquitin-protein ligase MARCHF2; AltName: Full=Membrane-associated RING finger protein 2; AltName: Full=Membrane-associated RING-CH protein II; Short=MARCH-II; AltName: Full=RING-type E3 ubiquitin transferase MARCHF2	325	20	9.47727e-07	48.46	4	C:GO:0005737; C:GO:0012505; C:GO:0016020; C:GO:0043231	C:cytoplasm; C:endomembrane system; C:membrane; C:intracellular membrane-bounded organelle
TRUE	[BLASTED, MAPPED, ANNOTATED]	Manin02g007150.1	RecName: Full=ATP synthase subunit alpha, chloroplastic; AltName: Full=ATP synthase F1 sector subunit alpha; AltName: Full=F-ATPase subunit alpha	364	20	3.39591e-84	69.89	14	P:GO:0009409; P:GO:0015986; P:GO:0042742; F:GO:0003729; F:GO:0005524; F:GO:0008270; F:GO:0043531; F:GO:0046933; C:GO:0005739; C:GO:0009535; C:GO:0010287; C:GO:0010319; C:GO:0031977; C:GO:0045261	P:response to cold; P:ATP synthesis coupled proton transport; P:defense response to bacterium; F:mRNA binding; F:ATP binding; F:zinc ion binding; F:ADP binding; F:proton-transporting ATP synthase activity, rotational mechanism; C:mitochondrion; C:chloroplast thylakoid membrane; C:plastoglobule; C:stromule; C:thylakoid lumen; C:proton-transporting ATP synthase complex, catalytic core F(1)	EC:7.1.2.2; EC:6	H(+)-transporting two-sector ATPase; Ligases
TRUE	[NO-BLAST]	Manin08g007130.1	---NA---	436
TRUE	[BLASTED, MAPPED, ANNOTATED]	Manin10g003040.1	RecName: Full=Receptor-like protein 6; Short=AtRLP6; Flags: Precursor	900	20	3.12359e-152	50.01	9	P:GO:0002831; P:GO:0009620; P:GO:0009888; P:GO:0009987; P:GO:0031347; P:GO:0032101; P:GO:0032501; P:GO:0050776; P:GO:0098542	P:regulation of response to biotic stimulus; P:response to fungus; P:tissue development; P:cellular process; P:regulation of defense response; P:regulation of response to external stimulus; P:multicellular organismal process; P:regulation of immune response; P:defense response to other organism
TRUE	[BLASTED, MAPPED, ANNOTATED]	Manin10g005120.1	RecName: Full=ATP-dependent DNA helicase 2 subunit KU70; Short=OsKU70; AltName: Full=ATP-dependent DNA helicase 2 subunit 1; AltName: Full=ATP-dependent DNA helicase II 70 kDa subunit	138	2	1.75309e-21	57.04	6	P:GO:0000723; P:GO:0006303; P:GO:0009408; F:GO:0003690; F:GO:0005515; C:GO:0005622	P:telomere maintenance; P:double-strand break repair via nonhomologous end joining; P:response to heat; F:double-stranded DNA binding; F:protein binding; C:intracellular anatomical structure
TRUE	[BLASTED, MAPPED, ANNOTATED]	Manin05g005840.1	RecName: Full=Inositol oxygenase; AltName: Full=Myo-inositol oxygenase; Short=MI oxygenase	279	13	2.71639e-128	72.84	12	P:GO:0009992; P:GO:0019310; P:GO:0019853; P:GO:0048016; P:GO:0061024; F:GO:0004033; F:GO:0008199; F:GO:0016651; F:GO:0050113; F:GO:0050661; C:GO:0005829; C:GO:0016234	P:cellular water homeostasis; P:inositol catabolic process; P:L-ascorbic acid biosynthetic process; P:inositol phosphate-mediated signaling; P:membrane organization; F:aldo-keto reductase (NADP) activity; F:ferric iron binding; F:oxidoreductase activity, acting on NAD(P)H; F:inositol oxygenase activity; F:NADP binding; C:cytosol; C:inclusion body	EC:1.6; EC:1.1.1; EC:1.13.99.1	Acting on NADH or NADPH; Acting on the CH-OH group of donors; Inositol oxygenase
TRUE	[BLASTED, MAPPED, ANNOTATED]	Manin00g010470.1	RecName: Full=Ferrochelatase; AltName: Full=Heme synthase; AltName: Full=Protoheme ferro-lyase	290	20	1.17015e-98	63.3	6	P:GO:0006783; P:GO:0006979; F:GO:0004325; C:GO:0005739; C:GO:0009507; C:GO:0055035	P:heme biosynthetic process; P:response to oxidative stress; F:ferrochelatase activity; C:mitochondrion; C:chloroplast; C:plastid thylakoid membrane	EC:4.99.1.1	Protoporphyrin ferrochelatase
TRUE	[BLASTED, MAPPED]	Manin00g015670.1	RecName: Full=Ankyrin repeat-containing protein ITN1; AltName: Full=Protein INCREASED TOLERANCE TO NACL	309	1	3.00964e-06	36.49	7	P:GO:0009651; P:GO:0034613; F:GO:0005515; C:GO:0005634; C:GO:0005886; C:GO:0016020; C:GO:0016021	P:response to salt stress; P:cellular protein localization; F:protein binding; C:nucleus; C:plasma membrane; C:membrane; C:integral component of membrane
TRUE	[NO-BLAST]	Manin00g017570.1	---NA---	81
TRUE	[BLASTED, MAPPED, ANNOTATED]	Manin19g001100.3	RecName: Full=Isoprenyl transferase	314	20	1.91272e-92	65.46	12	P:GO:0009409; P:GO:0009668; P:GO:0019408; P:GO:0034645; P:GO:1901137; P:GO:1901566; F:GO:0000287; F:GO:0045547; F:GO:0050267; C:GO:0005783; C:GO:0009570; C:GO:0016020	P:response to cold; P:plastid membrane organization; P:dolichol biosynthetic process; P:cellular macromolecule biosynthetic process; P:carbohydrate derivative biosynthetic process; P:organonitrogen compound biosynthetic process; F:magnesium ion binding; F:dehydrodolichyl diphosphate synthase activity; F:rubber cis-polyprenylcistransferase activity; C:endoplasmic reticulum; C:chloroplast stroma; C…	EC:2.5.1.20	Rubber cis-polyprenylcistransferase
TRUE	[BLASTED, MAPPED, ANNOTATED]	Manin19g001550.1	RecName: Full=Receptor-like protein kinase FERONIA; AltName: Full=Protein SIRENE; Flags: Precursor	182	20	1.61479e-58	67.59	33	P:GO:0002237; P:GO:0002238; P:GO:0009555; P:GO:0009742; P:GO:0009788; P:GO:0009791; P:GO:0009873; P:GO:0010118; P:GO:0010200; P:GO:0010483; P:GO:0030308; P:GO:0032922; P:GO:0046777; P:GO:0051924; P:GO:0080092; P:GO:0080147; P:GO:0097275; P:GO:1900150; P:GO:1900426; P:GO:1902289; P:GO:2000071; F:GO:0005524; F:GO:0042803; F:GO:0106310; F:GO:0106311; C:GO:0009506; C:GO:0009507; C:GO:0009705; C:GO:00…	P:response to molecule of bacterial origin; P:response to molecule of fungal origin; P:pollen development; P:brassinosteroid mediated signaling pathway; P:negative regulation of abscisic acid-activated signaling pathway; P:post-embryonic development; P:ethylene-activated signaling pathway; P:stomatal movement; P:response to chitin; P:pollen tube reception; P:negative regulation of cell growth; P:…	EC:2.7.11.1	Non-specific serine/threonine protein kinase
TRUE	[BLASTED, MAPPED, ANNOTATED]	Manin19g009590.1	RecName: Full=Putative disease resistance RPP13-like protein 3	806	20	1.84669e-147	52.62	7	P:GO:0009416; P:GO:0009620; P:GO:0009626; P:GO:0009751; F:GO:0005515; C:GO:0005737; C:GO:0005886	P:response to light stimulus; P:response to fungus; P:plant-type hypersensitive response; P:response to salicylic acid; F:protein binding; C:cytoplasm; C:plasma membrane
TRUE	[BLASTED, MAPPED, ANNOTATED]	Manin03g005190.1	RecName: Full=Protein RETICULATA-RELATED 4, chloroplastic; Flags: Precursor	410	5	4.11132e-164	55.71	4	P:GO:0009987; P:GO:1901700; C:GO:0005739; C:GO:0031969	P:cellular process; P:response to oxygen-containing compound; C:mitochondrion; C:chloroplast membrane
TRUE	[BLASTED, MAPPED, ANNOTATED]	Manin04g007510.1	RecName: Full=Disease resistance protein At4g27190	674	20	6.47426e-36	50.02	11	P:GO:0009626; P:GO:0016045; P:GO:0032501; P:GO:0042742; P:GO:0050789; F:GO:0005515; F:GO:0016740; F:GO:0032555; F:GO:0043168; C:GO:0005737; C:GO:0005886	P:plant-type hypersensitive response; P:detection of bacterium; P:multicellular organismal process; P:defense response to bacterium; P:regulation of biological process; F:protein binding; F:transferase activity; F:purine ribonucleotide binding; F:anion binding; C:cytoplasm; C:plasma membrane	EC:2	Transferases
TRUE	[BLASTED, MAPPED, ANNOTATED]	Manin04g016540.1	RecName: Full=Anaphase-promoting complex subunit 7; AltName: Full=Cyclosome subunit 7	157	4	2.08381e-49	56.86	7	P:GO:0010965; P:GO:0033045; P:GO:0070979; F:GO:0019903; C:GO:0005680; C:GO:0005737; C:GO:0005819	P:regulation of mitotic sister chromatid separation; P:regulation of sister chromatid segregation; P:protein K11-linked ubiquitination; F:protein phosphatase binding; C:anaphase-promoting complex; C:cytoplasm; C:spindle
TRUE	[BLASTED, MAPPED, ANNOTATED]	Manin04g016460.5	RecName: Full=Cullin-1; Short=CUL-1	538	20	5.90565e-160	59.24	44	P:GO:0000209; P:GO:0000902; P:GO:0001701; P:GO:0006357; P:GO:0006888; P:GO:0007166; P:GO:0009605; P:GO:0009734; P:GO:0009793; P:GO:0009867; P:GO:0009873; P:GO:0009887; P:GO:0010087; P:GO:0010605; P:GO:0010638; P:GO:0022607; P:GO:0030154; P:GO:0031647; P:GO:0032270; P:GO:0033044; P:GO:0040011; P:GO:0042127; P:GO:0042752; P:GO:0042981; P:GO:0043161; P:GO:0045786; P:GO:0048366; P:GO:0048598; P:GO:00…	P:protein polyubiquitination; P:cell morphogenesis; P:in utero embryonic development; P:regulation of transcription by RNA polymerase II; P:endoplasmic reticulum to Golgi vesicle-mediated transport; P:cell surface receptor signaling pathway; P:response to external stimulus; P:auxin-activated signaling pathway; P:embryo development ending in seed dormancy; P:jasmonic acid mediated signaling pathwa…	EC:2	Transferases
TRUE	[BLASTED, MAPPED, ANNOTATED]	Manin09g004170.1	RecName: Full=11-oxo-beta-amyrin 30-oxidase; AltName: Full=Cytochrome P450 72A154	194	10	4.33899e-18	45.54	3	P:GO:0071704; F:GO:0016709; C:GO:0110165	P:organic substance metabolic process; F:oxidoreductase activity, acting on paired donors, with incorporation or reduction of molecular oxygen, NAD(P)H as one donor, and incorporation of one atom of oxygen; C:cellular anatomical entity	EC:1.14.13	Acting on paired donors, with incorporation or reduction of molecular oxygen. The oxygen incorporated need not be derived from O(2)
TRUE	[BLASTED, MAPPED, ANNOTATED]	Manin09g009000.1	RecName: Full=Glycine--tRNA ligase; AltName: Full=Glycyl-tRNA synthetase; Short=GlyRS	2427	20	0	60.97	17	P:GO:0015966; P:GO:0035167; P:GO:0046686; P:GO:0048813; P:GO:0070150; F:GO:0004081; F:GO:0004820; F:GO:0005524; F:GO:0016740; F:GO:0042802; F:GO:0046983; C:GO:0005576; C:GO:0005759; C:GO:0005768; C:GO:0005802; C:GO:0005829; C:GO:0030424	P:diadenosine tetraphosphate biosynthetic process; P:larval lymph gland hemopoiesis; P:response to cadmium ion; P:dendrite morphogenesis; P:mitochondrial glycyl-tRNA aminoacylation; F:bis(5'-nucleosyl)-tetraphosphatase (asymmetrical) activity; F:glycine-tRNA ligase activity; F:ATP binding; F:transferase activity; F:identical protein binding; F:protein dimerization activity; C:extracellular region…	EC:2; EC:3.6.1.9; EC:6.1.1.14; EC:3.6.1.17	Transferases; Nucleotide diphosphatase; Glycine--tRNA ligase; Bis(5'-nucleosyl)-tetraphosphatase (asymmetrical)
TRUE	[BLASTED, MAPPED, ANNOTATED]	Manin09g011790.1	RecName: Full=Squamosa promoter-binding-like protein 3	466	20	4.49797e-70	70.35	20	P:GO:0009911; P:GO:0010220; P:GO:0010228; P:GO:0010229; P:GO:0010321; P:GO:0010358; P:GO:0030154; P:GO:0042742; P:GO:0045893; P:GO:0048510; P:GO:0048653; P:GO:0090356; P:GO:2000025; F:GO:0000976; F:GO:0003700; F:GO:0005515; F:GO:0046872; C:GO:0005634; C:GO:0005737; C:GO:0005886	P:positive regulation of flower development; P:positive regulation of vernalization response; P:vegetative to reproductive phase transition of meristem; P:inflorescence development; P:regulation of vegetative phase change; P:leaf shaping; P:cell differentiation; P:defense response to bacterium; P:positive regulation of transcription, DNA-templated; P:regulation of timing of transition from vegeta…
TRUE	[BLASTED, MAPPED, ANNOTATED]	Manin11g006290.1	RecName: Full=CCA-adding enzyme; AltName: Full=CCA tRNA nucleotidyltransferase; AltName: Full=tRNA CCA-pyrophosphorylase; AltName: Full=tRNA adenylyl-/cytidylyl- transferase; AltName: Full=tRNA nucleotidyltransferase; AltName: Full=tRNA-NT	451	15	8.95935e-18	46.34	5	P:GO:0006396; F:GO:0016779; F:GO:0097159; F:GO:1901363; C:GO:0110165	P:RNA processing; F:nucleotidyltransferase activity; F:organic cyclic compound binding; F:heterocyclic compound binding; C:cellular anatomical entity	EC:2.7.7	Transferring phosphorus-containing groups
TRUE	[BLASTED, MAPPED, ANNOTATED]	Manin18g012030.1	RecName: Full=Coatomer subunit delta; AltName: Full=Archain; AltName: Full=Delta-coat protein; Short=Delta-COP	997	20	0	66.81	28	P:GO:0006355; P:GO:0006886; P:GO:0006888; P:GO:0006890; P:GO:0006891; P:GO:0008344; P:GO:0008360; P:GO:0019252; P:GO:0021691; P:GO:0043068; P:GO:0043473; P:GO:0045595; P:GO:0048316; P:GO:0051302; P:GO:0051645; P:GO:0080060; P:GO:0080155; P:GO:2000029; F:GO:0003677; F:GO:0003700; F:GO:0005515; C:GO:0000139; C:GO:0005634; C:GO:0005789; C:GO:0005829; C:GO:0009506; C:GO:0030126; C:GO:0030133	P:regulation of transcription, DNA-templated; P:intracellular protein transport; P:endoplasmic reticulum to Golgi vesicle-mediated transport; P:retrograde vesicle-mediated transport, Golgi to endoplasmic reticulum; P:intra-Golgi vesicle-mediated transport; P:adult locomotory behavior; P:regulation of cell shape; P:starch biosynthetic process; P:cerebellar Purkinje cell layer maturation; P:positiv…
TRUE	[BLASTED, MAPPED, ANNOTATED]	Manin17g003010.1	RecName: Full=4'-phosphopantetheine phosphatase; AltName: Full=Inactive pantothenic acid kinase 4	814	20	0	56.75	13	P:GO:0015937; P:GO:0016310; P:GO:0019216; P:GO:0031323; P:GO:0048856; F:GO:0004594; F:GO:0005515; F:GO:0005524; F:GO:0016787; F:GO:0046872; C:GO:0005634; C:GO:0005829; C:GO:0031410	P:coenzyme A biosynthetic process; P:phosphorylation; P:regulation of lipid metabolic process; P:regulation of cellular metabolic process; P:anatomical structure development; F:pantothenate kinase activity; F:protein binding; F:ATP binding; F:hydrolase activity; F:metal ion binding; C:nucleus; C:cytosol; C:cytoplasmic vesicle	EC:3; EC:2.7.1.33	Hydrolases; Pantothenate kinase
TRUE	[NO-BLAST]	Manin17g006940.1	---NA---	407
TRUE	[NO-BLAST]	Manin17g007080.1	---NA---	364
TRUE	[BLASTED, MAPPED, ANNOTATED]	Manin20g004080.1	RecName: Full=Beta-amyrin synthase	3060	20	0	73.78	13	P:GO:0002238; P:GO:0009723; P:GO:0009753; P:GO:0010038; P:GO:0019745; P:GO:0042335; P:GO:0042542; P:GO:0071731; F:GO:0042299; F:GO:0042300; F:GO:0042561; C:GO:0005783; C:GO:0016020	P:response to molecule of fungal origin; P:response to ethylene; P:response to jasmonic acid; P:response to metal ion; P:pentacyclic triterpenoid biosynthetic process; P:cuticle development; P:response to hydrogen peroxide; P:response to nitric oxide; F:lupeol synthase activity; F:beta-amyrin synthase activity; F:alpha-amyrin synthase activity; C:endoplasmic reticulum; C:membrane	EC:5.4.99.41	Lupeol synthase
TRUE	[BLASTED, MAPPED, ANNOTATED]	Manin20g008600.1	RecName: Full=Cyclic nucleotide-gated ion channel 1; Short=AtCNGC1; AltName: Full=Cyclic nucleotide- and calmodulin-regulated ion channel 1	1646	20	3.12917e-103	52.3	14	P:GO:0006952; P:GO:0009653; P:GO:0030001; P:GO:0044403; P:GO:0051707; P:GO:0055085; P:GO:0065007; F:GO:0005221; F:GO:0005515; F:GO:0046873; C:GO:0005634; C:GO:0005886; C:GO:0031090; C:GO:0120025	P:defense response; P:anatomical structure morphogenesis; P:metal ion transport; P:biological process involved in symbiotic interaction; P:response to other organism; P:transmembrane transport; P:biological regulation; F:intracellular cyclic nucleotide activated cation channel activity; F:protein binding; F:metal ion transmembrane transporter activity; C:nucleus; C:plasma membrane; C:organelle me…	EC:7	Translocases
TRUE	[BLASTED, MAPPED, ANNOTATED]	Manin14g002060.1	RecName: Full=Regulator of nonsense transcripts 1 homolog	3994	20	3.28059e-60	51.99	46	P:GO:0000184; P:GO:0006283; P:GO:0006364; P:GO:0006369; P:GO:0006378; P:GO:0006417; P:GO:0006952; P:GO:0008033; P:GO:0008380; P:GO:0009553; P:GO:0009617; P:GO:0009628; P:GO:0009875; P:GO:0010183; P:GO:0016180; P:GO:0022402; P:GO:0031126; P:GO:0034599; P:GO:0035556; P:GO:0044344; P:GO:0045005; P:GO:0045454; P:GO:0048511; P:GO:0051276; P:GO:0060257; P:GO:0060566; P:GO:0061014; P:GO:0071396; P:GO:19…	P:nuclear-transcribed mRNA catabolic process, nonsense-mediated decay; P:transcription-coupled nucleotide-excision repair; P:rRNA processing; P:termination of RNA polymerase II transcription; P:mRNA polyadenylation; P:regulation of translation; P:defense response; P:tRNA processing; P:RNA splicing; P:embryo sac development; P:response to bacterium; P:response to abiotic stimulus; P:pollen-pistil …	EC:3.6.4.12; EC:3.6.4.13	DNA helicase; RNA helicase
TRUE	[BLASTED, MAPPED, ANNOTATED]	Manin14g004550.1	RecName: Full=Deoxyribodipyrimidine photo-lyase; AltName: Full=DNA photolyase; AltName: Full=Photoreactivating enzyme	542	20	0	46.76	51	P:GO:0006338; P:GO:0009414; P:GO:0009583; P:GO:0009638; P:GO:0009640; P:GO:0009644; P:GO:0009646; P:GO:0009785; P:GO:0009911; P:GO:0010075; P:GO:0010114; P:GO:0010117; P:GO:0010118; P:GO:0010218; P:GO:0010244; P:GO:0010310; P:GO:0010343; P:GO:0010617; P:GO:0031324; P:GO:0032922; P:GO:0043153; P:GO:0046283; P:GO:0046777; P:GO:0048574; P:GO:0051171; P:GO:0051510; P:GO:0051607; P:GO:0060918; P:GO:00…	P:chromatin remodeling; P:response to water deprivation; P:detection of light stimulus; P:phototropism; P:photomorphogenesis; P:response to high light intensity; P:response to absence of light; P:blue light signaling pathway; P:positive regulation of flower development; P:regulation of meristem growth; P:response to red light; P:photoprotection; P:stomatal movement; P:response to far red light; P…	EC:2.7.1	Transferring phosphorus-containing groups
TRUE	[BLASTED, MAPPED, ANNOTATED]	Manin14g005010.1	RecName: Full=Probable metal-nicotianamine transporter YSL8; AltName: Full=Protein YELLOW STRIPE LIKE 8; Short=AtYSL8	187	20	4.83802e-27	70.44	11	P:GO:0010039; P:GO:0010043; P:GO:0034755; P:GO:0035672; P:GO:0048316; F:GO:0035673; F:GO:0051980; C:GO:0005886; C:GO:0009526; C:GO:0009705; C:GO:0016021	P:response to iron ion; P:response to zinc ion; P:iron ion transmembrane transport; P:oligopeptide transmembrane transport; P:seed development; F:oligopeptide transmembrane transporter activity; F:iron-nicotianamine transmembrane transporter activity; C:plasma membrane; C:plastid envelope; C:plant-type vacuole membrane; C:integral component of membrane	EC:7	Translocases
TRUE	[BLASTED, MAPPED, ANNOTATED]	Manin01g002990.1	RecName: Full=ADP-ribosylation factor-like protein 1	252	20	1.00822e-116	78.17	52	P:GO:0000819; P:GO:0001666; P:GO:0001778; P:GO:0002505; P:GO:0002747; P:GO:0007030; P:GO:0007269; P:GO:0007431; P:GO:0008089; P:GO:0009404; P:GO:0030334; P:GO:0031584; P:GO:0032418; P:GO:0033227; P:GO:0033363; P:GO:0035220; P:GO:0042147; P:GO:0042267; P:GO:0046754; P:GO:0051301; P:GO:0051607; P:GO:0060628; P:GO:0061909; P:GO:0070861; P:GO:0090117; P:GO:0090158; P:GO:0090385; P:GO:0099054; P:GO:01…	P:sister chromatid segregation; P:response to hypoxia; P:plasma membrane repair; P:antigen processing and presentation of polysaccharide antigen via MHC class II; P:antigen processing and presentation following phagocytosis; P:Golgi organization; P:neurotransmitter secretion; P:salivary gland development; P:anterograde axonal transport; P:toxin metabolic process; P:regulation of cell migration; P…	EC:3.6.1; EC:3.6.5.1; EC:3.6.5.2	Acting on acid anhydrides; Heterotrimeric G-protein GTPase; Small monomeric GTPase
TRUE	[BLASTED, MAPPED, ANNOTATED]	Manin13g010990.1	RecName: Full=Putative disease resistance protein RGA4; AltName: Full=RGA4-blb	903	20	1.6184e-121	49.45	3	P:GO:0042742; F:GO:0005515; C:GO:0110165	P:defense response to bacterium; F:protein binding; C:cellular anatomical entity
TRUE	[BLASTED, MAPPED, ANNOTATED]	Manin02g002450.1	RecName: Full=Probable potassium transporter 13; AltName: Full=OsHAK13	1289	20	3.12245e-173	55.07	3	P:GO:0006811; C:GO:0005737; C:GO:0005886	P:ion transport; C:cytoplasm; C:plasma membrane
TRUE	[NO-BLAST]	Manin02g003140.1	---NA---	336
TRUE	[BLASTED, MAPPED, ANNOTATED]	Manin08g006130.1	RecName: Full=Receptor kinase-like protein Xa21; Contains: RecName: Full=Receptor kinase-like protein Xa21, processed; Flags: Precursor	1927	20	0	52.16	31	P:GO:0002237; P:GO:0002758; P:GO:0006833; P:GO:0009626; P:GO:0010015; P:GO:0010016; P:GO:0010075; P:GO:0010359; P:GO:0016045; P:GO:0030154; P:GO:0033036; P:GO:0046777; P:GO:0048229; P:GO:0048646; P:GO:0048878; P:GO:0051704; P:GO:0065001; P:GO:0071555; P:GO:0090567; P:GO:0090697; P:GO:1900426; P:GO:1905421; F:GO:0004674; F:GO:0005515; F:GO:0019199; C:GO:0005634; C:GO:0005768; C:GO:0005789; C:GO:00…	P:response to molecule of bacterial origin; P:innate immune response-activating signal transduction; P:water transport; P:plant-type hypersensitive response; P:root morphogenesis; P:shoot system morphogenesis; P:regulation of meristem growth; P:regulation of anion channel activity; P:detection of bacterium; P:cell differentiation; P:macromolecule localization; P:protein autophosphorylation; P:gam…	EC:2.7.1	Transferring phosphorus-containing groups
TRUE	[BLASTED, MAPPED, ANNOTATED]	Manin10g004040.1	RecName: Full=Putative sodium-coupled neutral amino acid transporter 10; AltName: Full=Solute carrier family 38 member 10	307	16	3.59061e-109	56.9	12	P:GO:0003333; P:GO:0006811; P:GO:0015804; P:GO:0032501; P:GO:0050789; P:GO:0051716; F:GO:0008324; F:GO:0015175; C:GO:0005774; C:GO:0005789; C:GO:0005886; C:GO:0016021	P:amino acid transmembrane transport; P:ion transport; P:neutral amino acid transport; P:multicellular organismal process; P:regulation of biological process; P:cellular response to stimulus; F:cation transmembrane transporter activity; F:neutral amino acid transmembrane transporter activity; C:vacuolar membrane; C:endoplasmic reticulum membrane; C:plasma membrane; C:integral component of membrane	EC:7	Translocases
TRUE	[BLASTED, MAPPED, ANNOTATED]	Manin10g004400.1	RecName: Full=DNA-directed RNA polymerase subunit alpha; Short=PEP; AltName: Full=Plastid-encoded RNA polymerase subunit alpha; Short=RNA polymerase subunit alpha	97	20	2.81462e-40	82.01	5	P:GO:0006351; F:GO:0003677; F:GO:0003899; F:GO:0046983; C:GO:0009507	P:transcription, DNA-templated; F:DNA binding; F:DNA-directed 5'-3' RNA polymerase activity; F:protein dimerization activity; C:chloroplast	EC:2.7.7.6	DNA-directed RNA polymerase
TRUE	[BLASTED, MAPPED, ANNOTATED]	Manin10g005680.1	RecName: Full=Sodium/calcium exchanger NCL; AltName: Full=Na(+)/Ca(2+)-exchange protein NCL; AltName: Full=Protein NCX-like; Short=AtNCL	190	3	6.17869e-17	60.56	13	P:GO:0006874; P:GO:0035725; P:GO:0070588; P:GO:0071472; F:GO:0003729; F:GO:0005432; F:GO:0005509; F:GO:0015369; C:GO:0000325; C:GO:0005774; C:GO:0005886; C:GO:0009506; C:GO:0016021	P:cellular calcium ion homeostasis; P:sodium ion transmembrane transport; P:calcium ion transmembrane transport; P:cellular response to salt stress; F:mRNA binding; F:calcium:sodium antiporter activity; F:calcium ion binding; F:calcium:proton antiporter activity; C:plant-type vacuole; C:vacuolar membrane; C:plasma membrane; C:plasmodesma; C:integral component of membrane	EC:7	Translocases
TRUE	[BLASTED, MAPPED, ANNOTATED]	Manin00g010420.1	RecName: Full=Tryptophan--tRNA ligase, cytoplasmic; AltName: Full=Tryptophanyl-tRNA synthetase; Short=TrpRS; Contains: RecName: Full=T1-TrpRS; Contains: RecName: Full=T2-TrpRS	1540	20	0	72.89	27	P:GO:0002181; P:GO:0006436; P:GO:0006469; P:GO:0006952; P:GO:0007166; P:GO:0009617; P:GO:0009620; P:GO:0009751; P:GO:0010628; P:GO:0010835; P:GO:0031334; P:GO:0045765; P:GO:0046777; F:GO:0000166; F:GO:0004383; F:GO:0004674; F:GO:0004830; F:GO:0019210; F:GO:0019901; F:GO:0019904; F:GO:0042803; F:GO:0043167; C:GO:0005634; C:GO:0005829; C:GO:0005886; C:GO:0009505; C:GO:0032991	P:cytoplasmic translation; P:tryptophanyl-tRNA aminoacylation; P:negative regulation of protein kinase activity; P:defense response; P:cell surface receptor signaling pathway; P:response to bacterium; P:response to fungus; P:response to salicylic acid; P:positive regulation of gene expression; P:regulation of protein ADP-ribosylation; P:positive regulation of protein-containing complex assembly; …	EC:2.7.1; EC:6.1.1.2; EC:4.6.1.2	Transferring phosphorus-containing groups; Tryptophan--tRNA ligase; Guanylate cyclase
TRUE	[BLASTED, MAPPED]	Manin19g007090.1	RecName: Full=BTB/POZ domain-containing protein At3g50780	72	1	2.10243e-21	62.37	1	P:GO:0016567	P:protein ubiquitination
TRUE	[BLASTED, MAPPED, ANNOTATED]	Manin19g009650.1	RecName: Full=Trafficking protein particle complex subunit 12; AltName: Full=Tetratricopeptide repeat protein 15; Short=TPR repeat protein 15	489	2	3.07468e-30	49.39	4	P:GO:0009987; P:GO:0051234; C:GO:0005737; C:GO:0043231	P:cellular process; P:establishment of localization; C:cytoplasm; C:intracellular membrane-bounded organelle
TRUE	[BLASTED, MAPPED, ANNOTATED]	Manin03g000560.1	RecName: Full=Probable aldo-keto reductase 3	1075	20	0	79.07	7	P:GO:0009734; P:GO:1901564; F:GO:0004033; F:GO:0047834; C:GO:0005829; C:GO:0005886; C:GO:0009941	P:auxin-activated signaling pathway; P:organonitrogen compound metabolic process; F:aldo-keto reductase (NADP) activity; F:D-threo-aldose 1-dehydrogenase activity; C:cytosol; C:plasma membrane; C:chloroplast envelope	EC:1.1.1.122	D-threo-aldose 1-dehydrogenase
TRUE	[BLASTED, MAPPED, ANNOTATED]	Manin03g002630.1	RecName: Full=Pentatricopeptide repeat-containing protein At1g62590	441	20	2.19979e-25	42.96	5	P:GO:0034641; P:GO:0043170; P:GO:0044238; C:GO:0005737; C:GO:0043231	P:cellular nitrogen compound metabolic process; P:macromolecule metabolic process; P:primary metabolic process; C:cytoplasm; C:intracellular membrane-bounded organelle
TRUE	[BLASTED, MAPPED, ANNOTATED]	Manin03g003600.1	RecName: Full=Ankyrin repeat-containing protein BDA1; AltName: Full=Protein BIAN DA 1	348	3	9.64975e-29	48.65	2	P:GO:0009751; P:GO:0045087	P:response to salicylic acid; P:innate immune response
TRUE	[BLASTED, MAPPED, ANNOTATED]	Manin03g004890.1	RecName: Full=Putative disease resistance protein RGA1; AltName: Full=RGA3-blb	961	20	4.96487e-104	50.45	9	P:GO:0009416; P:GO:0009620; P:GO:0009751; P:GO:0042742; P:GO:0050776; P:GO:0051716; F:GO:0005515; C:GO:0005886; C:GO:0043231	P:response to light stimulus; P:response to fungus; P:response to salicylic acid; P:defense response to bacterium; P:regulation of immune response; P:cellular response to stimulus; F:protein binding; C:plasma membrane; C:intracellular membrane-bounded organelle
TRUE	[BLASTED, MAPPED, ANNOTATED]	Manin04g008210.1	RecName: Full=Probable disease resistance protein At5g63020; AltName: Full=pNd11	1836	20	0	58.92	8	P:GO:0009626; P:GO:0010942; P:GO:0042742; F:GO:0000166; F:GO:0038023; F:GO:0042802; C:GO:0005829; C:GO:0005886	P:plant-type hypersensitive response; P:positive regulation of cell death; P:defense response to bacterium; F:nucleotide binding; F:signaling receptor activity; F:identical protein binding; C:cytosol; C:plasma membrane
TRUE	[BLASTED, MAPPED, ANNOTATED]	Manin04g013710.1	RecName: Full=Carbonyl reductase [NADPH] 1; AltName: Full=15-hydroxyprostaglandin dehydrogenase [NADP(+)]; AltName: Full=20-beta-hydroxysteroid dehydrogenase; AltName: Full=NADPH-dependent carbonyl reductase 1; AltName: Full=Prostaglandin 9-ketoreductase; Short=PG-9-KR; AltName: Full=Prostaglandin-E(2) 9-reductase	874	20	1.01955e-99	55.15	18	P:GO:0009725; P:GO:0014070; P:GO:0031525; P:GO:0032501; P:GO:0033993; P:GO:0042214; P:GO:0048856; P:GO:0050794; P:GO:0097295; P:GO:1901575; P:GO:1901654; F:GO:0008106; F:GO:0047037; F:GO:0052581; F:GO:0070402; C:GO:0005634; C:GO:0005829; C:GO:0005886	P:response to hormone; P:response to organic cyclic compound; P:menthol biosynthetic process; P:multicellular organismal process; P:response to lipid; P:terpene metabolic process; P:anatomical structure development; P:regulation of cellular process; P:morphine biosynthetic process; P:organic substance catabolic process; P:response to ketone; F:alcohol dehydrogenase (NADP+) activity; F:salutaridin…	EC:1.1.1.248; EC:1.3.1.82	Salutaridine reductase (NADPH); (-)-isopiperitenone reductase
TRUE	[BLASTED, MAPPED, ANNOTATED]	Manin04g016460.2	RecName: Full=Cullin-1; Short=CUL-1	538	20	5.90565e-160	59.24	44	P:GO:0000209; P:GO:0000902; P:GO:0001701; P:GO:0006357; P:GO:0006888; P:GO:0007166; P:GO:0009605; P:GO:0009734; P:GO:0009793; P:GO:0009867; P:GO:0009873; P:GO:0009887; P:GO:0010087; P:GO:0010605; P:GO:0010638; P:GO:0022607; P:GO:0030154; P:GO:0031647; P:GO:0032270; P:GO:0033044; P:GO:0040011; P:GO:0042127; P:GO:0042752; P:GO:0042981; P:GO:0043161; P:GO:0045786; P:GO:0048366; P:GO:0048598; P:GO:00…	P:protein polyubiquitination; P:cell morphogenesis; P:in utero embryonic development; P:regulation of transcription by RNA polymerase II; P:endoplasmic reticulum to Golgi vesicle-mediated transport; P:cell surface receptor signaling pathway; P:response to external stimulus; P:auxin-activated signaling pathway; P:embryo development ending in seed dormancy; P:jasmonic acid mediated signaling pathwa…	EC:2	Transferases
TRUE	[BLASTED, MAPPED, ANNOTATED]	Manin04g016460.4	RecName: Full=Cullin-1; Short=CUL-1	538	20	5.90565e-160	59.24	44	P:GO:0000209; P:GO:0000902; P:GO:0001701; P:GO:0006357; P:GO:0006888; P:GO:0007166; P:GO:0009605; P:GO:0009734; P:GO:0009793; P:GO:0009867; P:GO:0009873; P:GO:0009887; P:GO:0010087; P:GO:0010605; P:GO:0010638; P:GO:0022607; P:GO:0030154; P:GO:0031647; P:GO:0032270; P:GO:0033044; P:GO:0040011; P:GO:0042127; P:GO:0042752; P:GO:0042981; P:GO:0043161; P:GO:0045786; P:GO:0048366; P:GO:0048598; P:GO:00…	P:protein polyubiquitination; P:cell morphogenesis; P:in utero embryonic development; P:regulation of transcription by RNA polymerase II; P:endoplasmic reticulum to Golgi vesicle-mediated transport; P:cell surface receptor signaling pathway; P:response to external stimulus; P:auxin-activated signaling pathway; P:embryo development ending in seed dormancy; P:jasmonic acid mediated signaling pathwa…	EC:2	Transferases
TRUE	[BLASTED, MAPPED, ANNOTATED]	Manin09g000470.1	RecName: Full=Mannose-6-phosphate isomerase; AltName: Full=Phosphohexomutase; AltName: Full=Phosphomannose isomerase; Short=PMI	435	20	7.70407e-170	57.29	18	P:GO:0000032; P:GO:0006486; P:GO:0009298; P:GO:0009646; P:GO:0009744; P:GO:0009793; P:GO:0010043; P:GO:0019853; P:GO:0031505; P:GO:0032025; P:GO:0033591; P:GO:0046680; P:GO:0046686; P:GO:0061611; F:GO:0004476; F:GO:0005515; F:GO:0046872; C:GO:0005829	P:cell wall mannoprotein biosynthetic process; P:protein glycosylation; P:GDP-mannose biosynthetic process; P:response to absence of light; P:response to sucrose; P:embryo development ending in seed dormancy; P:response to zinc ion; P:L-ascorbic acid biosynthetic process; P:fungal-type cell wall organization; P:response to cobalt ion; P:response to L-ascorbic acid; P:response to DDT; P:response t…	EC:5.3.1.8	Mannose-6-phosphate isomerase
TRUE	[BLASTED, MAPPED, ANNOTATED]	Manin09g011360.1	RecName: Full=Phospholipid-transporting ATPase IA; AltName: Full=ATPase class I type 8A member 1; AltName: Full=Chromaffin granule ATPase II; AltName: Full=P4-ATPase flippase complex alpha subunit ATP8A1	1208	20	0	67.35	57	P:GO:0002237; P:GO:0002238; P:GO:0003011; P:GO:0006893; P:GO:0007409; P:GO:0007568; P:GO:0007605; P:GO:0007612; P:GO:0008206; P:GO:0009860; P:GO:0010286; P:GO:0010842; P:GO:0010976; P:GO:0010996; P:GO:0015721; P:GO:0021650; P:GO:0030335; P:GO:0040018; P:GO:0042472; P:GO:0042742; P:GO:0042755; P:GO:0043588; P:GO:0048194; P:GO:0048364; P:GO:0048367; P:GO:0048523; P:GO:0050832; P:GO:0050884; P:GO:00…	P:response to molecule of bacterial origin; P:response to molecule of fungal origin; P:involuntary skeletal muscle contraction; P:Golgi to plasma membrane transport; P:axonogenesis; P:aging; P:sensory perception of sound; P:learning; P:bile acid metabolic process; P:pollen tube growth; P:heat acclimation; P:retina layer formation; P:positive regulation of neuron projection development; P:response…	EC:7.6.2.1	P-type phospholipid transporter
TRUE	[BLASTED, MAPPED, ANNOTATED]	Manin09g014950.1	RecName: Full=Pentatricopeptide repeat-containing protein At5g13270, chloroplastic; Flags: Precursor	1132	20	0	55.08	12	P:GO:0006396; P:GO:0009240; P:GO:0010087; P:GO:0010305; P:GO:0010588; P:GO:0016556; P:GO:0044281; P:GO:1900865; P:GO:1901135; F:GO:0003729; F:GO:0046872; C:GO:0009536	P:RNA processing; P:isopentenyl diphosphate biosynthetic process; P:phloem or xylem histogenesis; P:leaf vascular tissue pattern formation; P:cotyledon vascular tissue pattern formation; P:mRNA modification; P:small molecule metabolic process; P:chloroplast RNA modification; P:carbohydrate derivative metabolic process; F:mRNA binding; F:metal ion binding; C:plastid
TRUE	[BLASTED, MAPPED, ANNOTATED]	Manin18g006580.1	RecName: Full=Putative Peroxidase 48; Short=Atperox P48; Flags: Precursor	382	20	1.95991e-10	56.5	5	P:GO:0009987; P:GO:0050896; F:GO:0005488; F:GO:0016491; C:GO:0110165	P:cellular process; P:response to stimulus; F:binding; F:oxidoreductase activity; C:cellular anatomical entity	EC:1	Oxidoreductases
TRUE	[BLASTED, MAPPED, ANNOTATED]	Manin18g010470.1	RecName: Full=Calmodulin-binding transcription activator 1; Short=AtCAMTA1; AltName: Full=Ethylene-induced calmodulin-binding protein b; Short=EICBP.b; AltName: Full=Signal-responsive protein 2; Short=AtSR2	292	5	8.13498e-07	66.79	7	P:GO:0009414; P:GO:0009733; P:GO:0045893; P:GO:0050826; F:GO:0003677; F:GO:0005516; C:GO:0005634	P:response to water deprivation; P:response to auxin; P:positive regulation of transcription, DNA-templated; P:response to freezing; F:DNA binding; F:calmodulin binding; C:nucleus
TRUE	[BLASTED, MAPPED, ANNOTATED]	Manin07g003030.1	RecName: Full=Elongation factor Ts; Short=EF-Ts	356	20	1.05723e-117	70.96	6	P:GO:0006414; F:GO:0003729; F:GO:0003746; F:GO:0061770; F:GO:1905538; C:GO:0043253	P:translational elongation; F:mRNA binding; F:translation elongation factor activity; F:translation elongation factor binding; F:polysome binding; C:chloroplast ribosome
TRUE	[BLASTED, MAPPED, ANNOTATED]	Manin07g009010.1	RecName: Full=Receptor-like protein 1; Short=AtRLP1; AltName: Full=Receptor of eMax; Flags: Precursor	1125	20	7.20336e-137	49.31	9	P:GO:0022414; P:GO:0048869; P:GO:0050793; P:GO:0050794; P:GO:0098542; P:GO:0099402; F:GO:0005488; F:GO:0016301; C:GO:0016020	P:reproductive process; P:cellular developmental process; P:regulation of developmental process; P:regulation of cellular process; P:defense response to other organism; P:plant organ development; F:binding; F:kinase activity; C:membrane	EC:2.7	Transferring phosphorus-containing groups
TRUE	[BLASTED, MAPPED]	Manin07g009160.1	RecName: Full=Adenylyl-sulfate kinase 1, chloroplastic; AltName: Full=ATP adenosine-5'-phosphosulfate 3'-phosphotransferase 1; AltName: Full=Adenosine-5'-phosphosulfate kinase 1; Short=APS kinase 1; Flags: Precursor	283	5	1.1173e-05	73.58	16	P:GO:0000103; P:GO:0008652; P:GO:0016310; P:GO:0019344; P:GO:0070814; F:GO:0000166; F:GO:0004020; F:GO:0005515; F:GO:0005524; F:GO:0016301; F:GO:0016740; F:GO:0042802; C:GO:0005737; C:GO:0005829; C:GO:0009507; C:GO:0009536	P:sulfate assimilation; P:cellular amino acid biosynthetic process; P:phosphorylation; P:cysteine biosynthetic process; P:hydrogen sulfide biosynthetic process; F:nucleotide binding; F:adenylylsulfate kinase activity; F:protein binding; F:ATP binding; F:kinase activity; F:transferase activity; F:identical protein binding; C:cytoplasm; C:cytosol; C:chloroplast; C:plastid
TRUE	[BLASTED, MAPPED, ANNOTATED]	Manin20g005480.1	RecName: Full=Kinesin-like protein KIN-1; AltName: Full=AtKIN-1; AltName: Full=AtPSS1; AltName: Full=Pollen semi-sterility protein 1	236	2	1.1837e-07	85.35	13	P:GO:0007018; P:GO:0007129; P:GO:0009555; P:GO:0009561; P:GO:0030705; P:GO:0048316; F:GO:0005524; F:GO:0008017; F:GO:0008574; F:GO:0042803; C:GO:0005737; C:GO:0005871; C:GO:0005874	P:microtubule-based movement; P:homologous chromosome pairing at meiosis; P:pollen development; P:megagametogenesis; P:cytoskeleton-dependent intracellular transport; P:seed development; F:ATP binding; F:microtubule binding; F:plus-end-directed microtubule motor activity; F:protein homodimerization activity; C:cytoplasm; C:kinesin complex; C:microtubule	EC:5.6.1.3	Plus-end-directed kinesin ATPase
TRUE	[BLASTED, MAPPED, ANNOTATED]	Manin15g007390.1	RecName: Full=Aspartic proteinase Asp1; Short=OSAP1; Short=OsAsp1; AltName: Full=Nucellin-like protein; Flags: Precursor	462	20	1.48662e-93	44.21	9	P:GO:0032501; P:GO:0042221; P:GO:0050794; P:GO:0050832; F:GO:0004190; F:GO:0005515; C:GO:0005737; C:GO:0016020; C:GO:0071944	P:multicellular organismal process; P:response to chemical; P:regulation of cellular process; P:defense response to fungus; F:aspartic-type endopeptidase activity; F:protein binding; C:cytoplasm; C:membrane; C:cell periphery	EC:3.4.23	Acting on peptide bonds (peptidases)
TRUE	[BLASTED, MAPPED, ANNOTATED]	Manin15g010760.1	RecName: Full=Zinc finger BED domain-containing protein RICESLEEPER 2; AltName: Full=Transposase-like protein RICESLEEPER 2	135	7	3.27792e-15	59.18	4	P:GO:0009791; F:GO:0005515; C:GO:0005634; C:GO:0005829	P:post-embryonic development; F:protein binding; C:nucleus; C:cytosol
TRUE	[BLASTED, MAPPED, ANNOTATED]	Manin14g002460.1	RecName: Full=L-type lectin-domain containing receptor kinase S.6; Short=LecRK-S.6; Flags: Precursor	1013	20	0	53.92	14	P:GO:0002221; P:GO:0002229; P:GO:0007166; P:GO:0009737; P:GO:0042742; P:GO:0046777; P:GO:0062075; P:GO:0071318; F:GO:0000166; F:GO:0004675; F:GO:0005515; C:GO:0005829; C:GO:0005886; C:GO:0062074	P:pattern recognition receptor signaling pathway; P:defense response to oomycetes; P:cell surface receptor signaling pathway; P:response to abscisic acid; P:defense response to bacterium; P:protein autophosphorylation; P:pollen aperture formation; P:cellular response to ATP; F:nucleotide binding; F:transmembrane receptor protein serine/threonine kinase activity; F:protein binding; C:cytosol; C:pl…	EC:2.7.11.30	Receptor protein serine/threonine kinase
TRUE	[BLASTED, MAPPED, ANNOTATED]	Manin14g002920.1	RecName: Full=Wall-associated receptor kinase 2; Flags: Precursor	747	20	0	58.14	16	P:GO:0007166; P:GO:0009311; P:GO:0009615; P:GO:0009617; P:GO:0009751; P:GO:0009826; P:GO:0009992; P:GO:0046777; P:GO:0048527; P:GO:0050832; F:GO:0004383; F:GO:0004674; F:GO:0005515; C:GO:0005773; C:GO:0005886; C:GO:0009505	P:cell surface receptor signaling pathway; P:oligosaccharide metabolic process; P:response to virus; P:response to bacterium; P:response to salicylic acid; P:unidimensional cell growth; P:cellular water homeostasis; P:protein autophosphorylation; P:lateral root development; P:defense response to fungus; F:guanylate cyclase activity; F:protein serine/threonine kinase activity; F:protein binding; C…	EC:2.7.1; EC:4.6.1.2	Transferring phosphorus-containing groups; Guanylate cyclase
TRUE	[BLASTED, MAPPED, ANNOTATED]	Manin12g000420.1	RecName: Full=Protein NRT1/ PTR FAMILY 5.4; Short=AtNPF5.4	1602	20	4.49707e-38	43.43	6	P:GO:0006857; P:GO:0009987; P:GO:0050896; F:GO:0022857; C:GO:0005773; C:GO:0016020	P:oligopeptide transport; P:cellular process; P:response to stimulus; F:transmembrane transporter activity; C:vacuole; C:membrane	EC:7	Translocases
TRUE	[BLASTED, MAPPED, ANNOTATED]	Manin12g007660.1	RecName: Full=Cellulose synthase-like protein H2; AltName: Full=OsCslH2	2282	20	0	57.58	9	P:GO:0009832; P:GO:0044249; P:GO:0044264; P:GO:0048767; P:GO:0071555; F:GO:0005488; F:GO:0016758; C:GO:0005794; C:GO:0016020	P:plant-type cell wall biogenesis; P:cellular biosynthetic process; P:cellular polysaccharide metabolic process; P:root hair elongation; P:cell wall organization; F:binding; F:hexosyltransferase activity; C:Golgi apparatus; C:membrane	EC:2.4.1	Glycosyltransferases
TRUE	[BLASTED, MAPPED, ANNOTATED]	Manin01g000660.1	RecName: Full=Thyroid adenoma-associated protein homolog	1205	6	3.33643e-18	41.54	2	P:GO:0065007; C:GO:0005737	P:biological regulation; C:cytoplasm
TRUE	[NO-BLAST]	Manin01g009160.1	---NA---	69
TRUE	[BLASTED, MAPPED, ANNOTATED]	Manin01g009230.1	RecName: Full=Kinesin-like protein KIF3A; AltName: Full=Microtubule plus end-directed kinesin motor 3A	233	20	5.4995e-80	52.09	34	P:GO:0000281; P:GO:0000911; P:GO:0007018; P:GO:0007368; P:GO:0007507; P:GO:0009826; P:GO:0009953; P:GO:0021915; P:GO:0030900; P:GO:0043622; P:GO:0048522; P:GO:0051222; P:GO:0051299; P:GO:0060271; P:GO:0060627; P:GO:0065008; P:GO:0090307; P:GO:1903827; F:GO:0003777; F:GO:0008092; F:GO:0019899; F:GO:0044877; C:GO:0000922; C:GO:0005737; C:GO:0005815; C:GO:0005871; C:GO:0005876; C:GO:0005886; C:GO:00…	P:mitotic cytokinesis; P:cytokinesis by cell plate formation; P:microtubule-based movement; P:determination of left/right symmetry; P:heart development; P:unidimensional cell growth; P:dorsal/ventral pattern formation; P:neural tube development; P:forebrain development; P:cortical microtubule organization; P:positive regulation of cellular process; P:positive regulation of protein transport; P:ce…
TRUE	[BLASTED, MAPPED, ANNOTATED]	Manin13g002460.1	RecName: Full=Pollen-specific leucine-rich repeat extensin-like protein 4; Short=AtPEX4; Short=Pollen-specific LRR/EXTENSIN4; AltName: Full=Cell wall hydroxyproline-rich glycoprotein; Flags: Precursor	580	20	1.74729e-98	55.77	11	P:GO:0009860; P:GO:0010054; P:GO:0010074; P:GO:0010087; P:GO:0050793; P:GO:0050794; F:GO:0005515; F:GO:0016301; C:GO:0009505; C:GO:0009506; C:GO:0016020	P:pollen tube growth; P:trichoblast differentiation; P:maintenance of meristem identity; P:phloem or xylem histogenesis; P:regulation of developmental process; P:regulation of cellular process; F:protein binding; F:kinase activity; C:plant-type cell wall; C:plasmodesma; C:membrane	EC:2.7	Transferring phosphorus-containing groups
TRUE	[BLASTED, MAPPED, ANNOTATED]	Manin02g004150.1	RecName: Full=5'-3' exoribonuclease 2; Short=AtXRN2; AltName: Full=Protein EXORIBONUCLEASE 2	547	3	5.70923e-10	43.8	5	P:GO:0006402; P:GO:0034660; F:GO:0005488; F:GO:0016787; C:GO:0005737	P:mRNA catabolic process; P:ncRNA metabolic process; F:binding; F:hydrolase activity; C:cytoplasm	EC:3	Hydrolases
TRUE	[NO-BLAST]	Manin08g000380.1	---NA---	541
TRUE	[BLASTED, MAPPED, ANNOTATED]	Manin08g008750.1	RecName: Full=Cysteine-rich receptor-like protein kinase 25; Short=Cysteine-rich RLK25; Flags: Precursor	1844	20	2.85158e-132	54.94	11	P:GO:0006468; P:GO:0006979; P:GO:0010033; P:GO:0042742; P:GO:1901700; F:GO:0005524; F:GO:0106310; F:GO:0106311; C:GO:0005737; C:GO:0005886; C:GO:0016021	P:protein phosphorylation; P:response to oxidative stress; P:response to organic substance; P:defense response to bacterium; P:response to oxygen-containing compound; F:ATP binding; F:protein serine kinase activity; F:protein threonine kinase activity; C:cytoplasm; C:plasma membrane; C:integral component of membrane	EC:2.7.11.1	Non-specific serine/threonine protein kinase
TRUE	[BLASTED, MAPPED, ANNOTATED]	Manin10g000170.2	RecName: Full=Transcription termination factor MTERF4, chloroplastic; AltName: Full=Mitochondrial transcription termination factor 4; Flags: Precursor	1000	9	1.26307e-157	50.49	13	P:GO:0006355; P:GO:0006396; P:GO:0009651; P:GO:0009658; P:GO:0009737; P:GO:0042793; P:GO:0048731; P:GO:0071452; F:GO:0003723; F:GO:0005515; F:GO:1990837; C:GO:0009507; C:GO:0009532	P:regulation of transcription, DNA-templated; P:RNA processing; P:response to salt stress; P:chloroplast organization; P:response to abscisic acid; P:plastid transcription; P:system development; P:cellular response to singlet oxygen; F:RNA binding; F:protein binding; F:sequence-specific double-stranded DNA binding; C:chloroplast; C:plastid stroma
TRUE	[BLASTED, MAPPED, ANNOTATED]	Manin10g007490.1	RecName: Full=Receptor-like protein EIX2; AltName: Full=EIX receptor 2; Flags: Precursor	329	20	2.48802e-39	47	11	P:GO:0007165; P:GO:0010033; P:GO:0032501; P:GO:0033554; P:GO:0048856; P:GO:0050793; P:GO:0098542; F:GO:0004672; F:GO:0005488; F:GO:0038023; C:GO:0016020	P:signal transduction; P:response to organic substance; P:multicellular organismal process; P:cellular response to stress; P:anatomical structure development; P:regulation of developmental process; P:defense response to other organism; F:protein kinase activity; F:binding; F:signaling receptor activity; C:membrane	EC:2.7.1	Transferring phosphorus-containing groups
TRUE	[BLASTED, MAPPED]	Manin05g009500.1	RecName: Full=UPF0481 protein At3g47200	802	2	4.1528e-27	51.56	3	C:GO:0005886; C:GO:0016020; C:GO:0016021	C:plasma membrane; C:membrane; C:integral component of membrane
